# Supplementary material for: Identification of CTHRC1 as a novel candidate for neurodevelopmental disorders
Source: Front Aging Neurosci. 2026 Jan 22;18:1737003. doi: 10.3389/fnagi.2026.1737003 (PMC12872770; doi:10.3389/fnagi.2026.1737003)
Supplement: Supplementary file 2 [file Table_1.XLSX]

## Sheet: All_sig_phenotypes
Correlation between Cthrc1-subnetwork genes and learning and memory phenotypes in BXD mice
Trait details			P values																		R values
Trait ID	Symbol	Description	Cthrc1	Bace1	Casp9	Chuk	Fzd1	Fzd6	Grin2c	Ins2	Irs1	Nefl	Nefm	Pik3r3	Slc39a6	Sncaip	Tubb2b	Vdac1	Wnt2	Wnt3a	Cthrc1	Bace1	Casp9	Chuk	Fzd1	Fzd6	Grin2c	Ins2	Irs1	Nefl	Nefm	Pik3r3	Slc39a6	Sncaip	Tubb2b	Vdac1	Wnt2	Wnt3a
10345	WMZProbeSwimTime	Central nervous system, behavior, learning and memory: Learning and memory function, Morris water maze, swim time for the probe trial on day 5 [%]	0.685839	0.307653	0.517659	0.251073	0.711464	0.0319213	0.266309	0.946784	0.396937	0.395864	0.310059	0.260201	0.539937	0.106347	0.750304	0.194318	0.619503	0.764753	-0.16	-0.38	0.25	-0.43	-0.14	0.71	0.42	0.03	-0.32	0.32	-0.38	-0.42	0.24	0.57	-0.12	0.48	-0.19	0.12
10413	WMZ LogLatency1	Central nervous system, behavior, learning and memory: Spatial navigation, latency to reach hidden platform using Morris water maze (test 1, Trait Llat1 Table 1), males and females combined [log sec]	0.483158	0.304424	0.301322	0.898426	0.146055	0.0411694	0.0967046	0.109005	0.0319059	0.0699012	0.270952	0.319387	0.163197	0.624304	0.673557	0.165547	0.0729544	0.453294	-0.15	-0.22	-0.22	0.03	0.31	0.42	0.35	-0.34	-0.44	0.38	-0.23	-0.21	0.29	-0.11	0.09	-0.29	-0.37	0.16
10414	WMZ LogLatency2	Central nervous system, behavior, learning and memory: Spatial navigation, latency to reach hidden platform using Morris water maze (test 2, Trait Llat2 Table 1), males and females combined [log sec]	0.353561	0.760157	0.138462	0.730981	0.506023	0.0511544	0.199806	0.0147766	0.178444	0.14916	0.489794	0.138991	0.0251632	0.872252	0.745011	0.0996524	0.0682855	0.892756	-0.2	-0.07	-0.31	0.07	0.14	0.4	0.27	-0.49	-0.28	0.3	-0.15	-0.31	0.46	0.03	0.07	-0.34	-0.38	0.03
10415	WMZ LogLatency3	Central nervous system, behavior, learning and memory: Spatial navigation, latency to reach hidden platform using Morris water maze (test 3, Trait Llat3 Table 1), males and females combined [log sec]	0.604429	0.889915	0.036136	0.36676	0.308769	0.0298759	0.526869	0.0171782	0.479551	0.30542	0.990142	0.0447505	0.0159527	0.818171	0.632672	0.109265	0.118174	0.746826	-0.11	0.03	-0.43	0.19	0.22	0.44	0.14	-0.48	-0.15	0.22	0	-0.41	0.49	-0.05	0.1	-0.34	-0.33	-0.07
10619	WMZTrgtCrossings	Central nervous system, behavior, learning and memory: Learning and memory performance measured using Morris water maze, site preference computed as crosses over trained site minus crosses over alternative sites [n]	0.00122015	0.429155	0.0854435	0.0299369	0.169159	0.733673	0.0654236	0.172142	0.00357944	0.246937	0.5306	0.989019	0.143117	0.61282	0.824388	0.089379	0.883044	0.0115935	0.87	0.28	-0.57	0.68	0.47	-0.12	-0.6	-0.47	0.82	-0.4	-0.23	-0.01	-0.5	-0.18	-0.08	-0.56	0.05	-0.75
10620	WMZTrgtQuadTime	Central nervous system, behavior, learning and memory: Morris water maze search-time preference, amount of time spent in the trained quadrant of the pool minus mean time in the alternative quadrants [seconds]	0.0526941	0.150576	0.120341	0.00502783	0.326749	0.732925	0.00669639	0.0819969	5.99552e-05	0.126102	0.817849	0.514933	0.623548	0.551464	0.374334	0.313202	0.843912	0.0688569	0.63	0.49	-0.52	0.8	0.35	0.12	-0.79	-0.58	0.94	-0.52	-0.08	-0.23	-0.18	-0.21	0.32	-0.36	-0.07	-0.6
10807	%TqPath	Central nervous system, behavior, learning and memory: Memory performance measured as fraction of swim distance spent in the learned target quadrant [%]	0.393104	0.494113	0.900509	0.173324	0.929658	0.101175	0.0632381	0.361915	0.235385	0.943279	0.0190408	0.166457	0.128425	0.246255	0.722909	0.811828	0.0654983	0.856963	-0.33	-0.26	0.05	-0.5	-0.03	0.58	0.64	-0.35	-0.44	-0.03	-0.75	-0.5	0.55	0.43	-0.14	0.09	-0.64	0.07
10808	MeanLat	Central nervous system, behavior, learning and memory: Learning performance measured as the latency to reach the platform during acquisition of Morris water maze task [s]	0.0817755	0.506365	0.694376	0.0475535	0.0887649	0.881877	0.320287	0.376217	0.160681	0.589477	0.827528	0.20117	0.0474561	0.188466	0.274966	0.840373	0.144128	0.285793	-0.61	0.26	-0.15	-0.67	-0.6	-0.06	0.37	-0.34	-0.51	-0.21	-0.09	-0.47	0.67	0.48	0.41	0.08	-0.53	0.4
10810	MeanPath	Central nervous system, behavior, learning and memory: Average path length to reach the platform during acquisition of task using Morris water maze [cm]	0.529534	0.0693604	0.61298	0.291599	0.35281	0.0451655	0.783375	0.267041	0.49874	0.139729	0.876869	0.71445	0.178641	0.869242	0.535246	0.82553	0.230507	0.483255	-0.24	0.63	-0.2	-0.4	-0.35	-0.68	0.11	-0.41	-0.26	-0.53	0.06	-0.14	0.49	0.06	0.24	0.09	-0.44	0.27
10815	DiffPathD1-4	Central nervous system, behavior, learning and memory: Learning performance measured as the difference in swim path to reach the platform between days 1 and 4 of training using Morris water maze [cm]	0.631619	0.0713496	0.0637649	0.667526	0.0701181	0.962278	0.473742	0.0579687	0.423667	0.597858	0.579933	0.111884	0.00903377	0.44614	0.0201326	0.796321	0.146275	0.980587	0.19	-0.63	0.64	0.17	0.63	0.02	-0.28	0.65	0.31	0.2	-0.21	0.57	-0.8	-0.29	-0.75	0.1	0.53	0.01
10816	WmzDiffLatD1-4	Central nervous system, behavior, learning and memory: Learning measured by the difference in time (latency) to reach the platform between day 1 and day 4 of training using Morris water maze [s]	0.428199	0.12771	0.192093	0.608771	0.19589	0.794399	0.395263	0.197447	0.22899	0.905198	0.40165	0.339384	0.0241838	0.676873	0.0151344	0.970389	0.322958	0.566107	0.3	-0.55	0.48	0.2	0.48	0.1	-0.32	0.47	0.45	0.05	-0.32	0.36	-0.73	-0.16	-0.77	-0.01	0.37	-0.22
11009	FearCue3	Central nervous system, behavior, learning and memory: Fear conditioning, freezing response time to conditioned cue after 48 hours [%]	0.374187	0.05152	0.00189717	0.303817	0.389338	0.772621	0.298961	0.194009	0.199728	0.0709479	0.606002	0.292571	0.893987	0.115765	0.113234	0.948154	0.380553	0.0722068	-0.2	-0.42	0.62	-0.23	-0.19	-0.07	0.23	0.29	-0.28	0.39	0.12	0.23	0.03	-0.35	-0.35	0.01	0.2	0.39
11010	FearCued	Central nervous system, behavior, learning and memory: Fear conditioning, freezing response time to conditioned cue after 24 hours [%]	0.690235	0.187243	0.0459122	0.283937	0.134462	0.177109	0.0642999	0.401944	0.274865	0.253242	0.753304	0.420146	0.2559	0.797764	0.177971	0.753461	0.118563	0.101943	-0.09	-0.29	0.43	-0.24	0.33	-0.3	0.4	0.19	-0.24	0.25	-0.07	-0.18	-0.25	-0.06	-0.3	-0.07	0.34	0.36
11396	M_LM_CUE_SUPPRESS	Central nervous system, behavior, learning and memory: Fear conditioning response, suppression of activity in altered context for males [units]	0.314072	0.823618	0.069957	0.71805	0.0803269	0.0011561	0.96577	0.102831	0.863236	0.177378	0.667216	7.58333e-05	0.220463	0.00992955	0.225539	0.276611	0.394075	0.328389	0.14	-0.03	-0.25	0.05	0.24	0.43	-0.01	-0.23	0.02	-0.19	0.06	-0.52	0.17	0.35	0.17	-0.15	-0.12	-0.14
11403	M_LM_SUPPRESSION	Central nervous system, behavior, learning and memory: Fear conditioning response, cue conditioning, activity suppression after third tone-shock pairing for males [units]	0.628746	0.0394993	0.426806	0.4298	0.108682	0.677865	0.877776	0.837109	0.990792	0.70613	0.335462	0.854845	0.870438	0.3496	0.545283	0.89598	0.400367	0.393679	0.07	0.28	-0.11	-0.11	0.22	-0.06	0.02	-0.03	0	-0.05	-0.13	0.03	-0.02	-0.13	-0.08	-0.02	-0.12	-0.12
11660	F_LM_SUPPRESSION	Central nervous system, behavior, learning and memory: Fear conditioning response, cue conditioning, activity suppression after third tone-shock pairing for females [units]	0.297024	0.161112	0.0755711	0.610068	0.894703	0.281009	0.678731	0.419672	0.35071	0.731678	0.902486	0.688843	0.111007	0.330472	0.0214629	0.61254	0.0730481	0.559544	-0.15	0.2	-0.25	-0.07	0.02	0.15	0.06	-0.12	-0.13	0.05	-0.02	-0.06	0.23	-0.14	0.32	0.07	-0.25	-0.08
11909	LM_CUE_ACTIVITY	Central nervous system, behavior, learning and memory: Fear conditioning response, activity in altered context during presentation of cue for males and females [units]	0.153016	0.61536	0.222331	0.723859	0.176001	0.048906	0.910482	0.227981	0.6281	0.171013	0.727486	0.00116661	0.388644	0.0863609	0.560769	0.751465	0.279912	0.537557	0.2	-0.07	-0.17	-0.05	0.19	0.27	-0.02	-0.17	0.07	-0.19	-0.05	-0.43	0.12	0.24	0.08	-0.04	-0.15	-0.09
11910	LM_CUE_SUPPRESS	Central nervous system, behavior, learning and memory: Fear conditioning response, suppression of activity in altered context for males and females [units]	0.579998	0.752931	0.157398	0.601738	0.301268	0.00605891	0.860365	0.315989	0.980842	0.217023	0.980216	0.00058594	0.143266	0.0704174	0.335865	0.622573	0.346407	0.560067	0.08	0.04	-0.2	-0.07	0.14	0.37	0.02	-0.14	0	-0.17	0	-0.46	0.2	0.25	0.13	-0.07	-0.13	-0.08
11917	LM_SUPPRESSION	Central nervous system, behavior, learning and memory: Fear conditioning response, cue conditioning, activity suppression after third tone-shock pairing for males and females [units]	0.898944	0.0181726	0.452314	0.230956	0.291158	0.979122	0.639562	0.714123	0.611804	0.986653	0.668571	0.910773	0.721371	0.296696	0.971259	0.681618	0.26689	0.495026	-0.02	0.32	-0.1	-0.17	0.15	0	0.07	-0.05	-0.07	0	-0.06	0.02	0.05	-0.14	0.01	0.06	-0.15	-0.09
12010	COCA_TEST_VEHICLE	Central nervous system, pharmacology, behavior, learning and memory: Cocaine response (3 x 3.2 mg/kg ip, days 2, 3, 4), conditioned place preference (CPP), time in unconditioned saline-paired compartment on day 5 for males and females [sec]	0.624601	0.972915	0.687604	0.122341	0.280439	0.0686109	0.0442715	0.620126	0.21761	0.581267	0.887806	0.0121912	0.30295	0.632752	0.0192234	0.560813	0.185453	0.0740541	0.07	0	0.05	0.21	-0.15	-0.24	-0.27	-0.07	0.17	-0.07	0.02	0.33	-0.14	-0.06	-0.31	-0.08	0.18	-0.24
12013	COCA_TIME_PCT_CHANGE	Central nervous system, pharmacology, behavior, learning and memory: Cocaine response (3 x 3.2 mg/kg ip, days 2, 3, and 4), conditioned place preference (CPP), change in percentage time in cocaine-paired compartment relative to baseline (day 5 minus day 1) for males and females [% change]	0.507871	0.901727	0.776352	0.924906	0.670185	0.0480322	0.487246	0.344483	0.977273	0.847647	0.608951	0.0349794	0.876505	0.950435	0.505838	0.420321	0.278078	0.561234	0.09	-0.02	-0.04	0.01	0.06	0.26	0.09	-0.13	0	0.03	-0.07	-0.28	0.02	0.01	0.09	0.11	-0.15	0.08
12730	Acquisition	Central nervous system, behavior, learning and memory: Learning speed, initial acquisition of task, trials to criterion in naive 4-month adult males (Med Associates nose poke chamber, low values = faster learning) [n]	0.558905	0.826871	0.619003	0.562219	0.190934	0.686776	0.584541	0.90345	0.147087	0.0360895	0.211029	0.727307	0.0966373	0.619502	0.825163	0.874116	0.392584	0.383652	-0.09	-0.03	0.08	-0.09	0.21	-0.06	0.09	-0.02	-0.23	0.32	0.2	-0.06	-0.26	-0.08	0.04	-0.03	-0.14	0.14
12731	Reversal_Trials	Central nervous system, behavior, learning and memory: Reversal learning, impulsivity, trials to criterion after acquisition in 4-month adult males (Med Associates nose poke chamber, low values = faster learning) [n]	0.301435	0.348486	0.0701297	0.998956	0.375849	0.0413045	0.145471	0.224446	0.671657	0.525928	0.754755	0.0147403	0.7716	0.192071	0.323582	0.209234	0.619308	0.07002	0.16	0.15	-0.28	0	-0.14	0.32	-0.23	-0.19	-0.07	0.1	0.05	-0.37	0.05	0.21	0.16	-0.2	0.08	-0.28
12732	Reversal_Trials_Res	Central nervous system, behavior, learning and memory: Reversal learning, impulsivity, residual trials to criterion after acquisition in 4-month adult males corrected for variation in acquisition learning (Med Associates nose poke chamber) [residual n]	0.217765	0.319349	0.0499265	0.825422	0.171233	0.0318198	0.102728	0.257763	0.890671	0.866977	0.863595	0.0266949	0.361362	0.143342	0.382936	0.247399	0.417022	0.0344226	0.19	0.16	-0.3	0.04	-0.22	0.33	-0.26	-0.18	0.02	-0.03	-0.03	-0.34	0.14	0.23	0.14	-0.18	0.13	-0.33
15169	WMZ ProbeCrossings	Central nervous system, behavior, learning and memory: Spatial navigation, crossing events over location of trained platform in Morris water maze, final probe trial, males and females combined [n annulus crossings]	0.360929	0.283454	0.794674	0.963236	0.542831	0.0479955	0.247859	0.764512	0.0369941	0.0109255	0.600429	0.848393	0.409048	0.526264	0.902563	0.927832	0.602536	0.454257	0.2	0.23	-0.06	0.01	-0.13	-0.41	-0.25	0.06	0.43	-0.51	0.11	0.04	-0.18	0.14	0.03	0.02	0.11	-0.16
15170	WMZ LogLatency4	Central nervous system, behavior, learning and memory: Spatial navigation, latency to reach hidden platform using Morris water maze (test 4, Trait Llat4 Table 1), males and females combined [log sec]	0.131984	0.705294	0.391859	0.86776	0.927126	0.0492787	0.279089	0.122234	0.0888102	0.0541464	0.969865	0.267128	0.00820773	0.852202	0.570244	0.894671	0.0947464	0.330817	-0.32	-0.08	-0.18	-0.04	-0.02	0.41	0.23	-0.32	-0.35	0.4	0.01	-0.24	0.53	-0.04	0.12	-0.03	-0.35	0.21
15171	WMZ Latency1	Central nervous system, behavior, learning and memory: Spatial navigation, latency to reach hidden platform using Morris water maze (test 1, Trait Lat1 Table 1), males and females combined [sec]	0.634404	0.426595	0.291343	0.872456	0.184356	0.10672	0.11304	0.0886657	0.0351463	0.157131	0.173117	0.395016	0.165029	0.661168	0.696642	0.184994	0.0341966	0.484478	-0.1	-0.17	-0.22	0.03	0.28	0.34	0.33	-0.36	-0.43	0.3	-0.29	-0.18	0.29	-0.09	0.08	-0.28	-0.43	0.15
15172	WMZ Latency2	Central nervous system, behavior, learning and memory: Spatial navigation, latency to reach hidden platform using Morris water maze (test 2, Trait Lat2 Table 1), males and females combined [sec]	0.350025	0.545684	0.219298	0.847522	0.470199	0.0608695	0.136006	0.0316816	0.155152	0.246141	0.156339	0.189806	0.030229	0.589411	0.970909	0.116933	0.0345109	0.968513	-0.2	-0.13	-0.26	0.04	0.15	0.39	0.31	-0.44	-0.3	0.25	-0.3	-0.28	0.44	0.12	-0.01	-0.33	-0.43	0.01
15173	WMZ Latency3	Central nervous system, behavior, learning and memory: Spatial navigation, latency to reach hidden platform using Morris water maze (test 3, Trait Lat3 Table 1), males and females combined [sec]	0.335976	0.793324	0.383333	0.886701	0.409425	0.0554302	0.204905	0.126984	0.106534	0.351509	0.398914	0.0857967	0.00273369	0.614378	0.93287	0.814946	0.0860609	0.61507	-0.21	-0.06	-0.19	0.03	0.18	0.4	0.27	-0.32	-0.34	0.2	-0.18	-0.36	0.58	0.11	0.02	-0.05	-0.36	0.11
15174	WMZ Latency4	Central nervous system, behavior, learning and memory: Spatial navigation, latency to reach hidden platform using Morris water maze (test 4, Trait Lat4 Table 1), males and females combined [sec]	0.0620191	0.734253	0.351692	0.751989	0.655592	0.0478233	0.19768	0.201796	0.0821644	0.0426379	0.97712	0.160253	0.00159714	0.897973	0.544933	0.868798	0.143126	0.424548	-0.39	-0.07	-0.2	-0.07	-0.1	0.41	0.27	-0.27	-0.36	0.42	-0.01	-0.3	0.61	-0.03	0.13	0.04	-0.31	0.17
15181	Kcnq5_PC1_HP	Central nervous system, gene expression, learning and memory: Kcnq5 mRNA expression in hippocampus (potassium voltage-gated channel, subfamily Q, member 5 (M-current, slowly activating muscarinic acetylcholine receptor sensitive), first principal component generated on exon probes using UMUTAffyExon_0209_RMA data set [relative residual concentration]	0.395994	0.931337	0.364902	0.876607	0.773804	0.0882355	0.491249	0.449992	0.601335	0.775247	0.794436	0.0803957	0.010957	0.519926	0.0349496	0.146436	0.594263	0.587315	0.1	-0.01	0.11	0.02	-0.03	-0.21	0.08	0.09	0.06	-0.03	0.03	0.21	-0.3	-0.08	-0.25	0.18	0.06	0.07
16202	Disc_Touch_N	Central nervous system, behavior, learning and memory: Visual discrimination using a touchscreen assay, sessions required to reach the learning criterion during pre-training phase 2 (touch phase, animals must learn to nose-poke the screen) where low value = fast to learn (see Figure 4A) in 3-month-old males [n]	0.345651	0.969101	0.572573	0.29089	0.786597	0.588373	0.41682	0.456644	0.124976	0.0218331	0.669687	0.596298	0.732746	0.0188255	0.511679	0.256218	0.342042	0.765359	-0.21	-0.01	-0.13	-0.24	-0.06	0.12	0.18	0.17	-0.34	0.49	0.1	0.12	0.08	-0.5	0.15	-0.25	0.21	0.07
16203	Punish_N	Central nervous system, behavior, learning and memory: Visual discrimination using a touchscreen assay, sessions required to reach the learning criterion during pre-training phase 3 (punish phase, animals must learn to nose-poke only random shaped visual stimuli) where low value = fast to learn (see Figure 4A) in 3-month-old males [n]	0.990152	0.925431	0.223483	0.70808	0.279105	0.391172	0.827332	0.341467	0.322722	0.0679374	0.573887	0.670948	0.557831	0.0493176	0.290406	0.667309	0.337407	0.877081	0	-0.02	-0.27	-0.08	-0.24	0.19	-0.05	-0.21	-0.22	0.4	0.13	0.1	0.13	-0.42	0.24	-0.1	0.21	-0.04
16205	Reversal_N	Central nervous system, behavior, learning and memory: Reversal learning using a touchscreen assay, number of sessions to reverse previously learned stimulus-reward pairings (low value = fast to reverse responding, see Figure 4B red bars of Graybeal et al, 2014) in 3-month-old males [n]	0.159146	0.810863	0.816863	0.513281	0.89909	0.351099	0.145505	0.780804	0.176478	0.647647	0.354613	0.66082	0.643595	0.00318034	0.874555	0.456558	0.342366	0.758701	-0.32	-0.06	-0.05	-0.15	-0.03	0.21	0.33	-0.06	-0.31	0.11	-0.21	0.1	0.11	-0.61	0.04	-0.17	0.22	0.07
16211	Disc_Mag_Latency	Central nervous system, behavior, learning and memory: Visual discrimination learning using a touchscreen assay, mean magazine latency (time to retrieve reward) across all discrimination learning sessions (see Figure S4B) in 3-month-old males [sec]	0.226847	0.830711	0.751777	0.767865	0.82121	0.841783	0.390307	0.96427	0.813605	0.112828	0.034811	0.819596	0.436323	0.0416857	0.784363	0.651812	0.442415	0.859602	-0.27	0.05	0.07	-0.07	0.05	0.05	0.19	0.01	-0.05	-0.35	-0.45	0.05	0.17	-0.44	-0.06	-0.1	0.17	-0.04
16212	Reverse_Corr_N	Central nervous system, behavior: Reversal learning correct responses using a touchscreen assay in 3-month-old males (supplementary trait data not in paper) [n]	0.192683	0.867943	0.857888	0.819182	0.864145	0.32599	0.126205	0.472021	0.357119	0.91643	0.432125	0.70199	0.482751	0.010068	0.927975	0.540446	0.52923	0.553385	-0.3	-0.04	-0.04	-0.05	0.04	0.23	0.34	-0.17	-0.21	0.02	-0.18	0.09	0.16	-0.55	0.02	-0.14	0.15	0.14
16213	Reverse_Corr<50	Central nervous system, behavior: Reversal learning correct responses <50% using a touchscreen assay in 3-month-old males (supplementary trait data not in paper) [n]	0.220911	0.922416	0.933819	0.645025	0.902818	0.734442	0.222029	0.967267	0.503647	0.316357	0.0464388	0.683573	0.768722	0.00463244	0.82452	0.625417	0.633022	0.859521	-0.28	0.02	0.02	-0.11	0.03	0.08	0.28	-0.01	-0.15	-0.23	-0.44	0.09	0.07	-0.59	-0.05	-0.11	0.11	-0.04
16215	N/A	Central nervous system, behavior, learning and memory: Reversal learning errors using a touchscreen assay across all reversal learning sessions (see Figure 5A) in 3-month-old males [n]	0.235363	0.99931	0.898173	0.850963	0.825883	0.486256	0.216096	0.600161	0.472519	0.542624	0.154474	0.628722	0.576284	0.00487834	0.85778	0.562164	0.48354	0.930281	-0.27	0	-0.03	-0.04	0.05	0.16	0.28	-0.12	-0.17	-0.14	-0.32	0.11	0.13	-0.59	-0.04	-0.13	0.16	0.02
16216	mean_rer<50	Central nervous system, behavior, learning and memory: Reversal learning using a touchscreen assay, number of errors during early reversal learning when performance was at or below 50% accuracy (see Figure 5C) in 3-month-old males [n]	0.264848	0.913164	0.964521	0.780435	0.807071	0.698256	0.267602	0.831727	0.598075	0.246877	0.0474222	0.651036	0.738685	0.00628476	0.719409	0.635104	0.598054	0.79845	-0.25	0.03	0.01	-0.06	0.06	0.09	0.25	-0.05	-0.12	-0.26	-0.44	0.1	0.08	-0.58	-0.08	-0.11	0.12	-0.06
16217	mean_rer>50	Central nervous system, behavior, learning and memory: Reversal learning errors using a touchscreen assay during the late reversal learning phase when performance was above 50% accuracy (Figure 5E) in 3-month-old males [n]	0.294685	0.834605	0.666335	0.977539	0.903661	0.253136	0.234121	0.311955	0.355499	0.573819	0.910195	0.666185	0.383123	0.0267207	0.834918	0.514387	0.380426	0.464208	-0.24	-0.05	-0.1	0.01	0.03	0.26	0.27	-0.23	-0.21	0.13	-0.03	0.1	0.2	-0.48	0.05	-0.15	0.2	0.17
16218	mean_rce	Central nervous system, behavior, learning and memory: Reversal learning correction errors using a touchscreen assay, means across all reversal learning trials (Figure 5B ) in 3-month-old males [n]	0.241002	0.949177	0.918952	0.642201	0.907745	0.578771	0.271908	0.840938	0.342266	0.675825	0.118957	0.592162	0.746387	0.00261674	0.849552	0.5499	0.330568	0.985565	-0.27	-0.01	-0.02	-0.11	0.03	0.13	0.25	-0.05	-0.22	-0.1	-0.35	0.12	0.08	-0.62	-0.04	-0.14	0.22	0
16219	Reversal_CorrErrs<50	Central nervous system, behavior, learning and memory: Reversal learning correction errors using a touchscreen assay during the early phase trials when performance was at or below 50% accuracy (Figure 5D) in 3-month-old males [n]	0.239803	0.984834	0.992295	0.582672	0.915419	0.66053	0.287967	0.979535	0.377064	0.49265	0.0618769	0.597113	0.838687	0.00344406	0.772636	0.595473	0.379679	0.857314	-0.27	0	0	-0.13	0.02	0.1	0.24	-0.01	-0.2	-0.16	-0.41	0.12	0.05	-0.61	-0.07	-0.12	0.2	-0.04
16220	Reversal_CorrErrs>50	Central nervous system, behavior, learning and memory: Reversal learning correction errors using a touchscreen assay during the late phase trials when performance was above 50% accuracy (Figure 5F) in 3-month-old males [n]	0.296027	0.866679	0.749499	0.833532	0.89795	0.430736	0.282301	0.538218	0.308912	0.78137	0.490458	0.617238	0.556184	0.00454099	0.941348	0.481529	0.267602	0.701422	-0.24	-0.04	-0.07	-0.05	0.03	0.18	0.25	-0.14	-0.23	0.06	-0.16	0.12	0.14	-0.59	0.02	-0.16	0.25	0.09
16222	Rev_Mag_Latency	Central nervous system, behavior, learning and memory: Reversal learning magazine latency using a touchscreen assay (time to retrieve food reward) averaged across all reversal learning trials (Figure S4D) in 3-month-old males [sec]	0.550353	0.513718	0.75344	0.574152	0.779175	0.61775	0.244934	0.955067	0.696435	0.650832	0.784745	0.584674	0.142222	0.678414	0.0176722	0.863242	0.801362	0.0882817	-0.14	0.15	-0.07	-0.13	0.07	0.12	0.27	-0.01	-0.09	0.1	0.06	-0.13	0.33	-0.1	0.51	-0.04	-0.06	0.38
16224	Discrim_Ext_Err	Central nervous system, behavior, learning and memory: Extinction learning using a touchscreen assay, error responses during extinction training of a well learned instrumental response (low value = fast to extinguish unrewarded response, Figure S5A of Graybeal et al, 2014) in 3-month-old males (added n/strain, Dec 1, 2016) [n]	0.858209	0.502083	0.657582	0.353791	0.88694	0.672734	0.902404	0.417848	0.951821	0.179587	0.522731	0.261556	0.505372	0.39485	0.592411	0.0483627	0.0979448	0.266302	0.04	0.16	0.11	-0.22	0.03	-0.1	0.03	0.19	0.01	-0.31	-0.15	0.26	-0.16	0.2	-0.13	0.45	-0.38	0.26
16225	Ext_Corr_Error_N	Central nervous system, behavior, learning and memory: Extinction learning correction errors using a touchscreen assay (low value = fast to extinguish unrewarded response, Figure S5B) in 3-month-old males [n]	0.573804	0.614373	0.886492	0.577621	0.409202	0.934266	0.877635	0.75375	0.828988	0.160279	0.509707	0.272491	0.40449	0.602704	0.420842	0.0939343	0.0452276	0.662543	0.13	0.12	-0.03	-0.13	0.2	0.02	0.04	0.07	0.05	-0.33	-0.16	0.26	-0.2	0.12	-0.19	0.38	-0.45	0.1
16227	Extinct_Mag_Lat	Central nervous system, behavior, learning and memory: Extinction of a learned stimulus using a touchscreen assay, food pellet magazine latency for a non-rewarded but well learned instrumental response in 3-month-old males (supplementary trait data not in paper)[sec]	0.585763	0.962073	0.417515	0.271262	0.854742	0.759622	0.515232	0.136862	0.868477	0.113487	0.0634537	0.573956	0.685399	0.752869	0.347898	0.168366	0.0224779	0.631447	0.13	-0.01	-0.19	0.26	-0.04	0.07	-0.15	-0.34	-0.04	0.37	0.42	-0.13	0.1	-0.08	0.22	-0.32	0.51	-0.11
17497	Errors_MD5	Central nervous system, behavior, learning and memory: number of errors made during an 8-arm radial maze test on day 5 in males at 11 to 13 weeks of age [n]	0.539956	0.0548738	0.173958	0.120187	0.839034	0.726291	0.838152	0.878422	0.569811	0.77061	0.720947	0.219798	0.914159	0.371767	0.0126801	0.895856	0.389515	0.374605	0.09	-0.28	0.2	0.23	-0.03	0.05	-0.03	0.02	0.09	0.04	-0.05	0.18	0.02	-0.13	-0.36	-0.02	0.13	0.13
17499	New entries_MD3	Central nervous system, behavior, learning and memory: number of new entries during the first 8-arm choices minus 5.3 in an 8-arm radial maze test on day 3 in males at 11 to 13 weeks of age [n]	0.943721	0.686572	0.599978	0.952281	0.430957	0.702401	0.93973	0.65106	0.74248	0.12055	0.175739	0.894233	0.780704	0.975466	0.0184137	0.34786	0.74969	0.638803	-0.01	0.06	0.08	-0.01	0.12	0.06	0.01	-0.07	0.05	-0.23	-0.2	-0.02	-0.04	0	-0.34	0.14	0.05	0.07
17502	New entries_MD3-D5	Central nervous system, behavior, learning and memory: number of new entries during the first 8-arm choices minus 5.3 in an 8-arm radial maze test on days 3 to 5 in males at 11 to 13 weeks of age [n]	0.352222	0.207903	0.908406	0.314536	0.758993	0.71081	0.69644	0.25125	0.30762	0.0443158	0.150035	0.646869	0.443349	0.574492	0.341382	0.39507	0.145591	0.509751	-0.14	0.19	0.02	-0.15	-0.05	0.06	-0.06	0.17	0.15	-0.29	-0.21	-0.07	0.11	0.08	-0.14	0.13	0.22	-0.1
17507	Errors_FD3	Central nervous system, behavior, learning and memory: number of errors made during an 8-arm radial maze test on day 3 in females at 11 to 13 weeks of age [n]	0.559546	0.824862	0.840322	0.0222024	0.572205	0.182581	0.817615	0.0795581	0.230389	0.0548476	0.529556	0.600785	0.861352	0.864449	0.0558787	0.391618	0.275906	0.992295	-0.09	-0.03	0.03	-0.33	-0.08	0.2	-0.03	0.26	-0.18	0.28	-0.09	-0.08	0.03	0.03	0.28	-0.13	-0.16	0
17508	Errors_FD4	Central nervous system, behavior, learning and memory: number of errors made during an 8-arm radial maze test on day 4 in females at 11 to 13 weeks of age [n]	0.730815	0.725333	0.208727	0.823484	0.0233404	0.454799	0.794375	0.159346	0.403803	0.942697	0.667405	0.409864	0.0235993	0.86899	0.709755	0.158789	0.61161	0.489271	0.05	0.05	-0.19	0.03	-0.33	0.11	-0.04	-0.21	0.12	-0.01	-0.06	-0.12	0.33	0.02	0.06	-0.21	-0.08	-0.1
17510	Errors_FD3-D5	Central nervous system, behavior, learning and memory: number of errors made during an 8-arm radial maze test on days 3 to 5 in females at 11 to 13 weeks of age [n]	0.923952	0.947294	0.397395	0.452461	0.033726	0.255834	0.902085	0.753995	0.743503	0.216886	0.426169	0.515081	0.229277	0.93918	0.12588	0.0998625	0.0897878	0.564605	0.01	-0.01	-0.13	-0.11	-0.31	0.17	-0.02	-0.05	-0.05	0.18	-0.12	-0.1	0.18	0.01	0.23	-0.24	-0.25	-0.09
17513	New entries_FD5	Central nervous system, behavior, learning and memory: number of new entries during the first 8-arm choices minus 5.3 in an 8-arm radial maze test on day 5 in females at 11 to 13 weeks of age [n]	0.317551	0.789382	0.272582	0.853441	0.902883	0.996534	0.842553	0.822815	0.067779	0.00649784	0.397322	0.987561	0.553121	0.297882	0.012934	0.150255	0.315203	0.174884	0.15	0.04	0.16	-0.03	0.02	0	0.03	0.03	0.27	-0.39	-0.13	0	0.09	-0.16	-0.36	0.21	0.15	0.2
17514	New entries_FD3-D5	Central nervous system, behavior, learning and memory: number of new entries during the first 8-arm choices minus 5.3 in an 8-arm radial maze test on days 3 to 5 in females at 11 to 13 weeks of age [n]	0.59784	0.948783	0.0652255	0.39916	0.925721	0.264434	0.300997	0.259188	0.0715493	0.0232577	0.271896	0.179717	0.483831	0.0542176	0.0166268	0.0202872	0.253205	0.212508	-0.08	0.01	0.27	0.13	0.01	-0.17	0.15	0.17	0.27	-0.33	-0.16	0.2	-0.1	-0.28	-0.35	0.34	0.17	0.19
17515	Arm-visit_FD3	Central nervous system, behavior, learning and memory: arm visit time during an 8-arm radial maze test on day 3 in females at 11 to 13 weeks of age [sec]	0.928876	0.156439	0.0672935	0.664224	0.445699	0.200319	0.0228964	0.856056	0.181725	0.975915	0.409816	0.597173	0.168996	0.547902	0.322667	0.329817	0.886247	0.224192	0.01	-0.21	0.27	0.07	0.11	-0.19	0.33	0.03	-0.2	0	0.12	0.08	-0.2	-0.09	-0.15	0.15	0.02	0.18
17516	Arm-visit_FD4	Central nervous system, behavior, learning and memory: arm visit time during an 8-arm radial maze test on day 4 in females at 11 to 13 weeks of age [sec]	0.725974	0.324353	0.061832	0.588365	0.231584	0.130024	0.0453363	0.512447	0.129251	0.50489	0.767793	0.999791	0.0957074	0.498948	0.23933	0.220448	0.267535	0.371405	0.05	-0.15	0.27	-0.08	0.18	-0.22	0.29	0.1	-0.22	0.1	0.04	0	-0.25	-0.1	-0.18	0.18	0.17	0.13
17518	Arm visit_FD3-D5	Central nervous system, behavior, learning and memory: arm visit time during an 8-arm radial maze test on days 3 to 5 in females at 11 to 13 weeks of age [sec]	0.754219	0.172421	0.0623404	0.942863	0.323081	0.137762	0.0339405	0.670124	0.122941	0.623471	0.611707	0.849605	0.110092	0.433629	0.281574	0.224353	0.51718	0.236811	0.05	-0.2	0.27	-0.01	0.15	-0.22	0.31	0.06	-0.23	0.07	0.08	0.03	-0.24	-0.12	-0.16	0.18	0.1	0.18
18069	Fear Acquisition	Central nervous system, behavior, learning and memory: Fear conditioning acquisition, freezing response time following the final CS-US pairing during training in adult males (USC) and adult males and females (NIH) [%].	0.261686	0.883332	0.686734	0.0414563	0.0446236	0.226368	0.477235	0.0124259	0.86617	0.694693	0.612703	0.959847	0.454521	0.555514	0.464442	0.47581	0.183	0.674991	-0.15	0.02	-0.05	0.27	-0.27	0.16	-0.1	-0.33	0.02	0.05	0.07	-0.01	0.1	-0.08	0.1	-0.1	0.18	-0.06
18070	Fear Expression	Central nervous system, behavior, learning and memory: Fear conditioning expression, average freezing response time during the first three (USC) or one (NIH) CS presentation(s) in adult males (USC) and adult males and females (NIH) [%].	0.639266	0.518497	0.445666	0.0593841	0.211327	0.494327	0.799826	0.00985706	0.849818	0.99654	0.845683	0.576342	0.558286	0.734486	0.419643	0.138783	0.879609	0.88495	-0.06	0.09	-0.1	0.25	-0.17	0.09	-0.03	-0.34	-0.03	0	-0.03	-0.07	0.08	-0.05	0.11	-0.2	0.02	0.02
20476	ymaze_SponAlt_2m_ADBXD	Central nervous system, behavior, learning and memory: Performance on the y-maze as measured by % of total arm entries that were successful spontaneous alternations. This data is strain averaged across 2-month-old males and females from the AD-BXD population positive for 5XFAD transgene [%]	0.0514023	0.231017	0.345582	0.0273157	0.0400554	0.656413	0.433107	0.794715	0.416035	0.120316	0.173634	0.203921	0.0279909	0.181201	0.303277	0.0442567	0.815111	0.987234	-0.81	-0.58	0.47	0.86	-0.83	-0.23	-0.4	0.14	0.41	-0.7	-0.64	0.6	-0.86	-0.63	-0.51	0.82	-0.12	0.01
20479	ymaze_AAR_2m_ADBXD	Central nervous system, behavior, learning and memory: Performance on the y-maze as measured by % of total arm entries that were unsuccessful spontaneous alternations; known as alternating arm returns (also can be used as an error index). This data is strain averaged across 2-month-old males and females from the AD-BXD population positive for 5XFAD transgene [%]	0.282432	0.169238	0.594737	0.214613	0.0446034	0.491832	0.2774	0.442329	0.399744	0.973497	0.199806	0.0506811	0.673337	0.5532	0.193233	0.19537	0.396664	0.373729	0.53	0.64	-0.28	-0.59	0.82	0.35	0.53	0.39	0.43	0.02	0.61	-0.81	0.22	0.31	0.62	-0.61	-0.43	-0.45
20481	ymaze_SponAlt_4m_ADBXD	Central nervous system, behavior, learning and memory: Performance on the y-maze as measured by % of total arm entries that were successful spontaneous alternations. This data is strain averaged across 4-month-old males and females from the AD-BXD population positive for 5XFAD transgene [%]	0.666637	0.571207	0.24352	0.329058	0.20591	0.519144	0.76216	0.312341	0.739384	0.0382547	0.00327721	0.529371	0.456316	0.618445	0.82161	0.422029	0.349229	0.654577	0.09	0.12	-0.25	-0.21	-0.27	0.14	0.07	0.22	0.07	-0.43	-0.59	-0.14	0.16	-0.11	0.05	-0.18	-0.2	-0.1
20484	ymaze_AAR_4m_ADBXD	Central nervous system, behavior, learning and memory: Performance on the y-maze as measured by % of total arm entries that were unsuccessful spontaneous alternations; known as alternating arm returns (also can be used as an error index). This data is strain averaged across 4-month-old males and females from the AD-BXD population positive for 5XFAD transgene [%]	0.227604	0.0237169	0.00807919	0.705378	0.439768	0.74562	0.733093	0.466939	0.448976	0.0312708	0.122015	0.353919	0.0761112	0.917262	0.506571	0.085654	0.927525	0.0611944	-0.26	-0.47	0.54	0.08	0.17	-0.07	-0.08	0.16	-0.17	0.45	0.33	0.2	-0.38	0.02	-0.15	0.37	-0.02	0.4
20491	ymaze_SponAlt_8m_ADBXD	Central nervous system, behavior, learning and memory: Performance on the y-maze as measured by % of total arm entries that were successful spontaneous alternations. This data is strain averaged across 8-month-old males and females from the AD-BXD population positive for 5XFAD transgene [%]	0.650283	0.221233	0.218183	0.270104	0.779633	0.0863847	0.480778	0.196969	0.382257	0.457125	0.0646229	0.0445066	0.122734	0.0693653	0.0538974	0.110897	0.59911	0.152354	0.1	-0.27	0.27	0.24	-0.06	-0.37	-0.15	0.28	0.19	-0.16	-0.39	0.42	-0.33	-0.39	-0.41	0.34	0.12	0.31
20494	ymaze_AAR_8m_ADBXD	Central nervous system, behavior, learning and memory: Performance on the y-maze as measured by % of total arm entries that were unsuccessful spontaneous alternations; known as alternating arm returns (also can be used as an error index). This data is strain averaged across 8-month-old males and females from the AD-BXD population positive for 5XFAD transgene [%]	0.333	0.0387742	0.109688	0.284077	0.61161	0.857417	0.74573	0.025013	0.0247969	0.105874	0.0651756	0.301254	0.018187	0.229358	0.111201	0.995184	0.175501	0.234592	0.21	0.43	-0.34	0.23	-0.11	0.04	-0.07	-0.47	0.47	-0.35	0.39	0.23	0.49	0.26	0.34	0	-0.29	-0.26
20499	ymaze_AAR_10m_ADBXD	Central nervous system, behavior, learning and memory: Performance on the y-maze as measured by % of total arm entries that were unsuccessful spontaneous alternations; known as alternating arm returns (also can be used as an error index). This data is strain averaged across 10-month-old males and females from the AD-BXD population positive for 5XFAD transgene [%]	0.130628	0.930216	0.565636	0.907891	0.608318	0.768036	0.723404	0.276173	0.916775	0.224364	0.124101	0.705085	0.790116	0.4684	0.792144	0.411386	0.337119	0.0123902	0.41	0.02	-0.16	0.03	0.14	0.08	0.1	-0.3	-0.03	0.33	0.41	-0.11	0.08	0.2	0.07	-0.23	-0.27	-0.63
20501	ymaze_SponAlt_12m_ADBXD	Central nervous system, behavior, learning and memory: Performance on the y-maze as measured by % of total arm entries that were successful spontaneous alternations. This data is strain averaged across 12-month-old males and females from the AD-BXD population positive for 5XFAD transgene [%]	0.558268	0.901595	0.874039	0.199371	0.875903	0.289723	0.514938	0.786848	0.131053	0.86954	0.545902	0.012495	0.630853	0.269322	0.750997	0.00409693	0.521258	0.629462	0.14	0.03	-0.04	-0.29	0.04	0.24	0.15	-0.06	-0.34	0.04	-0.14	-0.53	0.11	0.25	0.07	-0.6	0.15	-0.11
20506	ymaze_SponAlt_14m_ADBXD	Central nervous system, behavior, learning and memory: Performance on the y-maze as measured by % of total arm entries that were successful spontaneous alternations. This data is strain averaged across 14-month-old males and females from the AD-BXD population positive for 5XFAD transgene [%]	0.966509	0.593486	0.272876	0.672196	0.975384	0.301302	0.780063	0.259488	0.136231	0.0918919	0.865183	0.011207	0.276556	0.290115	0.0724548	0.038956	0.70773	0.747913	0.01	-0.12	-0.24	-0.1	0.01	0.23	-0.06	-0.25	-0.33	0.37	0.04	-0.53	0.24	0.24	0.39	-0.44	0.08	-0.07
20514	ymaze_AAR_16m_ADBXD	Central nervous system, behavior, learning and memory: Performance on the y-maze as measured by % of total arm entries that were unsuccessful spontaneous alternations; known as alternating arm returns (also can be used as an error index). This data is strain averaged across 16-month-old males and females from the AD-BXD population positive for 5XFAD transgene [%]	0.489251	0.191477	0.440728	0.174652	0.112464	0.920239	0.198297	0.0362476	0.263032	0.496014	0.147573	0.695207	0.710967	0.711982	0.425617	0.962262	0.114287	0.86179	0.29	-0.52	0.32	-0.53	-0.6	-0.04	0.51	0.74	-0.45	0.28	-0.56	-0.17	0.16	-0.16	0.33	-0.02	-0.6	0.07
20534	FC_6m_BL_ADBXD	Central nervous system, behavior, learning and memory: Contextual fear conditioning, baseline freezing - the percentage of the 180s baseline period (prior to any shock onset) spent freezing. Can be used as estimate of baseline anxiety. This data is strain averaged across 6-month-old males and females from the AD-BXD population positive for 5XFAD transgene [%]	0.452298	0.00382316	0.129158	0.322439	0.707886	0.251116	0.815379	0.236974	0.0253775	0.00690635	0.249422	0.252954	0.330625	0.332004	0.28923	0.512857	0.125025	0.0804858	0.17	0.59	-0.33	0.22	-0.08	-0.26	-0.05	-0.26	0.48	-0.56	-0.26	0.25	0.22	-0.22	-0.24	-0.15	0.34	-0.38
20536	FC_6m_PS2_ADBXD	Central nervous system, behavior, learning and memory: Contextual fear conditioning, post-shock 2 freezing - the percentage of time during the 40s period following the offset of shock #2 spent freezing. This data is strain averaged across 6-month-old males and females from the AD-BXD population positive for 5XFAD transgene [%]	0.722526	0.138032	0.0826397	0.210705	0.507239	0.0543916	0.278511	0.331534	0.744289	0.123854	0.222211	0.28989	0.413836	0.074058	0.042224	0.785466	0.315453	0.718225	-0.08	0.33	0.38	-0.28	-0.15	-0.42	0.24	0.22	-0.07	-0.34	-0.27	0.24	-0.18	-0.39	-0.44	0.06	0.22	0.08
20537	FC_6m_PS3_ADBXD	Central nervous system, behavior, learning and memory: Contextual fear conditioning, post-shock 3 freezing - the percentage of time during the 40s period following the offset of shock #3 spent freezing. This data is strain averaged across 6-month-old males and females from the AD-BXD population positive for 5XFAD transgene [%]	0.638545	0.888361	0.030304	0.803063	0.959942	0.268164	0.895867	0.94086	0.95161	0.399479	0.701048	0.0784646	0.323667	0.228328	0.00699341	0.225021	0.368905	0.325882	-0.11	0.03	0.46	-0.06	-0.01	-0.25	0.03	-0.02	-0.01	-0.19	-0.09	0.38	-0.22	-0.27	-0.56	0.27	0.2	0.22
20538	FC_6m_PS4_ADBXD	Central nervous system, behavior, learning and memory: Contextual fear conditioning, post-shock 4 freezing - the percentage of time during the 40s period following the offset of shock #4 spent freezing. Can be used as a measured of final contextual fear acquisition. This data is strain averaged across 6-month-old males and females from the AD-BXD population positive for 5XFAD transgene [%]	0.298668	0.516018	0.0119876	0.414393	0.977054	0.0129553	0.229166	0.327661	0.950489	0.281265	0.345923	0.0859202	0.865779	0.678219	0.15148	0.546834	0.352753	0.467141	-0.23	0.15	0.53	-0.18	-0.01	-0.52	0.27	0.22	0.01	-0.24	-0.21	0.37	-0.04	-0.09	-0.32	-0.14	0.21	0.16
20539	FC_6m_Bin1_ADBXD	Central nervous system, behavior, learning and memory: Contextual fear conditioning, percentage of time spent freezing during minutes 0-2 of contextual fear memory test. This data is strain averaged across 6-month-old males and females from the AD-BXD population positive for 5XFAD transgene [%]	0.467651	0.970852	0.0378578	0.723508	0.281797	0.600492	0.895377	0.830528	0.80393	0.585317	0.819721	0.196009	0.898016	0.23158	0.287938	0.539489	0.673869	0.332354	-0.16	0.01	0.45	-0.08	0.24	-0.12	0.03	0.05	-0.06	0.12	0.05	0.29	0.03	-0.27	-0.24	-0.14	0.1	0.22
20541	FC_6m_Bin3_ADBXD	Central nervous system, behavior, learning and memory: Contextual fear conditioning, percentage of time spent freezing during minutes 4-6 of contextual fear memory test. This data is strain averaged across 6-month-old males and females from the AD-BXD population positive for 5XFAD transgene [%]	0.535807	0.986573	0.644747	0.462338	0.00842027	0.573428	0.946182	0.608523	0.93078	0.243926	0.540847	0.414395	0.484213	0.758253	0.865758	0.0853263	0.602053	0.59591	0.14	0	0.1	0.17	0.55	0.13	0.02	-0.12	0.02	0.26	0.14	0.18	0.16	-0.07	-0.04	-0.38	0.12	0.12
20542	FC_6m_Bin4_ADBXD	Central nervous system, behavior, learning and memory: Contextual fear conditioning, percentage of time spent freezing during minutes 6-8 of contextual fear memory test. This data is strain averaged across 6-month-old males and females from the AD-BXD population positive for 5XFAD transgene [%]	0.582571	0.814143	0.703824	0.53441	0.057424	0.781091	0.845633	0.653664	0.504917	0.412257	0.5047	0.579483	0.247687	0.88494	0.780199	0.0297806	0.783485	0.522408	0.12	0.05	0.09	0.14	0.41	0.06	0.04	-0.1	0.15	0.18	0.15	0.12	0.26	-0.03	-0.06	-0.46	0.06	-0.14
20544	FC_6m_CFM_ADBXD	Central nervous system, behavior, learning and memory: Contextual fear conditioning, percentage of time spent freezing during entire contextual fear memory test. Can be used as a measure of overall contextual fear memory. This data is strain averaged across 6-month-old males and females from the AD-BXD population positive for 5XFAD transgene [%]	0.806395	0.954152	0.397083	0.666845	0.0449546	0.84622	0.960916	0.629194	0.802117	0.307245	0.539286	0.306439	0.420582	0.578446	0.604722	0.134283	0.746083	0.903963	0.06	0.01	0.19	0.1	0.43	0.04	-0.01	-0.11	0.06	0.23	0.14	0.23	0.18	-0.13	-0.12	-0.33	0.07	0.03
20547	FC_14m_PS2_ADBXD	Central nervous system, behavior, learning and memory: Contextual fear conditioning, post-shock 2 freezing - the percentage of time during the 40s period following the offset of shock #2 spent freezing. This data is strain averaged across 14-month-old males and females from the AD-BXD population positive for 5XFAD transgene [%]	0.896353	0.893043	0.0999562	0.0387606	0.763688	0.320032	0.632287	0.736336	0.115133	0.684024	0.34628	0.348407	0.552891	0.303529	0.15884	0.494685	0.221004	0.840449	-0.03	0.03	0.36	-0.44	-0.07	-0.22	0.11	0.08	-0.35	0.09	-0.21	-0.21	-0.13	-0.23	-0.31	-0.15	0.27	-0.05
20548	FC_14m_PS3_ADBXD	Central nervous system, behavior, learning and memory: Contextual fear conditioning, post-shock 3 freezing - the percentage of time during the 40s period following the offset of shock #3 spent freezing. This data is strain averaged across 14-month-old males and females from the AD-BXD population positive for 5XFAD transgene [%]	0.492905	0.64062	0.00511649	0.0258109	0.597895	0.028734	0.197953	0.315942	0.39405	0.829246	0.59277	0.677151	0.399457	0.180944	0.0340653	0.84712	0.160487	0.774114	-0.15	0.11	0.58	-0.47	-0.12	-0.47	0.29	0.22	-0.19	0.05	-0.12	0.09	-0.19	-0.3	-0.45	0.04	0.31	-0.06
20554	FC_14m_Bin5_ADBXD	Central nervous system, behavior, learning and memory: Contextual fear conditioning, percentage of time spent freezing during minutes 8-10 of contextual fear memory test. This data is strain averaged across 14-month-old males and females from the AD-BXD population positive for 5XFAD transgene [%]	0.778823	0.999265	0.525824	0.0715201	0.604029	0.28548	0.714347	0.467369	0.106905	0.0469791	0.447775	0.466457	0.435114	0.649549	0.688475	0.188384	0.131177	0.477611	-0.06	0	0.14	-0.39	0.12	0.24	0.08	-0.16	-0.35	0.43	0.17	-0.16	0.18	0.1	-0.09	-0.29	0.33	-0.16
20557	ymaze_SponAlt_2m_NtgBXD	Central nervous system, behavior, learning and memory: Performance on the y-maze as measured by % of total arm entries that were successful spontaneous alternations. This data is strain averaged across 2-month-old male and female non-transgenic littermates from the AD-BXD population (Ntg-BXDs) [%]	0.605137	0.672813	0.666007	0.719282	0.617205	0.00759582	0.707681	0.81001	0.325176	0.187667	0.7459	0.267541	0.727219	0.203245	0.46907	0.0244069	0.685288	0.185352	-0.24	0.2	-0.2	0.17	0.23	0.89	0.17	-0.11	0.44	-0.56	0.15	-0.49	0.16	0.55	0.33	-0.82	-0.19	-0.57
20560	ymaze_AAR_2m_NtgBXD	Central nervous system, behavior, learning and memory: Performance on the y-maze as measured by % of total arm entries that were unsuccessful spontaneous alternations; known as alternating arm returns (also can be used as an error index). This data is strain averaged across 2-month-old male and female non-transgenic littermates from the AD-BXD population (Ntg-BXDs) [%]	0.60386	0.281664	0.395671	0.917012	0.278287	0.668773	0.0554842	0.99449	0.884139	0.895363	0.115883	0.672525	0.102457	0.065401	0.265362	0.0221251	0.989445	0.562076	-0.24	-0.47	0.38	-0.05	-0.48	-0.2	-0.74	0	-0.07	0.06	-0.65	0.2	-0.67	-0.72	-0.49	0.83	0.01	0.27
20565	ymaze_AAR_4m_NtgBXD	Central nervous system, behavior, learning and memory: Performance on the y-maze as measured by % of total arm entries that were unsuccessful spontaneous alternations; known as alternating arm returns (also can be used as an error index). This data is strain averaged across 4-month-old male and female non-transgenic littermates from the AD-BXD population (Ntg-BXDs) [%]	0.0634216	0.00789839	0.0223235	0.703114	0.290134	0.947773	0.111761	0.0373198	0.270743	0.0828444	0.19902	0.248448	0.685937	0.149749	0.733198	0.788813	0.485534	0.0236727	-0.4	-0.55	0.48	0.09	0.24	0.01	0.35	0.45	-0.25	0.38	0.28	0.26	-0.09	0.32	0.08	0.06	-0.16	0.48
20575	ymaze_AAR_8m_NtgBXD	Central nervous system, behavior, learning and memory: Performance on the y-maze as measured by % of total arm entries that were unsuccessful spontaneous alternations; known as alternating arm returns (also can be used as an error index). This data is strain averaged across 8-month-old male and female non-transgenic littermates from the AD-BXD population (Ntg-BXDs) [%]	0.00987764	0.153481	0.285265	0.629764	0.186098	0.765188	0.0853271	0.0568999	0.0260358	0.123477	0.714576	0.510908	0.262857	0.649129	0.956502	0.961738	0.597409	0.0633491	0.54	0.31	-0.24	0.11	-0.29	-0.07	-0.38	-0.41	0.47	-0.34	-0.08	0.15	0.25	-0.1	0.01	-0.01	-0.12	-0.4
20580	ymaze_AAR_10m_NtgBXD	Central nervous system, behavior, learning and memory: Performance on the y-maze as measured by % of total arm entries that were unsuccessful spontaneous alternations; known as alternating arm returns (also can be used as an error index). This data is strain averaged across 10-month-old male and female non-transgenic littermates from the AD-BXD population (Ntg-BXDs) [%]	0.527075	0.2199	0.0144473	0.198572	0.75346	0.976445	0.348092	0.147594	0.508303	0.325922	0.428501	0.134546	0.370412	0.715243	0.131214	0.465926	0.194502	0.0495443	-0.2	-0.38	0.68	-0.4	0.1	-0.01	0.3	0.44	-0.21	0.31	0.25	0.46	0.28	-0.12	-0.46	0.23	-0.4	0.58
20585	ymaze_AAR_12m_NtgBXD	Central nervous system, behavior, learning and memory: Performance on the y-maze as measured by % of total arm entries that were unsuccessful spontaneous alternations; known as alternating arm returns (also can be used as an error index). This data is strain averaged across 12-month-old male and female non-transgenic littermates from the AD-BXD population (Ntg-BXDs) [%]	0.135279	0.0244421	0.0455514	0.7357	0.411251	0.459646	0.825139	0.503922	0.796184	0.0156962	0.223735	0.828198	0.677322	0.761125	0.422561	0.075713	0.498581	0.0406065	0.35	-0.5	0.45	0.08	0.19	0.18	-0.05	0.16	-0.06	0.53	0.28	0.05	0.1	-0.07	-0.19	0.41	-0.16	0.46
20590	ymaze_AAR_14m_NtgBXD	Central nervous system, behavior, learning and memory: Performance on the y-maze as measured by % of total arm entries that were unsuccessful spontaneous alternations; known as alternating arm returns (also can be used as an error index). This data is strain averaged across 14-month-old male and female non-transgenic littermates from the AD-BXD population (Ntg-BXDs) [%]	0.0638202	0.27595	0.799727	0.0440877	0.549641	0.137423	0.118011	0.331849	0.238176	0.596369	0.324854	0.907986	0.750552	0.08137	0.293626	0.0111242	0.56552	0.910413	0.41	-0.25	-0.06	0.44	-0.14	0.34	-0.35	-0.22	0.27	0.12	0.23	0.03	-0.07	-0.39	-0.24	0.54	-0.13	-0.03
20592	ymaze_SponAlt_16m_NtgBXD	Central nervous system, behavior, learning and memory: Performance on the y-maze as measured by % of total arm entries that were successful spontaneous alternations. This data is strain averaged across 16-month-old male and female non-transgenic littermates from the AD-BXD population (Ntg-BXDs) [%]	0.392866	0.05455	0.0166026	0.704044	0.488272	0.905117	0.864726	0.667555	0.578508	0.438284	0.931221	0.901862	0.615689	0.860921	0.104686	0.00660454	0.876756	0.0692342	0.35	-0.7	0.8	-0.16	-0.29	0.05	-0.07	0.18	-0.23	0.32	-0.04	0.05	-0.21	-0.07	-0.61	0.86	-0.07	0.67
20615	FC_6m_BL_NtgBXD	Central nervous system, behavior, learning and memory: Contextual fear conditioning, baseline freezing - the percentage of the 180s baseline period (prior to any shock onset) spent freezing. Can be used as estimate of baseline anxiety. This data is strain averaged across 6-month-old male and female non-transgenic littermates from the AD-BXD population (Ntg-BXDs) [%]	0.752707	0.00959045	0.33263	0.764368	0.0656269	0.667743	0.742061	0.758935	0.224129	0.258663	0.939379	0.339727	0.240373	0.525084	0.860425	0.317855	0.397017	0.807007	0.08	0.56	-0.23	0.07	0.42	-0.1	0.08	-0.07	0.28	-0.27	-0.02	0.23	0.28	-0.15	-0.04	-0.24	0.2	-0.06
20616	FC_6m_PS1_NtgBXD	Central nervous system, behavior, learning and memory: Contextual fear conditioning, post-shock 1 freezing - the percentage of time during the 40s period following the offset of shock #1 spent freezing. This data is strain averaged across 6-month-old male and female non-transgenic littermates from the AD-BXD population (Ntg-BXDs) [%]	0.032771	0.0738786	0.63958	0.688947	0.75101	0.193906	0.196369	0.284785	0.594921	0.0206462	0.44746	0.298444	0.315115	0.476315	0.259199	0.515703	0.332765	0.556726	-0.48	0.41	-0.11	0.1	0.08	-0.3	0.3	0.25	0.13	-0.51	-0.18	0.24	-0.24	-0.17	-0.26	0.15	0.23	-0.14
20620	FC_6m_Bin1_NtgBXD	Central nervous system, behavior, learning and memory: Contextual fear conditioning, percentage of time spent freezing during minutes 0-2 of contextual fear memory test. This data is strain averaged across 6-month-old male and female non-transgenic littermates from the AD-BXD population (Ntg-BXDs) [%]	0.747218	0.0309559	0.937941	0.963449	0.875833	0.137566	0.896658	0.91847	0.197614	0.0470456	0.823503	0.523712	0.908623	0.834483	0.241623	0.957348	0.188124	0.18919	-0.08	0.48	-0.02	0.01	0.04	-0.34	0.03	0.02	0.3	-0.45	-0.05	0.15	0.03	-0.05	-0.27	-0.01	0.31	-0.31
20621	FC_6m_Bin2_NtgBXD	Central nervous system, behavior, learning and memory: Contextual fear conditioning, percentage of time spent freezing during minutes 2-4 of contextual fear memory test. This data is strain averaged across 6-month-old male and female non-transgenic littermates from the AD-BXD population (Ntg-BXDs) [%]	0.432853	0.0271291	0.469505	0.741449	0.980011	0.300877	0.640299	0.614734	0.0981026	0.158445	0.70668	0.539013	0.576909	0.430732	0.45166	0.992229	0.164867	0.147488	0.19	0.49	-0.17	0.08	-0.01	-0.24	-0.11	-0.12	0.38	-0.33	-0.09	0.15	0.13	-0.19	-0.18	0	0.32	-0.34
20622	FC_6m_Bin3_NtgBXD	Central nervous system, behavior, learning and memory: Contextual fear conditioning, percentage of time spent freezing during minutes 4-6 of contextual fear memory test. This data is strain averaged across 6-month-old male and female non-transgenic littermates from the AD-BXD population (Ntg-BXDs) [%]	0.945132	0.309403	0.601874	0.782801	0.567399	0.77433	0.197545	0.490965	0.321357	0.648868	0.316051	0.960931	0.757238	0.173102	0.431122	0.945579	0.0336217	0.170776	0.02	0.24	-0.12	0.07	-0.14	-0.07	-0.3	-0.16	0.23	-0.11	-0.24	-0.01	-0.07	-0.32	-0.19	0.02	0.48	-0.32
20626	FC_14m_BL_NtgBXD	Central nervous system, behavior, learning and memory: Contextual fear conditioning, baseline freezing - the percentage of the 180s baseline period (prior to any shock onset) spent freezing. Can be used as estimate of baseline anxiety. This data is strain averaged across 14-month-old male and female non-transgenic littermates from the AD-BXD population (Ntg-BXDs) [%]	0.656382	0.0542311	0.438289	0.850391	0.83302	0.443053	0.17756	0.915553	0.751937	0.0495995	0.455898	0.166702	0.112676	0.773249	0.679268	0.126831	0.523297	0.293348	-0.1	0.43	-0.18	-0.04	0.05	-0.18	0.31	0.02	0.07	-0.43	-0.17	0.31	0.36	0.07	-0.1	-0.34	0.15	-0.24
20628	FC_14m_PS2_NtgBXD	Central nervous system, behavior, learning and memory: Contextual fear conditioning, post-shock 2 freezing - the percentage of time during the 40s period following the offset of shock #2 spent freezing. This data is strain averaged across 14-month-old male and female non-transgenic littermates from the AD-BXD population (Ntg-BXDs) [%]	0.0707272	0.941554	0.501616	0.504391	0.965826	0.112228	0.980138	0.195896	0.599267	0.057741	0.0409754	0.0188791	0.796705	0.653862	0.46621	0.121122	0.278818	0.387259	-0.4	-0.02	0.16	0.15	-0.01	-0.36	-0.01	0.29	0.12	-0.42	-0.45	0.51	0.06	-0.1	-0.17	-0.35	0.25	0.2
20629	FC_14m_PS3_NtgBXD	Central nervous system, behavior, learning and memory: Contextual fear conditioning, post-shock 3 freezing - the percentage of time during the 40s period following the offset of shock #3 spent freezing. This data is strain averaged across 14-month-old male and female non-transgenic littermates from the AD-BXD population (Ntg-BXDs) [%]	0.0212856	0.972952	0.378667	0.645109	0.886952	0.0683539	0.959789	0.184648	0.289643	0.025846	0.0438658	0.0592523	0.745316	0.65278	0.170424	0.280394	0.349294	0.409233	-0.5	0.01	0.2	0.11	-0.03	-0.41	0.01	0.3	0.24	-0.49	-0.44	0.42	0.08	-0.1	-0.31	-0.25	0.22	0.19
20630	FC_14m_PS4_NtgBXD	Central nervous system, behavior, learning and memory: Contextual fear conditioning, post-shock 4 freezing - the percentage of time during the 40s period following the offset of shock #4 spent freezing. Can be used as a measured of final contextual fear acquisition. This data is strain averaged across 14-month-old male and female non-transgenic littermates from the AD-BXD population (Ntg-BXDs) [%]	0.160239	0.450428	0.59859	0.812979	0.839826	0.0694654	0.508634	0.977181	0.230328	0.105382	0.317571	0.0216618	0.332487	0.770858	0.22348	0.0857364	0.328332	0.869903	-0.32	0.17	0.12	0.05	-0.05	-0.4	-0.15	-0.01	0.27	-0.36	-0.23	0.5	0.22	-0.07	-0.28	-0.38	0.22	-0.04
20631	FC_14m_Bin1_NtgBXD	Central nervous system, behavior, learning and memory: Contextual fear conditioning, percentage of time spent freezing during minutes 0-2 of contextual fear memory test. This data is strain averaged across 14-month-old male and female non-transgenic littermates from the AD-BXD population (Ntg-BXDs) [%]	0.669366	0.5465	0.432786	0.868698	0.96421	0.462227	0.483117	0.545243	0.377531	0.134082	0.300138	0.0420269	0.127174	0.261138	0.102646	0.297844	0.619568	0.877799	-0.1	0.14	0.18	-0.04	-0.01	-0.17	0.16	0.14	0.2	-0.34	-0.24	0.45	0.34	-0.26	-0.37	-0.24	0.12	0.04
20633	FC_14m_Bin3_NtgBXD	Central nervous system, behavior, learning and memory: Contextual fear conditioning, percentage of time spent freezing during minutes 4-6 of contextual fear memory test. This data is strain averaged across 14-month-old male and female non-transgenic littermates from the AD-BXD population (Ntg-BXDs) [%]	0.178887	0.735568	0.491125	0.971396	0.777427	0.743836	0.907177	0.306942	0.247032	0.11801	0.177021	0.0399757	0.310812	0.220166	0.154677	0.230016	0.604708	0.738131	-0.3	0.08	0.16	0.01	0.07	-0.08	0.03	0.23	0.26	-0.35	-0.31	0.45	0.23	-0.28	-0.32	-0.27	0.12	0.08
20640	ymaze_SponAlt_2m_ADBXD_Females	Central nervous system, behavior, learning and memory: Performance on the y-maze as measured by % of total arm entries that were successful spontaneous alternations. This data is strain averaged across 2-month-old females from the AD-BXD population positive for 5XFAD transgene [%]	0.0538575	0.179417	0.595525	0.322131	0.105893	0.407385	0.0451844	0.606399	0.755799	0.216338	0.0326042	0.709534	0.365399	0.45141	0.203676	0.58743	0.61637	0.840264	-0.8	-0.63	0.28	0.49	-0.72	0.42	-0.82	-0.27	0.16	-0.59	-0.85	0.2	-0.45	-0.38	-0.6	0.28	0.26	-0.11
20655	ymaze_SponAlt_8m_ADBXD_Females	Central nervous system, behavior, learning and memory: Performance on the y-maze as measured by % of total arm entries that were successful spontaneous alternations. This data is strain averaged across 8-month-old females from the AD-BXD population positive for 5XFAD transgene [%]	0.398683	0.719391	0.989711	0.134835	0.672021	0.0846937	0.275597	0.943009	0.311943	0.229471	0.0972322	0.247714	0.744033	0.148266	0.0387404	0.447919	0.170056	0.508413	0.19	-0.08	0	0.33	-0.1	-0.38	-0.24	-0.02	0.23	-0.27	-0.36	0.26	-0.07	-0.32	-0.44	0.17	0.3	0.15
20658	ymaze_AAR_8m_ADBXD_Females	Central nervous system, behavior, learning and memory: Performance on the y-maze as measured by % of total arm entries that were unsuccessful spontaneous alternations; known as alternating arm returns (also can be used as an error index). This data is strain averaged across 8-month-old females from the AD-BXD population positive for 5XFAD transgene [%]	0.278475	0.244565	0.845829	0.660445	0.35763	0.824119	0.649867	0.552179	0.076095	0.442978	0.107645	0.243924	0.248999	0.792542	0.0871729	0.271778	0.0360848	0.681868	0.24	0.26	-0.04	0.1	-0.21	0.05	0.1	-0.13	0.39	-0.17	0.35	0.26	0.26	0.06	0.37	0.25	-0.45	-0.09
20660	ymaze_SponAlt_10m_ADBXD_Females	Central nervous system, behavior, learning and memory: Performance on the y-maze as measured by % of total arm entries that were successful spontaneous alternations. This data is strain averaged across 10-month-old females from the AD-BXD population positive for 5XFAD transgene [%]	0.73304	0.508198	0.598017	0.589084	0.0616177	0.626869	0.395098	0.724112	0.164583	0.0485086	0.0805204	0.767735	0.904655	0.10199	0.948602	0.185126	0.635307	0.0886891	-0.1	0.2	-0.16	0.17	-0.53	-0.15	-0.26	0.11	0.41	-0.56	-0.5	0.09	0.04	-0.47	-0.02	0.39	0.15	0.49
20663	ymaze_AAR_10m_ADBXD_Females	Central nervous system, behavior, learning and memory: Performance on the y-maze as measured by % of total arm entries that were unsuccessful spontaneous alternations; known as alternating arm returns (also can be used as an error index). This data is strain averaged across 10-month-old females from the AD-BXD population positive for 5XFAD transgene [%]	0.212436	0.768012	0.941803	0.935657	0.304219	0.77858	0.601622	0.474491	0.751634	0.139858	0.178708	0.887223	0.658213	0.571451	0.998711	0.488102	0.275567	0.0193675	0.37	-0.09	-0.02	-0.02	0.31	0.09	0.16	-0.22	-0.1	0.43	0.4	0.04	0.14	0.17	0	-0.21	-0.33	-0.64
20670	ymaze_SponAlt_14m_ADBXD_Females	Central nervous system, behavior, learning and memory: Performance on the y-maze as measured by % of total arm entries that were successful spontaneous alternations. This data is strain averaged across 14-month-old females from the AD-BXD population positive for 5XFAD transgene [%]	0.74935	0.104595	0.541113	0.672807	0.0684302	0.130877	0.872947	0.760167	0.0124253	0.00912419	0.957691	0.0379031	0.494282	0.121589	0.107849	0.00298252	0.52373	0.763714	-0.08	-0.37	-0.15	-0.1	0.42	0.35	-0.04	-0.07	-0.55	0.57	-0.01	-0.47	0.16	0.36	0.37	-0.63	0.15	0.07
20673	ymaze_AAR_14m_ADBXD_Females	Central nervous system, behavior, learning and memory: Performance on the y-maze as measured by % of total arm entries that were unsuccessful spontaneous alternations; known as alternating arm returns (also can be used as an error index). This data is strain averaged across 14-month-old females from the AD-BXD population positive for 5XFAD transgene [%]	0.0366841	0.40414	0.152289	0.113861	0.838248	0.485897	0.671801	0.917569	0.0113398	0.0435519	0.509575	0.505075	0.224209	0.692541	0.913105	0.670514	0.0480928	0.378147	0.47	0.2	-0.33	0.36	0.05	0.17	0.1	-0.02	0.55	-0.46	0.16	0.16	0.28	0.09	0.03	0.1	-0.45	-0.21
20675	ymaze_SponAlt_16m_ADBXD_Females	Central nervous system, behavior, learning and memory: Performance on the y-maze as measured by % of total arm entries that were successful spontaneous alternations. This data is strain averaged across 16-month-old females from the AD-BXD population positive for 5XFAD transgene [%]	0.293947	0.658093	0.371004	0.893053	0.183502	0.67672	0.692944	0.54825	0.890465	0.2566	0.049391	0.896013	0.633131	0.484543	0.58366	0.130898	0.652187	0.100941	0.46	0.21	0.4	-0.06	0.57	-0.19	-0.18	-0.28	-0.06	0.5	0.76	0.06	-0.22	0.32	-0.25	0.63	0.21	0.67
20699	FC_6m_PS1_ADBXD_Females	Central nervous system, behavior, learning and memory: Contextual fear conditioning, post-shock 1 freezing - the percentage of time during the 40s period following the offset of shock #1 spent freezing. This data is strain averaged across 6-month-old females from the AD-BXD population positive for 5XFAD transgene [%]	0.813573	0.268941	0.133951	0.0232842	0.891827	0.346128	0.385251	0.410952	0.684865	0.53795	0.269747	0.469192	0.36918	0.350988	0.368736	0.69225	0.41654	0.946341	0.05	0.25	0.33	-0.48	0.03	-0.21	0.19	0.18	-0.09	-0.14	-0.25	0.16	-0.2	-0.21	-0.2	0.09	-0.18	-0.02
20700	FC_6m_PS2_ADBXD_Females	Central nervous system, behavior, learning and memory: Contextual fear conditioning, post-shock 2 freezing - the percentage of time during the 40s period following the offset of shock #2 spent freezing. This data is strain averaged across 6-month-old females from the AD-BXD population positive for 5XFAD transgene [%]	0.590025	0.10165	0.177526	0.0272666	0.723717	0.295785	0.694977	0.715732	0.669499	0.545401	0.64545	0.573507	0.349837	0.266855	0.428407	0.443467	0.630418	0.813031	0.12	0.36	0.3	-0.47	0.08	-0.23	0.09	0.08	-0.1	-0.14	-0.1	0.13	-0.21	-0.25	-0.18	0.17	-0.11	0.05
20702	FC_6m_PS4_ADBXD_Females	Central nervous system, behavior, learning and memory: Contextual fear conditioning, post-shock 4 freezing - the percentage of time during the 40s period following the offset of shock #4 spent freezing. Can be used as a measured of final contextual fear acquisition. This data is strain averaged across 6-month-old females from the AD-BXD population positive for 5XFAD transgene [%]	0.513786	0.415903	0.025491	0.0600139	0.575437	0.0970393	0.643601	0.566789	0.992788	0.406039	0.211573	0.129498	0.579742	0.533624	0.42865	0.873798	0.939493	0.585949	-0.15	0.18	0.47	-0.41	-0.13	-0.36	0.1	0.13	0	-0.19	-0.28	0.33	-0.12	-0.14	-0.18	0.04	-0.02	0.12
20705	FC_6m_Bin3_ADBXD_Females	Central nervous system, behavior, learning and memory: Contextual fear conditioning, percentage of time spent freezing during minutes 4-6 of contextual fear memory test. This data is strain averaged across 6-month-old females from the AD-BXD population positive for 5XFAD transgene [%]	0.37556	0.341654	0.638522	0.773325	0.0266508	0.486572	0.890385	0.339787	0.485848	0.563016	0.291882	0.740072	0.0719338	0.627783	0.467319	0.0136985	0.572946	0.499317	0.2	0.21	-0.11	0.07	0.47	0.16	0.03	-0.21	0.16	0.13	0.24	0.08	0.39	0.11	0.16	-0.52	-0.13	-0.15
20706	FC_6m_Bin4_ADBXD_Females	Central nervous system, behavior, learning and memory: Contextual fear conditioning, percentage of time spent freezing during minutes 6-8 of contextual fear memory test. This data is strain averaged across 6-month-old females from the AD-BXD population positive for 5XFAD transgene [%]	0.477749	0.537423	0.770555	0.806809	0.279933	0.792483	0.872676	0.317229	0.42601	0.481276	0.634973	0.671453	0.0523913	0.996975	0.810975	0.0127563	0.874206	0.2292	0.16	0.14	-0.07	0.06	0.24	0.06	-0.04	-0.22	0.18	0.16	0.11	0.1	0.42	0	0.05	-0.52	-0.04	-0.27
20708	FC_6m_CFM_ADBXD_Females	Central nervous system, behavior, learning and memory: Contextual fear conditioning, percentage of time spent freezing during entire contextual fear memory test. Can be used as a measure of overall contextual fear memory. This data is strain averaged across 6-month-old females from the AD-BXD population positive for 5XFAD transgene [%]	0.63517	0.407028	0.923247	0.970202	0.142969	0.72348	0.886451	0.32005	0.600518	0.545762	0.43306	0.536415	0.0991977	0.947379	0.594114	0.0370911	0.537206	0.456956	0.11	0.19	-0.02	-0.01	0.32	0.08	-0.03	-0.22	0.12	0.14	0.18	0.14	0.36	0.01	0.12	-0.45	-0.14	-0.17
20710	FC_14m_PS1_ADBXD_Females	Central nervous system, behavior, learning and memory: Contextual fear conditioning, post-shock 1 freezing - the percentage of time during the 40s period following the offset of shock #1 spent freezing. This data is strain averaged across 14-month-old females from the AD-BXD population positive for 5XFAD transgene [%]	0.61938	0.6989	0.0391314	0.16272	0.534629	0.412341	0.507467	0.908299	0.201978	0.753993	0.992945	0.293301	0.0377638	0.414569	0.167601	0.648104	0.33527	0.232344	0.12	0.09	0.46	-0.32	-0.15	-0.19	0.16	0.03	-0.3	0.07	0	-0.25	-0.47	-0.19	-0.32	0.11	0.23	-0.28
20711	FC_14m_PS2_ADBXD_Females	Central nervous system, behavior, learning and memory: Contextual fear conditioning, post-shock 2 freezing - the percentage of time during the 40s period following the offset of shock #2 spent freezing. This data is strain averaged across 14-month-old females from the AD-BXD population positive for 5XFAD transgene [%]	0.570993	0.762295	0.0566218	0.113859	0.372024	0.744566	0.471744	0.827173	0.125548	0.608917	0.852662	0.127791	0.376677	0.446544	0.039682	0.614647	0.193802	0.698945	0.13	0.07	0.43	-0.36	0.21	-0.08	0.17	0.05	-0.35	0.12	-0.04	-0.35	-0.21	-0.18	-0.46	-0.12	0.3	-0.09
20712	FC_14m_PS3_ADBXD_Females	Central nervous system, behavior, learning and memory: Contextual fear conditioning, post-shock 3 freezing - the percentage of time during the 40s period following the offset of shock #3 spent freezing. This data is strain averaged across 14-month-old females from the AD-BXD population positive for 5XFAD transgene [%]	0.873897	0.545793	0.00360187	0.0925164	0.723413	0.175974	0.283295	0.689061	0.377307	0.899127	0.83187	0.709075	0.251629	0.597714	0.0823062	0.704682	0.216851	0.507537	-0.04	0.14	0.62	-0.39	-0.08	-0.32	0.25	0.1	-0.21	0.03	0.05	-0.09	-0.27	-0.13	-0.4	0.09	0.29	-0.16
20715	FC_14m_Bin2_ADBXD_Females	Central nervous system, behavior, learning and memory: Contextual fear conditioning, percentage of time spent freezing during minutes 2-4 of contextual fear memory test. This data is strain averaged across 14-month-old females from the AD-BXD population positive for 5XFAD transgene [%]	0.78359	0.764873	0.224849	0.596491	0.301311	0.896348	0.615571	0.565164	0.357769	0.370904	0.563753	0.600723	0.741241	0.783541	0.0403955	0.23006	0.0254046	0.274288	-0.07	0.07	0.28	-0.13	0.24	0.03	0.12	-0.14	-0.22	0.21	0.14	-0.12	-0.08	-0.07	-0.46	-0.28	0.5	-0.26
20718	FC_14m_Bin5_ADBXD_Females	Central nervous system, behavior, learning and memory: Contextual fear conditioning, percentage of time spent freezing during minutes 8-10 of contextual fear memory test. This data is strain averaged across 14-month-old females from the AD-BXD population positive for 5XFAD transgene [%]	0.617222	0.815722	0.610001	0.317005	0.444283	0.357031	0.872209	0.468826	0.217558	0.0875046	0.672755	0.206017	0.890662	0.821398	0.204729	0.21449	0.0214056	0.449021	-0.12	-0.06	0.12	-0.24	0.18	0.22	-0.04	-0.17	-0.29	0.39	0.1	-0.3	-0.03	0.05	-0.3	-0.29	0.51	-0.18
20719	FC_14m_CFM_ADBXD_Females	Central nervous system, behavior, learning and memory: Contextual fear conditioning, percentage of time spent freezing during entire contextual fear memory test. Can be used as a measure of overall contextual fear memory. This data is strain averaged across 14-month-old females from the AD-BXD population positive for 5XFAD transgene [%]	0.87559	0.583353	0.284876	0.465872	0.204164	0.806602	0.525348	0.511976	0.37718	0.272578	0.328259	0.518427	0.75197	0.968628	0.0800953	0.224956	0.0451177	0.19365	-0.04	0.13	0.25	-0.17	0.3	0.06	0.15	-0.16	-0.21	0.26	0.23	-0.15	-0.08	0.01	-0.4	-0.28	0.45	-0.3
20723	ymaze_SponAlt_2m_ADBXD_Males	Central nervous system, behavior, learning and memory: Performance on the y-maze as measured by % of total arm entries that were successful spontaneous alternations. This data is strain averaged across 2-month-old males from the AD-BXD population positive for 5XFAD transgene [%]	0.78981	0.806341	0.676103	0.444908	0.951545	0.699415	0.611212	0.444848	0.0973104	0.12158	0.718767	0.794415	0.0824589	0.693577	0.594959	0.373574	0.0493923	0.500393	-0.14	0.13	0.22	0.39	-0.03	-0.2	0.27	0.39	0.73	-0.7	0.19	0.14	-0.76	-0.21	0.28	0.45	-0.81	-0.35
20726	ymaze_AAR_2m_ADBXD_Males	Central nervous system, behavior, learning and memory: Performance on the y-maze as measured by % of total arm entries that were unsuccessful spontaneous alternations; known as alternating arm returns (also can be used as an error index). This data is strain averaged across 2-month-old males from the AD-BXD population positive for 5XFAD transgene [%]	0.251675	0.170388	0.680329	0.747433	0.310838	0.517984	0.248723	0.772459	0.442861	0.69792	0.0949438	0.909329	0.763891	0.674921	0.157177	0.82762	0.0260049	0.50797	-0.56	-0.64	0.22	0.17	-0.5	0.33	-0.56	-0.15	-0.39	0.2	-0.74	-0.06	0.16	-0.22	-0.66	-0.12	0.87	0.34
20728	ymaze_SponAlt_4m_ADBXD_Males	Central nervous system, behavior, learning and memory: Performance on the y-maze as measured by % of total arm entries that were successful spontaneous alternations. This data is strain averaged across 4-month-old males from the AD-BXD population positive for 5XFAD transgene [%]	0.59699	0.418821	0.118594	0.391226	0.234638	0.198118	0.434972	0.823828	0.470211	0.162647	0.0851872	0.941811	0.157961	0.895307	0.47772	0.149559	0.462486	0.036903	-0.15	0.23	-0.42	-0.24	-0.33	0.35	0.22	0.06	0.2	-0.38	-0.46	-0.02	0.38	-0.04	0.2	-0.39	-0.21	-0.54
20731	ymaze_AAR_4m_ADBXD_Males	Central nervous system, behavior, learning and memory: Performance on the y-maze as measured by % of total arm entries that were unsuccessful spontaneous alternations; known as alternating arm returns (also can be used as an error index). This data is strain averaged across 4-month-old males from the AD-BXD population positive for 5XFAD transgene [%]	0.835464	0.0779857	0.0341478	0.604236	0.568447	0.516267	0.251342	0.588394	0.574374	0.100854	0.56159	0.824667	0.0530641	0.633067	0.611947	0.0658583	0.803508	0.00846195	-0.06	-0.47	0.55	0.15	0.16	0.18	-0.32	0.15	-0.16	0.44	0.16	0.06	-0.51	-0.13	-0.14	0.49	-0.07	0.65
20733	ymaze_SponAlt_6m_ADBXD_Males	Central nervous system, behavior, learning and memory: Performance on the y-maze as measured by % of total arm entries that were successful spontaneous alternations. This data is strain averaged across 6-month-old males from the AD-BXD population positive for 5XFAD transgene [%]	0.964072	0.0690926	0.112093	0.876037	0.61541	0.269574	0.567266	0.238442	0.0627768	0.0294311	0.515512	0.727437	0.19749	0.437661	0.405609	0.351766	0.0716547	0.0953149	0.01	0.48	-0.43	0.04	-0.14	0.3	0.16	-0.32	0.49	-0.56	0.18	0.1	0.35	0.22	0.23	-0.26	-0.48	-0.45
20736	ymaze_AAR_6m_ADBXD_Males	Central nervous system, behavior, learning and memory: Performance on the y-maze as measured by % of total arm entries that were unsuccessful spontaneous alternations; known as alternating arm returns (also can be used as an error index). This data is strain averaged across 6-month-old males from the AD-BXD population positive for 5XFAD transgene [%]	0.670269	0.0124288	0.000877161	0.607123	0.642884	0.94708	0.853912	0.054411	0.1896	0.000999921	0.913222	0.460778	0.191707	0.516287	0.426596	0.0535288	0.525057	0.000514836	-0.12	-0.63	0.77	-0.14	0.13	-0.02	-0.05	0.51	-0.36	0.76	0.03	0.21	-0.36	-0.18	-0.22	0.51	0.18	0.79
20738	ymaze_SponAlt_8m_ADBXD_Males	Central nervous system, behavior, learning and memory: Performance on the y-maze as measured by % of total arm entries that were successful spontaneous alternations. This data is strain averaged across 8-month-old males from the AD-BXD population positive for 5XFAD transgene [%]	0.184917	0.0330724	0.0687945	0.420751	0.661367	0.808111	0.534365	0.0103457	0.2721	0.095373	0.173895	0.564296	0.0741876	0.355091	0.939731	0.323432	0.867174	0.0485004	-0.35	-0.53	0.47	-0.22	-0.12	0.07	0.17	0.62	-0.29	0.43	-0.36	0.16	-0.46	-0.25	0.02	0.26	-0.05	0.5
20741	ymaze_AAR_8m_ADBXD_Males	Central nervous system, behavior, learning and memory: Performance on the y-maze as measured by % of total arm entries that were unsuccessful spontaneous alternations; known as alternating arm returns (also can be used as an error index). This data is strain averaged across 8-month-old males from the AD-BXD population positive for 5XFAD transgene [%]	0.924637	0.356608	0.225867	0.121496	0.696571	0.602183	0.528515	0.0120501	0.230239	0.205835	0.0477581	0.985567	0.111656	0.0322503	0.654621	0.181867	0.973027	0.160136	-0.03	0.25	-0.32	0.4	0.11	0.14	-0.17	-0.61	0.32	-0.33	0.5	0	0.41	0.54	0.12	-0.35	-0.01	-0.37
20746	ymaze_AAR_10m_ADBXD_Males	Central nervous system, behavior, learning and memory: Performance on the y-maze as measured by % of total arm entries that were unsuccessful spontaneous alternations; known as alternating arm returns (also can be used as an error index). This data is strain averaged across 10-month-old males from the AD-BXD population positive for 5XFAD transgene [%]	0.673708	0.874462	0.873211	0.243743	0.687429	0.114058	0.660016	0.854661	0.633396	0.152385	0.00230743	0.982565	0.0600614	0.355228	0.913742	0.506366	0.581183	0.850293	0.33	0.13	-0.13	-0.76	-0.31	-0.89	0.34	0.15	0.37	0.85	1	0.02	0.94	0.64	0.09	-0.49	0.42	-0.15
20748	ymaze_SponAlt_12m_ADBXD_Males	Central nervous system, behavior, learning and memory: Performance on the y-maze as measured by % of total arm entries that were successful spontaneous alternations. This data is strain averaged across 12-month-old males from the AD-BXD population positive for 5XFAD transgene [%]	0.971147	0.430895	0.169455	0.149595	0.288343	0.223363	0.919901	0.187763	0.945142	0.829469	0.933681	0.0808806	0.17112	0.141317	0.00973569	0.0797802	0.485085	0.370653	-0.01	0.21	-0.36	-0.38	-0.28	0.32	-0.03	-0.35	0.02	-0.06	-0.02	-0.45	0.36	0.38	0.62	-0.45	-0.19	-0.24
20751	ymaze_AAR_12m_ADBXD_Males	Central nervous system, behavior, learning and memory: Performance on the y-maze as measured by % of total arm entries that were unsuccessful spontaneous alternations; known as alternating arm returns (also can be used as an error index). This data is strain averaged across 12-month-old males from the AD-BXD population positive for 5XFAD transgene [%]	0.534318	0.112263	0.199003	0.269443	0.461991	0.757647	0.477816	0.61302	0.435188	0.0449467	0.269787	0.406672	0.865836	0.262198	0.352894	0.155356	0.469305	0.01298	-0.17	-0.41	0.34	-0.29	-0.2	0.08	-0.19	0.14	-0.21	0.51	-0.29	0.22	0.05	-0.3	-0.25	0.37	0.19	0.61
20758	ymaze_SponAlt_16m_ADBXD_Males	Central nervous system, behavior, learning and memory: Performance on the y-maze as measured by % of total arm entries that were successful spontaneous alternations. This data is strain averaged across 16-month-old males from the AD-BXD population positive for 5XFAD transgene [%]	0.298615	0.93665	0.659513	0.161222	0.721818	0.00364992	0.574999	0.924645	0.804492	0.56273	0.269465	0.333576	0.269776	0.0840414	0.474013	0.475784	0.89597	0.582021	-0.51	-0.04	0.23	-0.65	-0.19	0.95	-0.29	0.05	0.13	-0.3	-0.54	0.48	-0.54	-0.75	-0.37	0.37	-0.07	0.29
20761	ymaze_AAR_16m_ADBXD_Males	Central nervous system, behavior, learning and memory: Performance on the y-maze as measured by % of total arm entries that were unsuccessful spontaneous alternations; known as alternating arm returns (also can be used as an error index). This data is strain averaged across 16-month-old males from the AD-BXD population positive for 5XFAD transgene [%]	0.825179	0.259965	0.0561217	0.384482	0.774191	0.74241	0.86325	0.414894	0.606212	0.2213	0.956209	0.253634	0.826309	0.620724	0.0570608	0.00109132	0.945461	0.00420474	0.12	-0.55	0.8	-0.44	-0.15	0.17	0.09	0.41	-0.27	0.59	0.03	0.55	-0.12	-0.26	-0.8	0.97	-0.04	0.95
20781	FC_6m_BL_ADBXD_Males	Central nervous system, behavior, learning and memory: Contextual fear conditioning, baseline freezing - the percentage of the 180s baseline period (prior to any shock onset) spent freezing. Can be used as estimate of baseline anxiety. This data is strain averaged across 6-month-old males from the AD-BXD population positive for 5XFAD transgene [%]	0.799832	0.0325976	0.0242182	0.567543	0.668323	0.965146	0.787614	0.214213	0.875091	0.0442373	0.737919	0.387165	0.374993	0.867847	0.410761	0.447723	0.265637	0.200315	-0.07	0.57	-0.6	0.17	0.13	0.01	0.08	-0.35	0.05	-0.54	-0.1	0.25	0.26	0.05	-0.24	-0.22	0.32	-0.36
20782	FC_6m_PS1_ADBXD_Males	Central nervous system, behavior, learning and memory: Contextual fear conditioning, post-shock 1 freezing - the percentage of time during the 40s period following the offset of shock #1 spent freezing. This data is strain averaged across 6-month-old males from the AD-BXD population positive for 5XFAD transgene [%]	0.0993323	0.587453	0.347191	0.281863	0.583448	0.511403	0.669392	0.580641	0.533206	0.0110433	0.104126	0.976749	0.451836	0.540199	0.411512	0.796553	0.527883	0.37989	-0.46	0.16	-0.27	0.31	-0.16	0.19	0.13	0.16	0.18	-0.65	-0.45	-0.01	-0.22	-0.18	-0.24	-0.08	0.18	-0.25
20783	FC_6m_PS2_ADBXD_Males	Central nervous system, behavior, learning and memory: Contextual fear conditioning, post-shock 2 freezing - the percentage of time during the 40s period following the offset of shock #2 spent freezing. This data is strain averaged across 6-month-old males from the AD-BXD population positive for 5XFAD transgene [%]	0.0225542	0.330015	0.69468	0.0233597	0.336688	0.774316	0.68236	0.93416	0.946648	0.0584983	0.326611	0.662349	0.339578	0.634121	0.314864	0.919404	0.302124	0.834959	-0.6	-0.28	0.12	0.6	-0.28	-0.08	0.12	0.02	0.02	-0.52	-0.28	0.13	-0.28	0.14	-0.29	-0.03	0.3	-0.06
20784	FC_6m_PS3_ADBXD_Males	Central nervous system, behavior, learning and memory: Contextual fear conditioning, post-shock 3 freezing - the percentage of time during the 40s period following the offset of shock #3 spent freezing. This data is strain averaged across 6-month-old males from the AD-BXD population positive for 5XFAD transgene [%]	0.0144848	0.115447	0.0466001	0.0385216	0.983426	0.903486	0.687243	0.824818	0.769741	0.500475	0.947727	0.237276	0.18681	0.994993	0.109287	0.582903	0.340152	0.294029	-0.64	-0.44	0.54	0.56	0.01	0.04	-0.12	-0.07	0.09	-0.2	0.02	0.34	-0.37	0	-0.45	0.16	0.28	0.3
20785	FC_6m_PS4_ADBXD_Males	Central nervous system, behavior, learning and memory: Contextual fear conditioning, post-shock 4 freezing - the percentage of time during the 40s period following the offset of shock #4 spent freezing. Can be used as a measured of final contextual fear acquisition. This data is strain averaged across 6-month-old males from the AD-BXD population positive for 5XFAD transgene [%]	0.752064	0.87737	0.667878	0.235611	0.0264193	0.865647	0.610413	0.606751	0.589195	0.954655	0.274201	0.74159	0.589874	0.16738	0.400965	0.119505	0.137798	0.625008	0.09	-0.05	0.13	0.34	0.59	-0.05	0.15	-0.15	-0.16	0.02	0.31	-0.1	0.16	0.39	-0.24	-0.44	0.42	0.14
20786	FC_6m_Bin1_ADBXD_Males	Central nervous system, behavior, learning and memory: Contextual fear conditioning, percentage of time spent freezing during minutes 0-2 of contextual fear memory test. This data is strain averaged across 6-month-old males from the AD-BXD population positive for 5XFAD transgene [%]	0.182725	0.240296	0.060671	0.0151282	0.180919	0.645656	0.894976	0.929746	0.866356	0.729785	0.496385	0.0266036	0.210154	0.693467	0.0331984	0.259033	0.615744	0.209861	-0.38	-0.34	0.51	0.63	0.38	-0.13	-0.04	0.03	0.05	-0.1	0.2	0.59	-0.36	-0.12	-0.57	0.32	0.15	0.36
20787	FC_6m_Bin2_ADBXD_Males	Central nervous system, behavior, learning and memory: Contextual fear conditioning, percentage of time spent freezing during minutes 2-4 of contextual fear memory test. This data is strain averaged across 6-month-old males from the AD-BXD population positive for 5XFAD transgene [%]	0.016518	0.0944536	0.154891	0.0136726	0.56638	0.49056	0.238168	0.734834	0.708543	0.730382	0.662626	0.0197346	0.404297	0.185371	0.0176958	0.499553	0.435418	0.374251	-0.63	-0.46	0.4	0.64	0.17	0.2	-0.34	-0.1	0.11	-0.1	-0.13	0.61	-0.24	-0.38	-0.62	0.2	0.23	0.26
20788	FC_6m_Bin3_ADBXD_Males	Central nervous system, behavior, learning and memory: Contextual fear conditioning, percentage of time spent freezing during minutes 4-6 of contextual fear memory test. This data is strain averaged across 6-month-old males from the AD-BXD population positive for 5XFAD transgene [%]	0.406889	0.666404	0.300409	0.0925632	0.0318557	0.605791	0.817969	0.949482	0.30043	0.965946	0.562968	0.033693	0.240712	0.616858	0.173879	0.462542	0.53659	0.117315	-0.24	-0.13	0.3	0.47	0.57	0.15	0.07	-0.02	-0.3	-0.01	0.17	0.57	-0.34	-0.15	-0.39	0.21	0.18	0.44
20789	FC_6m_Bin4_ADBXD_Males	Central nervous system, behavior, learning and memory: Contextual fear conditioning, percentage of time spent freezing during minutes 6-8 of contextual fear memory test. This data is strain averaged across 6-month-old males from the AD-BXD population positive for 5XFAD transgene [%]	0.714879	0.962614	0.47055	0.117328	0.019329	0.552751	0.422867	0.786344	0.463002	0.699826	0.0792899	0.378546	0.980691	0.618401	0.621102	0.481991	0.759746	0.883874	-0.11	0.01	0.21	0.44	0.61	0.17	0.23	0.08	0.21	-0.11	0.48	0.26	-0.01	0.15	-0.14	-0.21	-0.09	0.04
20791	FC_6m_CFM_ADBXD_Males	Central nervous system, behavior, learning and memory: Contextual fear conditioning, percentage of time spent freezing during entire contextual fear memory test. Can be used as a measure of overall contextual fear memory. This data is strain averaged across 6-month-old males from the AD-BXD population positive for 5XFAD transgene [%]	0.223094	0.470882	0.182397	0.0231264	0.0712699	0.783962	0.918953	0.931937	0.771455	0.615181	0.42153	0.0391605	0.393456	0.750317	0.0948804	0.652987	0.816753	0.395361	-0.35	-0.21	0.38	0.6	0.5	0.08	0.03	0.03	0.09	-0.15	0.23	0.56	-0.25	-0.09	-0.46	0.13	0.07	0.25
20792	FC_14m_BL_ADBXD_Males	Central nervous system, behavior, learning and memory: Contextual fear conditioning, baseline freezing - the percentage of the 180s baseline period (prior to any shock onset) spent freezing. Can be used as estimate of baseline anxiety. This data is strain averaged across 14-month-old males from the AD-BXD population positive for 5XFAD transgene [%]	0.124999	0.472607	0.0157329	0.923344	0.685216	0.670712	0.206528	0.0605897	0.63266	0.699098	0.506884	0.960794	0.0959671	0.34194	0.353455	0.0277168	0.372124	0.224452	-0.4	0.19	-0.59	0.03	-0.11	0.12	-0.33	-0.48	0.13	-0.1	-0.18	-0.01	0.43	0.25	0.25	-0.55	0.24	-0.32
20795	FC_14m_PS3_ADBXD_Males	Central nervous system, behavior, learning and memory: Contextual fear conditioning, post-shock 3 freezing - the percentage of time during the 40s period following the offset of shock #3 spent freezing. This data is strain averaged across 14-month-old males from the AD-BXD population positive for 5XFAD transgene [%]	0.945267	0.0297801	0.100431	0.605692	0.501743	0.614993	0.702078	0.42836	0.871192	0.209957	0.787715	0.748126	0.449433	0.405396	0.64577	0.647175	0.716518	0.673907	0.02	-0.54	0.43	0.14	-0.18	-0.14	0.1	0.21	0.04	0.33	-0.07	0.09	0.2	-0.22	-0.12	-0.12	-0.1	0.11
20798	FC_14m_Bin2_ADBXD_Males	Central nervous system, behavior, learning and memory: Contextual fear conditioning, percentage of time spent freezing during minutes 2-4 of contextual fear memory test. This data is strain averaged across 14-month-old males from the AD-BXD population positive for 5XFAD transgene [%]	0.934871	0.984755	0.880722	0.16749	0.928169	0.22732	0.789992	0.481719	0.895783	0.155394	0.307045	0.695454	0.0343329	0.636461	0.415172	0.28101	0.883258	0.869998	-0.02	0.01	0.04	-0.36	0.02	0.32	-0.07	-0.19	0.04	0.37	0.27	0.11	0.53	0.13	0.22	-0.29	0.04	-0.04
20799	FC_14m_Bin3_ADBXD_Males	Central nervous system, behavior, learning and memory: Contextual fear conditioning, percentage of time spent freezing during minutes 4-6 of contextual fear memory test. This data is strain averaged across 14-month-old males from the AD-BXD population positive for 5XFAD transgene [%]	0.897311	0.443022	0.444618	0.170044	0.485487	0.183502	0.653919	0.308729	0.853119	0.625902	0.439153	0.987843	0.0235833	0.380032	0.0422389	0.144165	0.804349	0.375004	-0.04	0.21	-0.21	-0.36	-0.19	0.35	0.12	-0.27	-0.05	0.13	0.21	0	0.56	0.24	0.51	-0.38	-0.07	-0.24
20801	FC_14m_Bin5_ADBXD_Males	Central nervous system, behavior, learning and memory: Contextual fear conditioning, percentage of time spent freezing during minutes 8-10 of contextual fear memory test. This data is strain averaged across 14-month-old males from the AD-BXD population positive for 5XFAD transgene [%]	0.897438	0.914256	0.912638	0.220913	0.954221	0.339186	0.716169	0.709478	0.96588	0.323654	0.602777	0.635987	0.0182549	0.621019	0.397417	0.148492	0.76002	0.562009	0.04	-0.03	0.03	-0.32	-0.02	0.26	0.1	-0.1	0.01	0.26	0.14	0.13	0.58	0.13	0.23	-0.38	-0.08	-0.16
20802	FC_14m_CFM_5XFAD_M	Central nervous system, behavior, learning and memory: Contextual fear conditioning, percentage of time freezing during contextual fear memory test (a measure of overall contextual fear memory) in 14-month-old males from the AD-BXD cases positive for 5XFAD transgene [%]	0.850869	0.434232	0.392136	0.149133	0.512843	0.351006	0.902162	0.365379	0.767511	0.42162	0.374741	0.581891	0.00766641	0.51186	0.0608626	0.0626241	0.963179	0.14255	0.05	0.22	-0.24	-0.39	-0.18	0.26	0.03	-0.25	0.08	0.22	0.25	-0.15	0.66	0.18	0.49	-0.49	-0.01	-0.4
20804	ymaze_SponAlt_2m_NtgBXD_Females	Central nervous system, behavior, learning and memory: Performance on the y-maze as measured by % of total arm entries that were successful spontaneous alternations. This data is strain averaged across 2-month-old female non-transgenic littermates from the AD-BXD population (Ntg-BXDs) [%]	0.710857	0.0400793	0.107618	0.986413	0.37329	0.070145	0.387968	0.875668	0.0714319	0.237894	0.310056	0.808893	0.276583	0.16806	0.429119	0.0186052	0.342529	0.02215	0.23	0.9	-0.8	-0.01	0.52	0.85	0.5	-0.1	0.85	-0.65	0.58	-0.15	0.61	0.72	0.47	-0.94	-0.54	-0.93
20807	ymaze_AAR_2m_NtgBXD_Females	Central nervous system, behavior, learning and memory: Performance on the y-maze as measured by % of total arm entries that were unsuccessful spontaneous alternations; known as alternating arm returns (also can be used as an error index). This data is strain averaged across 2-month-old female non-transgenic littermates from the AD-BXD population (Ntg-BXDs) [%]	0.139845	0.0500426	0.393802	0.428016	0.0455047	0.510606	0.34845	0.82177	0.600184	0.836268	0.0111927	0.471121	0.557613	0.0136464	0.0335661	0.271414	0.0766323	0.403167	-0.76	-0.88	0.5	0.47	-0.89	-0.39	-0.54	0.14	-0.32	0.13	-0.96	0.43	-0.36	-0.95	-0.91	0.61	0.84	0.49
20812	ymaze_AAR_4m_NtgBXD_Females	Central nervous system, behavior, learning and memory: Performance on the y-maze as measured by % of total arm entries that were unsuccessful spontaneous alternations; known as alternating arm returns (also can be used as an error index). This data is strain averaged across 4-month-old female non-transgenic littermates from the AD-BXD population (Ntg-BXDs) [%]	0.046394	0.00270279	0.0147776	0.613002	0.928482	0.69769	0.629863	0.0779738	0.43669	0.0866642	0.691865	0.325094	0.398674	0.879431	0.501375	0.327862	0.696284	0.00468984	-0.43	-0.61	0.51	0.11	0.02	0.09	0.11	0.38	-0.17	0.37	0.09	0.22	-0.19	0.03	-0.15	0.22	0.09	0.58
20817	ymaze_AAR_6m_NtgBXD_Females	Central nervous system, behavior, learning and memory: Performance on the y-maze as measured by % of total arm entries that were unsuccessful spontaneous alternations; known as alternating arm returns (also can be used as an error index). This data is strain averaged across 6-month-old female non-transgenic littermates from the AD-BXD population (Ntg-BXDs) [%]	0.39908	0.728017	0.154477	0.120213	0.525102	0.641093	0.13345	0.659701	0.826629	0.777117	0.175119	0.956807	0.572717	0.355232	0.606358	0.67113	0.036255	0.257367	0.18	0.08	0.31	-0.33	0.14	-0.1	0.32	0.1	-0.05	0.06	0.29	0.01	-0.12	0.2	-0.11	0.09	-0.44	-0.25
20819	ymaze_SponAlt_8m_NtgBXD_Females	Central nervous system, behavior, learning and memory: Performance on the y-maze as measured by % of total arm entries that were successful spontaneous alternations. This data is strain averaged across 8-month-old female non-transgenic littermates from the AD-BXD population (Ntg-BXDs) [%]	0.636607	0.280042	0.0406833	0.997859	0.53641	0.685044	0.969517	0.931492	0.689864	0.938329	0.225561	0.673253	0.672238	0.849954	0.525912	0.426909	0.1712	0.446292	-0.12	0.26	-0.47	0	0.15	0.1	0.01	-0.02	0.1	0.02	-0.29	-0.1	0.1	-0.05	0.16	-0.19	0.33	-0.19
20822	ymaze_AAR_8m_NtgBXD_Females	Central nervous system, behavior, learning and memory: Performance on the y-maze as measured by % of total arm entries that were unsuccessful spontaneous alternations; known as alternating arm returns (also can be used as an error index). This data is strain averaged across 8-month-old female non-transgenic littermates from the AD-BXD population (Ntg-BXDs) [%]	0.0679135	0.930201	0.882898	0.638425	0.075869	0.834078	0.016013	0.200605	0.079039	0.634872	0.399195	0.405991	0.731732	0.144505	0.520926	0.461063	0.713383	0.460312	0.43	0.02	-0.04	0.12	-0.42	-0.05	-0.54	-0.31	0.41	-0.12	-0.21	0.2	0.08	-0.35	-0.16	0.18	0.09	-0.18
20827	ymaze_AAR_10m_NtgBXD_Females	Central nervous system, behavior, learning and memory: Performance on the y-maze as measured by % of total arm entries that were unsuccessful spontaneous alternations; known as alternating arm returns (also can be used as an error index). This data is strain averaged across 10-month-old female non-transgenic littermates from the AD-BXD population (Ntg-BXDs) [%]	0.503965	0.173027	0.0100823	0.237135	0.356441	0.965871	0.280505	0.108764	0.319975	0.32344	0.659245	0.0660619	0.636036	0.687463	0.109348	0.374065	0.284765	0.0126557	-0.21	-0.42	0.71	-0.37	0.29	0.01	0.34	0.49	-0.31	0.31	0.14	0.55	0.15	-0.13	-0.49	0.28	-0.34	0.69
20832	ymaze_AAR_12m_NtgBXD_Females	Central nervous system, behavior, learning and memory: Performance on the y-maze as measured by % of total arm entries that were unsuccessful spontaneous alternations; known as alternating arm returns (also can be used as an error index). This data is strain averaged across 12-month-old female non-transgenic littermates from the AD-BXD population (Ntg-BXDs) [%]	0.997666	0.00356644	0.219688	0.32556	0.306043	0.0532827	0.154296	0.764072	0.709114	0.0950327	0.761911	0.378865	0.60785	0.92736	0.892018	0.973903	0.407034	0.116195	0	-0.63	0.3	0.24	0.25	0.45	-0.34	0.07	0.09	0.39	0.07	0.21	0.13	0.02	-0.03	-0.01	-0.2	0.37
20837	ymaze_AAR_14m_NtgBXD_Females	Central nervous system, behavior, learning and memory: Performance on the y-maze as measured by % of total arm entries that were unsuccessful spontaneous alternations; known as alternating arm returns (also can be used as an error index). This data is strain averaged across 14-month-old female non-transgenic littermates from the AD-BXD population (Ntg-BXDs) [%]	0.0882057	0.586677	0.858196	0.289637	0.381878	0.143861	0.286024	0.378869	0.222224	0.639932	0.359056	0.693743	0.684416	0.117238	0.246232	0.00757155	0.447395	0.960413	0.38	-0.13	-0.04	0.24	-0.2	0.33	-0.24	-0.2	0.28	0.11	0.21	0.09	0.09	-0.35	-0.26	0.57	-0.18	-0.01
20839	ymaze_SponAlt_16m_NtgBXD_Females	Central nervous system, behavior, learning and memory: Performance on the y-maze as measured by % of total arm entries that were successful spontaneous alternations. This data is strain averaged across 16-month-old female non-transgenic littermates from the AD-BXD population (Ntg-BXDs) [%]	0.242508	0.28244	0.00219313	0.51804	0.64276	0.625332	0.143155	0.0992838	0.0852488	0.241166	0.728018	0.467516	0.234012	0.261741	0.672763	0.0643075	0.184845	0.0618233	0.57	-0.53	0.96	-0.33	0.24	0.26	0.67	0.73	-0.75	0.57	0.18	0.37	-0.57	-0.55	-0.22	0.79	-0.62	0.79
20842	ymaze_AAR_16m_NtgBXD_Females	Central nervous system, behavior, learning and memory: Performance on the y-maze as measured by % of total arm entries that were unsuccessful spontaneous alternations; known as alternating arm returns (also can be used as an error index). This data is strain averaged across 16-month-old female non-transgenic littermates from the AD-BXD population (Ntg-BXDs) [%]	0.00398362	0.721769	0.224573	0.27402	0.623072	0.647544	0.0938031	0.16204	0.0880078	0.113781	0.484335	0.482174	0.357692	0.821973	0.272804	0.604905	0.0387508	0.32884	-0.95	0.19	-0.58	0.54	-0.26	0.24	-0.74	-0.65	0.75	-0.71	-0.36	0.36	0.46	-0.12	-0.54	-0.27	0.83	-0.49
20862	FC_6m_BL_NtgBXD_Females	Central nervous system, behavior, learning and memory: Contextual fear conditioning, baseline freezing - the percentage of the 180s baseline period (prior to any shock onset) spent freezing. Can be used as estimate of baseline anxiety. This data is strain averaged across 6-month-old female non-transgenic littermates from the AD-BXD population (Ntg-BXDs) [%]	0.889429	0.0454463	0.735567	0.890043	0.0546565	0.787231	0.911024	0.929567	0.323535	0.41675	0.802309	0.262838	0.297826	0.468654	0.719339	0.397586	0.46615	0.866855	0.03	0.45	-0.08	-0.03	0.44	-0.06	0.03	-0.02	0.23	-0.19	-0.06	0.26	0.25	-0.17	-0.09	-0.2	0.17	0.04
20863	FC_6m_PS1_NtgBXD_Females	Central nervous system, behavior, learning and memory: Contextual fear conditioning, post-shock 1 freezing - the percentage of time during the 40s period following the offset of shock #1 spent freezing. This data is strain averaged across 6-month-old female non-transgenic littermates from the AD-BXD population (Ntg-BXDs) [%]	0.0450653	0.319692	0.938403	0.609585	0.442099	0.255593	0.116019	0.180323	0.755225	0.0186935	0.353765	0.230705	0.233715	0.657009	0.307199	0.991019	0.839888	0.591236	-0.45	0.23	0.02	0.12	0.18	-0.27	0.36	0.31	0.07	-0.52	-0.22	0.28	-0.28	-0.11	-0.24	0	0.05	-0.13
20866	FC_6m_PS4_NtgBXD_Females	Central nervous system, behavior, learning and memory: Contextual fear conditioning, post-shock 4 freezing - the percentage of time during the 40s period following the offset of shock #4 spent freezing. Can be used as a measured of final contextual fear acquisition. This data is strain averaged across 6-month-old female non-transgenic littermates from the AD-BXD population (Ntg-BXDs) [%]	0.252843	0.559804	0.283018	0.863671	0.680802	0.205163	0.924743	0.747632	0.240282	0.129243	0.642019	0.377196	0.564074	0.680957	0.0399138	0.588222	0.220688	0.871673	-0.27	0.14	0.25	0.04	0.1	-0.3	0.02	0.08	0.28	-0.35	-0.11	0.21	0.14	-0.1	-0.46	-0.13	0.29	0.04
20873	FC_14m_BL_NtgBXD_Females	Central nervous system, behavior, learning and memory: Contextual fear conditioning, baseline freezing - the percentage of the 180s baseline period (prior to any shock onset) spent freezing. Can be used as estimate of baseline anxiety. This data is strain averaged across 14-month-old female non-transgenic littermates from the AD-BXD population (Ntg-BXDs) [%]	0.720962	0.0466513	0.358781	0.892578	0.702562	0.557189	0.142769	0.835138	0.602312	0.0788765	0.564728	0.211947	0.0687686	0.829611	0.752066	0.0732141	0.620466	0.265079	-0.08	0.44	-0.21	-0.03	0.09	-0.14	0.33	0.05	0.12	-0.39	-0.13	0.28	0.4	0.05	-0.07	-0.4	0.11	-0.25
20876	FC_14m_PS3_NtgBXD_Females	Central nervous system, behavior, learning and memory: Contextual fear conditioning, post-shock 3 freezing - the percentage of time during the 40s period following the offset of shock #3 spent freezing. This data is strain averaged across 14-month-old female non-transgenic littermates from the AD-BXD population (Ntg-BXDs) [%]	0.0430093	0.874632	0.614762	0.487077	0.825312	0.270048	0.702021	0.442081	0.394356	0.033384	0.0439739	0.250724	0.921409	0.804063	0.38476	0.0971055	0.542962	0.57408	-0.45	-0.04	0.12	0.16	0.05	-0.25	-0.09	0.18	0.2	-0.47	-0.44	0.26	-0.02	-0.06	-0.2	-0.37	0.14	0.13
20877	FC_14m_PS4_NtgBXD_Females	Central nervous system, behavior, learning and memory: Contextual fear conditioning, post-shock 4 freezing - the percentage of time during the 40s period following the offset of shock #4 spent freezing. Can be used as a measured of final contextual fear acquisition. This data is strain averaged across 14-month-old female non-transgenic littermates from the AD-BXD population (Ntg-BXDs) [%]	0.121769	0.827216	0.772405	0.564045	0.443602	0.185221	0.496144	0.832652	0.370032	0.154764	0.132358	0.160137	0.354986	0.59122	0.347749	0.032542	0.179244	0.908245	-0.35	0.05	0.07	0.13	-0.18	-0.3	-0.16	-0.05	0.21	-0.32	-0.34	0.32	0.21	-0.12	-0.22	-0.47	0.3	0.03
20881	FC_14m_Bin4_NtgBXD_Females	Central nervous system, behavior, learning and memory: Contextual fear conditioning, percentage of time spent freezing during minutes 6-8 of contextual fear memory test. This data is strain averaged across 14-month-old female non-transgenic littermates from the AD-BXD population (Ntg-BXDs) [%]	0.147633	0.811799	0.503593	0.98609	0.344669	0.733257	0.900159	0.295627	0.151569	0.528815	0.575874	0.0428653	0.203304	0.642428	0.169084	0.0999331	0.512587	0.907478	-0.33	0.06	0.15	0	0.22	-0.08	0.03	0.24	0.32	-0.15	-0.13	0.45	0.29	-0.11	-0.31	-0.37	0.15	-0.03
20882	FC_14m_Bin5_NtgBXD_Females	Central nervous system, behavior, learning and memory: Contextual fear conditioning, percentage of time spent freezing during minutes 8-10 of contextual fear memory test. This data is strain averaged across 14-month-old female non-transgenic littermates from the AD-BXD population (Ntg-BXDs) [%]	0.279593	0.397948	0.851167	0.817961	0.269485	0.84231	0.79486	0.69692	0.168458	0.20974	0.43379	0.13057	0.242298	0.499008	0.245932	0.0231953	0.743394	0.554336	-0.25	0.19	0.04	-0.05	0.25	0.05	0.06	0.09	0.31	-0.29	-0.18	0.34	0.27	-0.16	-0.26	-0.49	0.08	-0.14
20895	ymaze_SponAlt_6m_NtgBXD_Males	Central nervous system, behavior, learning and memory: Performance on the y-maze as measured by % of total arm entries that were successful spontaneous alternations. This data is strain averaged across 6-month-old male non-transgenic littermates from the AD-BXD population (Ntg-BXDs) [%]	0.434795	0.0489716	0.037275	0.744772	0.382425	0.930402	0.599808	0.125259	0.529316	0.501206	0.494607	0.899799	0.0372083	0.801455	0.326286	0.637437	0.576818	0.350478	0.23	0.53	-0.56	-0.1	-0.25	0.03	0.15	-0.43	0.18	-0.2	0.2	0.04	0.56	0.07	0.28	-0.14	-0.16	-0.27
20898	ymaze_AAR_6m_NtgBXD_Males	Central nervous system, behavior, learning and memory: Performance on the y-maze as measured by % of total arm entries that were unsuccessful spontaneous alternations; known as alternating arm returns (also can be used as an error index). This data is strain averaged across 6-month-old male non-transgenic littermates from the AD-BXD population (Ntg-BXDs) [%]	0.408722	0.251936	0.236464	0.879175	0.632039	0.873139	0.0387617	0.465725	0.633489	0.391869	0.604088	0.679596	0.722418	0.870912	0.602418	0.394035	0.463492	0.484006	0.24	-0.33	0.34	-0.04	0.14	0.05	-0.56	-0.21	0.14	0.25	0.15	-0.12	-0.1	0.05	-0.15	0.25	-0.21	0.2
20903	ymaze_AAR_8m_NtgBXD_Males	Central nervous system, behavior, learning and memory: Performance on the y-maze as measured by % of total arm entries that were unsuccessful spontaneous alternations; known as alternating arm returns (also can be used as an error index). This data is strain averaged across 8-month-old male non-transgenic littermates from the AD-BXD population (Ntg-BXDs) [%]	0.0315027	0.0188409	0.159589	0.131339	0.541791	0.987521	0.167481	0.204286	0.830697	0.401754	0.140744	0.341588	0.0988832	0.0189391	0.0372852	0.138473	0.14165	0.103327	0.56	0.6	-0.38	-0.41	0.17	0	0.38	-0.35	-0.06	-0.23	0.4	-0.26	0.44	0.6	0.54	-0.4	-0.4	-0.44
20910	ymaze_SponAlt_12m_NtgBXD_Males	Central nervous system, behavior, learning and memory: Performance on the y-maze as measured by % of total arm entries that were successful spontaneous alternations. This data is strain averaged across 12-month-old male non-transgenic littermates from the AD-BXD population (Ntg-BXDs) [%]	0.295694	0.340711	0.0750762	0.736801	0.522616	0.290931	0.450434	0.333353	0.037399	0.291655	0.932628	0.752889	0.411703	0.414919	0.370376	0.0352983	0.277295	0.0750023	-0.29	0.26	-0.47	0.09	0.18	0.29	-0.21	-0.27	0.54	-0.29	0.02	0.09	0.23	0.23	0.25	-0.55	-0.3	-0.47
20913	ymaze_AAR_12m_NtgBXD_Males	Central nervous system, behavior, learning and memory: Performance on the y-maze as measured by % of total arm entries that were unsuccessful spontaneous alternations; known as alternating arm returns (also can be used as an error index). This data is strain averaged across 12-month-old male non-transgenic littermates from the AD-BXD population (Ntg-BXDs) [%]	0.015195	0.566759	0.0526603	0.695476	0.361546	0.152725	0.748898	0.351213	0.195997	0.123783	0.255298	0.986442	0.489003	0.547818	0.131868	0.00801751	0.637096	0.0552824	0.61	-0.16	0.51	-0.11	0.25	-0.39	0.09	0.26	-0.35	0.42	0.31	0	-0.19	-0.17	-0.41	0.66	0.13	0.5
20920	ymaze_SponAlt_16m_NtgBXD_Males	Central nervous system, behavior, learning and memory: Performance on the y-maze as measured by % of total arm entries that were successful spontaneous alternations. This data is strain averaged across 16-month-old male non-transgenic littermates from the AD-BXD population (Ntg-BXDs) [%]	0.52764	0.386573	0.976285	0.386948	0.00139049	0.967135	0.0288212	0.197836	0.256696	0.38485	0.344885	0.806438	0.696322	0.825059	0.0567429	0.447647	0.076611	0.956143	-0.33	-0.44	-0.02	0.44	-0.97	0.02	-0.86	-0.61	0.55	-0.44	-0.47	-0.13	0.21	0.12	-0.8	0.39	0.76	-0.03
20943	FC_6m_BL_NtgBXD_Males	Central nervous system, behavior, learning and memory: Contextual fear conditioning, baseline freezing - the percentage of the 180s baseline period (prior to any shock onset) spent freezing. Can be used as estimate of baseline anxiety. This data is strain averaged across 6-month-old male non-transgenic littermates from the AD-BXD population (Ntg-BXDs) [%]	0.880052	0.0360787	0.0482547	0.389905	0.360658	0.895754	0.302547	0.655245	0.427898	0.0696473	0.830126	0.458852	0.354526	0.946747	0.743977	0.219624	0.829415	0.133263	-0.05	0.61	-0.58	0.27	0.29	0.04	0.33	-0.14	0.25	-0.54	0.07	0.24	0.29	0.02	-0.11	-0.38	0.07	-0.46
20944	FC_6m_PS1_NtgBXD_Males	Central nervous system, behavior, learning and memory: Contextual fear conditioning, post-shock 1 freezing - the percentage of time during the 40s period following the offset of shock #1 spent freezing. This data is strain averaged across 6-month-old male non-transgenic littermates from the AD-BXD population (Ntg-BXDs) [%]	0.514363	0.010664	0.0419289	0.74666	0.513405	0.0731823	0.743429	0.786944	0.911974	0.391228	0.998434	0.839	0.810678	0.462516	0.233413	0.599328	0.0354785	0.571236	0.21	0.7	-0.59	0.1	0.21	-0.53	0.11	-0.09	-0.04	-0.27	0	0.07	0.08	-0.23	-0.37	0.17	0.61	-0.18
20945	FC_6m_PS2_NtgBXD_Males	Central nervous system, behavior, learning and memory: Contextual fear conditioning, post-shock 2 freezing - the percentage of time during the 40s period following the offset of shock #2 spent freezing. This data is strain averaged across 6-month-old male non-transgenic littermates from the AD-BXD population (Ntg-BXDs) [%]	0.113412	0.626094	0.71943	0.794995	0.0296026	0.410809	0.96622	0.954199	0.116786	0.159962	0.716498	0.898991	0.612728	0.773591	0.723418	0.543706	0.467939	0.598851	0.48	-0.16	0.12	-0.08	0.63	-0.26	0.01	-0.02	-0.48	0.43	0.12	-0.04	0.16	0.09	-0.11	-0.19	0.23	0.17
20947	FC_6m_PS4_NtgBXD_Males	Central nervous system, behavior, learning and memory: Contextual fear conditioning, post-shock 4 freezing - the percentage of time during the 40s period following the offset of shock #4 spent freezing. Can be used as a measured of final contextual fear acquisition. This data is strain averaged across 6-month-old male non-transgenic littermates from the AD-BXD population (Ntg-BXDs) [%]	0.436524	0.252301	0.36428	0.998356	0.394766	0.855376	0.366725	0.404331	0.290391	0.00411906	0.0684608	0.967109	0.187869	0.489207	0.84024	0.965136	0.142833	0.232576	0.25	-0.36	0.29	0	0.27	-0.06	-0.29	-0.27	-0.33	0.76	0.54	0.01	0.41	0.22	-0.07	-0.01	0.45	0.37
20948	FC_6m_Bin1_NtgBXD_Males	Central nervous system, behavior, learning and memory: Contextual fear conditioning, percentage of time spent freezing during minutes 0-2 of contextual fear memory test. This data is strain averaged across 6-month-old male non-transgenic littermates from the AD-BXD population (Ntg-BXDs) [%]	0.54604	0.0419651	0.271247	0.79554	0.165052	0.833558	0.483553	0.163839	0.53664	0.368458	0.240712	0.336974	0.707186	0.883102	0.543614	0.565977	0.874883	0.298718	0.19	0.59	-0.35	-0.08	0.43	0.07	-0.22	-0.43	0.2	-0.29	0.37	0.3	0.12	0.05	-0.2	0.18	0.05	-0.33
20954	FC_14m_BL_NtgBXD_Males	Central nervous system, behavior, learning and memory: Contextual fear conditioning, baseline freezing - the percentage of the 180s baseline period (prior to any shock onset) spent freezing. Can be used as estimate of baseline anxiety. This data is strain averaged across 14-month-old male non-transgenic littermates from the AD-BXD population (Ntg-BXDs) [%]	0.852397	0.180748	0.400691	0.521068	0.706825	0.581548	0.241143	0.606957	0.878971	0.00143563	0.773392	0.716022	0.97044	0.339037	0.785166	0.92582	0.866232	0.102471	-0.05	0.37	-0.23	0.18	-0.11	-0.15	0.32	-0.14	0.04	-0.75	-0.08	0.1	-0.01	0.27	-0.08	-0.03	0.05	-0.44
20960	FC_14m_Bin2_NtgBXD_Males	Central nervous system, behavior, learning and memory: Contextual fear conditioning, percentage of time spent freezing during minutes 2-4 of contextual fear memory test. This data is strain averaged across 14-month-old male non-transgenic littermates from the AD-BXD population (Ntg-BXDs) [%]	0.327708	0.490247	0.488581	0.857766	0.674606	0.964248	0.754616	0.517834	0.230238	0.88854	0.76298	0.121429	0.0489848	0.568987	0.840665	0.51509	0.435516	0.326919	-0.27	0.19	-0.19	-0.05	-0.12	-0.01	-0.09	-0.18	0.33	0.04	0.09	0.42	0.52	-0.16	-0.06	-0.18	0.22	-0.27
20961	FC_14m_Bin3_NtgBXD_Males	Central nervous system, behavior, learning and memory: Contextual fear conditioning, percentage of time spent freezing during minutes 4-6 of contextual fear memory test. This data is strain averaged across 14-month-old male non-transgenic littermates from the AD-BXD population (Ntg-BXDs) [%]	0.768026	0.677541	0.904746	0.774571	0.694723	0.542815	0.611099	0.625934	0.273372	0.863704	0.471459	0.230047	0.0333095	0.926123	0.879137	0.414303	0.962606	0.421955	-0.08	0.12	0.03	-0.08	-0.11	0.17	0.14	-0.14	0.3	-0.05	0.2	0.33	0.55	0.03	-0.04	-0.23	0.01	-0.22
20962	FC_14m_Bin4_NtgBXD_Males	Central nervous system, behavior, learning and memory: Contextual fear conditioning, percentage of time spent freezing during minutes 6-8 of contextual fear memory test. This data is strain averaged across 14-month-old male non-transgenic littermates from the AD-BXD population (Ntg-BXDs) [%]	0.836525	0.940205	0.893378	0.899745	0.523833	0.249069	0.986801	0.335468	0.356291	0.621464	0.124079	0.524167	0.0238836	0.550488	0.538154	0.383223	0.96334	0.448885	-0.06	0.02	0.04	-0.04	-0.18	0.32	0	-0.27	0.26	0.14	0.41	0.18	0.58	0.17	0.17	-0.24	-0.01	-0.21
20964	FC_14m_CFM_NtgBXD_Males	Central nervous system, behavior, learning and memory: Contextual fear conditioning, percentage of time spent freezing during entire contextual fear memory test. Can be used as a measure of overall contextual fear memory. This data is strain averaged across 14-month-old male non-transgenic littermates from the AD-BXD population (Ntg-BXDs) [%]	0.667338	0.654202	0.867066	0.704224	0.539511	0.577121	0.849323	0.496145	0.402312	0.972419	0.492554	0.303703	0.0292245	0.834985	0.927334	0.444104	0.6779	0.330395	-0.12	0.13	-0.05	-0.11	-0.17	0.16	0.05	-0.19	0.23	0.01	0.19	0.28	0.56	0.06	0.03	-0.21	0.12	-0.27
21457	MAGUK_PCA1	Gene expression, learning and memory: MAGUK mRNA eigengene based on first PCA that accounts for 48% of variance in Hippocampus PDNN M430 array data using probe sets 1427692_a_at for Cask, 1450768_at for DLG1, 1421199_at for DLG2, 1419581_at for DLG4, and 1424198_at for DLG5 (polarity is corrected so that high PCA values correspond generally to higher MAGUK expression)[z score]	0.0151418	0.871045	0.252737	0.00479525	0.00274075	0.00538896	0.545457	0.51973	0.000662033	0.027482	0.879546	0.0243148	0.0152698	0.00102573	4.69627e-08	0.72292	0.0772508	0.286424	-0.29	-0.02	-0.14	-0.33	-0.35	0.33	-0.07	0.08	-0.39	0.26	0.02	-0.27	0.29	0.38	0.59	-0.04	-0.21	0.13
24721	N/A	Central nervous system, behavior, motor learning: motor performance improvements was calculated on rotarod at constant acceleration (4 to 40 rpm) over 2 minutes where day 3 was subtracted from the performance on day 1 (mean of day 3- mean of day 1) at the postnatal ages (P)90-P120	0.467101	0.659482	0.863145	0.0382453	0.439235	0.345738	0.904942	0.186627	0.934524	0.168622	0.879845	0.377361	0.83139	0.502459	0.628632	0.516513	0.118912	0.603412	-0.22	0.14	-0.05	-0.58	-0.24	-0.28	0.04	0.39	-0.03	0.41	-0.05	0.27	0.07	-0.2	-0.15	0.2	0.45	0.16
24726	N/A	Central nervous system, behavior, skilled motor learning: Percentage of success in which the food pellet is obtained on the first advance of the forelimb towards the food over 10 days of performance on skilled motor reaching task at the postnatal ages (P)90-P120	0.652662	0.982394	0.933463	0.812674	0.999583	0.0703294	0.732617	0.821297	0.763475	0.0464821	0.0636603	0.316643	0.338647	0.225957	0.980625	0.143467	0.0373881	0.84525	-0.14	-0.01	-0.03	0.07	0	0.52	-0.11	-0.07	0.09	-0.56	-0.53	-0.3	0.29	0.36	-0.01	0.43	-0.58	0.06
24727	N/A	Central nervous System, behavior, skilled motor learning: Percentage of Non first advance of the forelimb towards the food over 10 days of performance on skilled motor reaching task at the postnatal ages (P)90-P120	0.597116	0.919899	0.622528	0.793855	0.566406	0.141221	0.291376	0.94258	0.5803	0.195848	0.0240925	0.3264	0.119533	0.285488	0.746971	0.0524883	0.114844	0.401473	-0.16	0.03	-0.15	0.08	-0.18	0.43	-0.32	0.02	0.17	-0.38	-0.62	-0.3	0.45	0.32	-0.1	0.55	-0.46	0.25
24728	N/A	Central nervous system, behavior, skilled motor learning: Difference between the average performance on the first 2 days and the last 2 days, divided by the number of inter-trial intervals.	0.0379287	0.373749	0.131667	0.567047	0.737754	0.882297	0.487251	0.0148879	0.18992	0.30183	0.624806	0.0098456	0.88366	0.0688592	0.0812707	0.176583	0.457407	0.0224117	-0.58	-0.27	0.44	-0.18	-0.1	0.05	0.21	0.66	-0.39	0.31	0.15	0.68	0.05	-0.52	-0.5	0.4	0.23	0.62
24729	N/A	Central nervous system, behavior, motor learning: motor performance improvements was calculated on complex wheel where day 3 was subtracted from the performance on day 1 (mean of day 3- mean of day 1) at the postnatal ages (P)90-P120	0.110102	0.438624	0.162922	0.962369	0.703482	0.81848	0.770692	0.309012	0.88218	0.631627	0.281986	0.46845	0.280419	0.0359989	0.241962	0.04909	0.463301	0.87274	0.46	0.24	-0.41	-0.01	0.12	-0.07	-0.09	-0.31	0.05	0.15	0.32	-0.22	0.32	0.58	0.35	-0.55	0.22	0.05

## Sheet: y-maze_sig_phenotypes
Correlation between Cthrc1-subnetwork genes and y-maze phenotypes in BXD mice
Trait details			P values																		R values
Trait ID	Symbol	Description	Cthrc1	Bace1	Casp9	Chuk	Fzd1	Fzd6	Grin2c	Ins2	Irs1	Nefl	Nefm	Pik3r3	Slc39a6	Sncaip	Tubb2b	Vdac1	Wnt2	Wnt3a	Cthrc1	Bace1	Casp9	Chuk	Fzd1	Fzd6	Grin2c	Ins2	Irs1	Nefl	Nefm	Pik3r3	Slc39a6	Sncaip	Tubb2b	Vdac1	Wnt2	Wnt3a
20476	ymaze_SponAlt_2m_ADBXD	Central nervous system, behavior, learning and memory: Performance on the y-maze as measured by % of total arm entries that were successful spontaneous alternations. This data is strain averaged across 2-month-old males and females from the AD-BXD population positive for 5XFAD transgene [%]	0.0514023	0.231017	0.345582	0.0273157	0.0400554	0.656413	0.433107	0.794715	0.416035	0.120316	0.173634	0.203921	0.0279909	0.181201	0.303277	0.0442567	0.815111	0.987234	-0.81	-0.58	0.47	0.86	-0.83	-0.23	-0.4	0.14	0.41	-0.7	-0.64	0.6	-0.86	-0.63	-0.51	0.82	-0.12	0.01
20479	ymaze_AAR_2m_ADBXD	Central nervous system, behavior, learning and memory: Performance on the y-maze as measured by % of total arm entries that were unsuccessful spontaneous alternations; known as alternating arm returns (also can be used as an error index). This data is strain averaged across 2-month-old males and females from the AD-BXD population positive for 5XFAD transgene [%]	0.282432	0.169238	0.594737	0.214613	0.0446034	0.491832	0.2774	0.442329	0.399744	0.973497	0.199806	0.0506811	0.673337	0.5532	0.193233	0.19537	0.396664	0.373729	0.53	0.64	-0.28	-0.59	0.82	0.35	0.53	0.39	0.43	0.02	0.61	-0.81	0.22	0.31	0.62	-0.61	-0.43	-0.45
20481	ymaze_SponAlt_4m_ADBXD	Central nervous system, behavior, learning and memory: Performance on the y-maze as measured by % of total arm entries that were successful spontaneous alternations. This data is strain averaged across 4-month-old males and females from the AD-BXD population positive for 5XFAD transgene [%]	0.666637	0.571207	0.24352	0.329058	0.20591	0.519144	0.76216	0.312341	0.739384	0.0382547	0.00327721	0.529371	0.456316	0.618445	0.82161	0.422029	0.349229	0.654577	0.09	0.12	-0.25	-0.21	-0.27	0.14	0.07	0.22	0.07	-0.43	-0.59	-0.14	0.16	-0.11	0.05	-0.18	-0.2	-0.1
20484	ymaze_AAR_4m_ADBXD	Central nervous system, behavior, learning and memory: Performance on the y-maze as measured by % of total arm entries that were unsuccessful spontaneous alternations; known as alternating arm returns (also can be used as an error index). This data is strain averaged across 4-month-old males and females from the AD-BXD population positive for 5XFAD transgene [%]	0.227604	0.0237169	0.00807919	0.705378	0.439768	0.74562	0.733093	0.466939	0.448976	0.0312708	0.122015	0.353919	0.0761112	0.917262	0.506571	0.085654	0.927525	0.0611944	-0.26	-0.47	0.54	0.08	0.17	-0.07	-0.08	0.16	-0.17	0.45	0.33	0.2	-0.38	0.02	-0.15	0.37	-0.02	0.4
20491	ymaze_SponAlt_8m_ADBXD	Central nervous system, behavior, learning and memory: Performance on the y-maze as measured by % of total arm entries that were successful spontaneous alternations. This data is strain averaged across 8-month-old males and females from the AD-BXD population positive for 5XFAD transgene [%]	0.650283	0.221233	0.218183	0.270104	0.779633	0.0863847	0.480778	0.196969	0.382257	0.457125	0.0646229	0.0445066	0.122734	0.0693653	0.0538974	0.110897	0.59911	0.152354	0.1	-0.27	0.27	0.24	-0.06	-0.37	-0.15	0.28	0.19	-0.16	-0.39	0.42	-0.33	-0.39	-0.41	0.34	0.12	0.31
20494	ymaze_AAR_8m_ADBXD	Central nervous system, behavior, learning and memory: Performance on the y-maze as measured by % of total arm entries that were unsuccessful spontaneous alternations; known as alternating arm returns (also can be used as an error index). This data is strain averaged across 8-month-old males and females from the AD-BXD population positive for 5XFAD transgene [%]	0.333	0.0387742	0.109688	0.284077	0.61161	0.857417	0.74573	0.025013	0.0247969	0.105874	0.0651756	0.301254	0.018187	0.229358	0.111201	0.995184	0.175501	0.234592	0.21	0.43	-0.34	0.23	-0.11	0.04	-0.07	-0.47	0.47	-0.35	0.39	0.23	0.49	0.26	0.34	0	-0.29	-0.26
20499	ymaze_AAR_10m_ADBXD	Central nervous system, behavior, learning and memory: Performance on the y-maze as measured by % of total arm entries that were unsuccessful spontaneous alternations; known as alternating arm returns (also can be used as an error index). This data is strain averaged across 10-month-old males and females from the AD-BXD population positive for 5XFAD transgene [%]	0.130628	0.930216	0.565636	0.907891	0.608318	0.768036	0.723404	0.276173	0.916775	0.224364	0.124101	0.705085	0.790116	0.4684	0.792144	0.411386	0.337119	0.0123902	0.41	0.02	-0.16	0.03	0.14	0.08	0.1	-0.3	-0.03	0.33	0.41	-0.11	0.08	0.2	0.07	-0.23	-0.27	-0.63
20501	ymaze_SponAlt_12m_ADBXD	Central nervous system, behavior, learning and memory: Performance on the y-maze as measured by % of total arm entries that were successful spontaneous alternations. This data is strain averaged across 12-month-old males and females from the AD-BXD population positive for 5XFAD transgene [%]	0.558268	0.901595	0.874039	0.199371	0.875903	0.289723	0.514938	0.786848	0.131053	0.86954	0.545902	0.012495	0.630853	0.269322	0.750997	0.00409693	0.521258	0.629462	0.14	0.03	-0.04	-0.29	0.04	0.24	0.15	-0.06	-0.34	0.04	-0.14	-0.53	0.11	0.25	0.07	-0.6	0.15	-0.11
20506	ymaze_SponAlt_14m_ADBXD	Central nervous system, behavior, learning and memory: Performance on the y-maze as measured by % of total arm entries that were successful spontaneous alternations. This data is strain averaged across 14-month-old males and females from the AD-BXD population positive for 5XFAD transgene [%]	0.966509	0.593486	0.272876	0.672196	0.975384	0.301302	0.780063	0.259488	0.136231	0.0918919	0.865183	0.011207	0.276556	0.290115	0.0724548	0.038956	0.70773	0.747913	0.01	-0.12	-0.24	-0.1	0.01	0.23	-0.06	-0.25	-0.33	0.37	0.04	-0.53	0.24	0.24	0.39	-0.44	0.08	-0.07
20514	ymaze_AAR_16m_ADBXD	Central nervous system, behavior, learning and memory: Performance on the y-maze as measured by % of total arm entries that were unsuccessful spontaneous alternations; known as alternating arm returns (also can be used as an error index). This data is strain averaged across 16-month-old males and females from the AD-BXD population positive for 5XFAD transgene [%]	0.489251	0.191477	0.440728	0.174652	0.112464	0.920239	0.198297	0.0362476	0.263032	0.496014	0.147573	0.695207	0.710967	0.711982	0.425617	0.962262	0.114287	0.86179	0.29	-0.52	0.32	-0.53	-0.6	-0.04	0.51	0.74	-0.45	0.28	-0.56	-0.17	0.16	-0.16	0.33	-0.02	-0.6	0.07
20557	ymaze_SponAlt_2m_NtgBXD	Central nervous system, behavior, learning and memory: Performance on the y-maze as measured by % of total arm entries that were successful spontaneous alternations. This data is strain averaged across 2-month-old male and female non-transgenic littermates from the AD-BXD population (Ntg-BXDs) [%]	0.605137	0.672813	0.666007	0.719282	0.617205	0.00759582	0.707681	0.81001	0.325176	0.187667	0.7459	0.267541	0.727219	0.203245	0.46907	0.0244069	0.685288	0.185352	-0.24	0.2	-0.2	0.17	0.23	0.89	0.17	-0.11	0.44	-0.56	0.15	-0.49	0.16	0.55	0.33	-0.82	-0.19	-0.57
20560	ymaze_AAR_2m_NtgBXD	Central nervous system, behavior, learning and memory: Performance on the y-maze as measured by % of total arm entries that were unsuccessful spontaneous alternations; known as alternating arm returns (also can be used as an error index). This data is strain averaged across 2-month-old male and female non-transgenic littermates from the AD-BXD population (Ntg-BXDs) [%]	0.60386	0.281664	0.395671	0.917012	0.278287	0.668773	0.0554842	0.99449	0.884139	0.895363	0.115883	0.672525	0.102457	0.065401	0.265362	0.0221251	0.989445	0.562076	-0.24	-0.47	0.38	-0.05	-0.48	-0.2	-0.74	0	-0.07	0.06	-0.65	0.2	-0.67	-0.72	-0.49	0.83	0.01	0.27
20565	ymaze_AAR_4m_NtgBXD	Central nervous system, behavior, learning and memory: Performance on the y-maze as measured by % of total arm entries that were unsuccessful spontaneous alternations; known as alternating arm returns (also can be used as an error index). This data is strain averaged across 4-month-old male and female non-transgenic littermates from the AD-BXD population (Ntg-BXDs) [%]	0.0634216	0.00789839	0.0223235	0.703114	0.290134	0.947773	0.111761	0.0373198	0.270743	0.0828444	0.19902	0.248448	0.685937	0.149749	0.733198	0.788813	0.485534	0.0236727	-0.4	-0.55	0.48	0.09	0.24	0.01	0.35	0.45	-0.25	0.38	0.28	0.26	-0.09	0.32	0.08	0.06	-0.16	0.48
20575	ymaze_AAR_8m_NtgBXD	Central nervous system, behavior, learning and memory: Performance on the y-maze as measured by % of total arm entries that were unsuccessful spontaneous alternations; known as alternating arm returns (also can be used as an error index). This data is strain averaged across 8-month-old male and female non-transgenic littermates from the AD-BXD population (Ntg-BXDs) [%]	0.00987764	0.153481	0.285265	0.629764	0.186098	0.765188	0.0853271	0.0568999	0.0260358	0.123477	0.714576	0.510908	0.262857	0.649129	0.956502	0.961738	0.597409	0.0633491	0.54	0.31	-0.24	0.11	-0.29	-0.07	-0.38	-0.41	0.47	-0.34	-0.08	0.15	0.25	-0.1	0.01	-0.01	-0.12	-0.4
20580	ymaze_AAR_10m_NtgBXD	Central nervous system, behavior, learning and memory: Performance on the y-maze as measured by % of total arm entries that were unsuccessful spontaneous alternations; known as alternating arm returns (also can be used as an error index). This data is strain averaged across 10-month-old male and female non-transgenic littermates from the AD-BXD population (Ntg-BXDs) [%]	0.527075	0.2199	0.0144473	0.198572	0.75346	0.976445	0.348092	0.147594	0.508303	0.325922	0.428501	0.134546	0.370412	0.715243	0.131214	0.465926	0.194502	0.0495443	-0.2	-0.38	0.68	-0.4	0.1	-0.01	0.3	0.44	-0.21	0.31	0.25	0.46	0.28	-0.12	-0.46	0.23	-0.4	0.58
20585	ymaze_AAR_12m_NtgBXD	Central nervous system, behavior, learning and memory: Performance on the y-maze as measured by % of total arm entries that were unsuccessful spontaneous alternations; known as alternating arm returns (also can be used as an error index). This data is strain averaged across 12-month-old male and female non-transgenic littermates from the AD-BXD population (Ntg-BXDs) [%]	0.135279	0.0244421	0.0455514	0.7357	0.411251	0.459646	0.825139	0.503922	0.796184	0.0156962	0.223735	0.828198	0.677322	0.761125	0.422561	0.075713	0.498581	0.0406065	0.35	-0.5	0.45	0.08	0.19	0.18	-0.05	0.16	-0.06	0.53	0.28	0.05	0.1	-0.07	-0.19	0.41	-0.16	0.46
20590	ymaze_AAR_14m_NtgBXD	Central nervous system, behavior, learning and memory: Performance on the y-maze as measured by % of total arm entries that were unsuccessful spontaneous alternations; known as alternating arm returns (also can be used as an error index). This data is strain averaged across 14-month-old male and female non-transgenic littermates from the AD-BXD population (Ntg-BXDs) [%]	0.0638202	0.27595	0.799727	0.0440877	0.549641	0.137423	0.118011	0.331849	0.238176	0.596369	0.324854	0.907986	0.750552	0.08137	0.293626	0.0111242	0.56552	0.910413	0.41	-0.25	-0.06	0.44	-0.14	0.34	-0.35	-0.22	0.27	0.12	0.23	0.03	-0.07	-0.39	-0.24	0.54	-0.13	-0.03
20592	ymaze_SponAlt_16m_NtgBXD	Central nervous system, behavior, learning and memory: Performance on the y-maze as measured by % of total arm entries that were successful spontaneous alternations. This data is strain averaged across 16-month-old male and female non-transgenic littermates from the AD-BXD population (Ntg-BXDs) [%]	0.392866	0.05455	0.0166026	0.704044	0.488272	0.905117	0.864726	0.667555	0.578508	0.438284	0.931221	0.901862	0.615689	0.860921	0.104686	0.00660454	0.876756	0.0692342	0.35	-0.7	0.8	-0.16	-0.29	0.05	-0.07	0.18	-0.23	0.32	-0.04	0.05	-0.21	-0.07	-0.61	0.86	-0.07	0.67
20640	ymaze_SponAlt_2m_ADBXD_Females	Central nervous system, behavior, learning and memory: Performance on the y-maze as measured by % of total arm entries that were successful spontaneous alternations. This data is strain averaged across 2-month-old females from the AD-BXD population positive for 5XFAD transgene [%]	0.0538575	0.179417	0.595525	0.322131	0.105893	0.407385	0.0451844	0.606399	0.755799	0.216338	0.0326042	0.709534	0.365399	0.45141	0.203676	0.58743	0.61637	0.840264	-0.8	-0.63	0.28	0.49	-0.72	0.42	-0.82	-0.27	0.16	-0.59	-0.85	0.2	-0.45	-0.38	-0.6	0.28	0.26	-0.11
20655	ymaze_SponAlt_8m_ADBXD_Females	Central nervous system, behavior, learning and memory: Performance on the y-maze as measured by % of total arm entries that were successful spontaneous alternations. This data is strain averaged across 8-month-old females from the AD-BXD population positive for 5XFAD transgene [%]	0.398683	0.719391	0.989711	0.134835	0.672021	0.0846937	0.275597	0.943009	0.311943	0.229471	0.0972322	0.247714	0.744033	0.148266	0.0387404	0.447919	0.170056	0.508413	0.19	-0.08	0	0.33	-0.1	-0.38	-0.24	-0.02	0.23	-0.27	-0.36	0.26	-0.07	-0.32	-0.44	0.17	0.3	0.15
20658	ymaze_AAR_8m_ADBXD_Females	Central nervous system, behavior, learning and memory: Performance on the y-maze as measured by % of total arm entries that were unsuccessful spontaneous alternations; known as alternating arm returns (also can be used as an error index). This data is strain averaged across 8-month-old females from the AD-BXD population positive for 5XFAD transgene [%]	0.278475	0.244565	0.845829	0.660445	0.35763	0.824119	0.649867	0.552179	0.076095	0.442978	0.107645	0.243924	0.248999	0.792542	0.0871729	0.271778	0.0360848	0.681868	0.24	0.26	-0.04	0.1	-0.21	0.05	0.1	-0.13	0.39	-0.17	0.35	0.26	0.26	0.06	0.37	0.25	-0.45	-0.09
20660	ymaze_SponAlt_10m_ADBXD_Females	Central nervous system, behavior, learning and memory: Performance on the y-maze as measured by % of total arm entries that were successful spontaneous alternations. This data is strain averaged across 10-month-old females from the AD-BXD population positive for 5XFAD transgene [%]	0.73304	0.508198	0.598017	0.589084	0.0616177	0.626869	0.395098	0.724112	0.164583	0.0485086	0.0805204	0.767735	0.904655	0.10199	0.948602	0.185126	0.635307	0.0886891	-0.1	0.2	-0.16	0.17	-0.53	-0.15	-0.26	0.11	0.41	-0.56	-0.5	0.09	0.04	-0.47	-0.02	0.39	0.15	0.49
20663	ymaze_AAR_10m_ADBXD_Females	Central nervous system, behavior, learning and memory: Performance on the y-maze as measured by % of total arm entries that were unsuccessful spontaneous alternations; known as alternating arm returns (also can be used as an error index). This data is strain averaged across 10-month-old females from the AD-BXD population positive for 5XFAD transgene [%]	0.212436	0.768012	0.941803	0.935657	0.304219	0.77858	0.601622	0.474491	0.751634	0.139858	0.178708	0.887223	0.658213	0.571451	0.998711	0.488102	0.275567	0.0193675	0.37	-0.09	-0.02	-0.02	0.31	0.09	0.16	-0.22	-0.1	0.43	0.4	0.04	0.14	0.17	0	-0.21	-0.33	-0.64
20670	ymaze_SponAlt_14m_ADBXD_Females	Central nervous system, behavior, learning and memory: Performance on the y-maze as measured by % of total arm entries that were successful spontaneous alternations. This data is strain averaged across 14-month-old females from the AD-BXD population positive for 5XFAD transgene [%]	0.74935	0.104595	0.541113	0.672807	0.0684302	0.130877	0.872947	0.760167	0.0124253	0.00912419	0.957691	0.0379031	0.494282	0.121589	0.107849	0.00298252	0.52373	0.763714	-0.08	-0.37	-0.15	-0.1	0.42	0.35	-0.04	-0.07	-0.55	0.57	-0.01	-0.47	0.16	0.36	0.37	-0.63	0.15	0.07
20673	ymaze_AAR_14m_ADBXD_Females	Central nervous system, behavior, learning and memory: Performance on the y-maze as measured by % of total arm entries that were unsuccessful spontaneous alternations; known as alternating arm returns (also can be used as an error index). This data is strain averaged across 14-month-old females from the AD-BXD population positive for 5XFAD transgene [%]	0.0366841	0.40414	0.152289	0.113861	0.838248	0.485897	0.671801	0.917569	0.0113398	0.0435519	0.509575	0.505075	0.224209	0.692541	0.913105	0.670514	0.0480928	0.378147	0.47	0.2	-0.33	0.36	0.05	0.17	0.1	-0.02	0.55	-0.46	0.16	0.16	0.28	0.09	0.03	0.1	-0.45	-0.21
20675	ymaze_SponAlt_16m_ADBXD_Females	Central nervous system, behavior, learning and memory: Performance on the y-maze as measured by % of total arm entries that were successful spontaneous alternations. This data is strain averaged across 16-month-old females from the AD-BXD population positive for 5XFAD transgene [%]	0.293947	0.658093	0.371004	0.893053	0.183502	0.67672	0.692944	0.54825	0.890465	0.2566	0.049391	0.896013	0.633131	0.484543	0.58366	0.130898	0.652187	0.100941	0.46	0.21	0.4	-0.06	0.57	-0.19	-0.18	-0.28	-0.06	0.5	0.76	0.06	-0.22	0.32	-0.25	0.63	0.21	0.67
20723	ymaze_SponAlt_2m_ADBXD_Males	Central nervous system, behavior, learning and memory: Performance on the y-maze as measured by % of total arm entries that were successful spontaneous alternations. This data is strain averaged across 2-month-old males from the AD-BXD population positive for 5XFAD transgene [%]	0.78981	0.806341	0.676103	0.444908	0.951545	0.699415	0.611212	0.444848	0.0973104	0.12158	0.718767	0.794415	0.0824589	0.693577	0.594959	0.373574	0.0493923	0.500393	-0.14	0.13	0.22	0.39	-0.03	-0.2	0.27	0.39	0.73	-0.7	0.19	0.14	-0.76	-0.21	0.28	0.45	-0.81	-0.35
20726	ymaze_AAR_2m_ADBXD_Males	Central nervous system, behavior, learning and memory: Performance on the y-maze as measured by % of total arm entries that were unsuccessful spontaneous alternations; known as alternating arm returns (also can be used as an error index). This data is strain averaged across 2-month-old males from the AD-BXD population positive for 5XFAD transgene [%]	0.251675	0.170388	0.680329	0.747433	0.310838	0.517984	0.248723	0.772459	0.442861	0.69792	0.0949438	0.909329	0.763891	0.674921	0.157177	0.82762	0.0260049	0.50797	-0.56	-0.64	0.22	0.17	-0.5	0.33	-0.56	-0.15	-0.39	0.2	-0.74	-0.06	0.16	-0.22	-0.66	-0.12	0.87	0.34
20728	ymaze_SponAlt_4m_ADBXD_Males	Central nervous system, behavior, learning and memory: Performance on the y-maze as measured by % of total arm entries that were successful spontaneous alternations. This data is strain averaged across 4-month-old males from the AD-BXD population positive for 5XFAD transgene [%]	0.59699	0.418821	0.118594	0.391226	0.234638	0.198118	0.434972	0.823828	0.470211	0.162647	0.0851872	0.941811	0.157961	0.895307	0.47772	0.149559	0.462486	0.036903	-0.15	0.23	-0.42	-0.24	-0.33	0.35	0.22	0.06	0.2	-0.38	-0.46	-0.02	0.38	-0.04	0.2	-0.39	-0.21	-0.54
20731	ymaze_AAR_4m_ADBXD_Males	Central nervous system, behavior, learning and memory: Performance on the y-maze as measured by % of total arm entries that were unsuccessful spontaneous alternations; known as alternating arm returns (also can be used as an error index). This data is strain averaged across 4-month-old males from the AD-BXD population positive for 5XFAD transgene [%]	0.835464	0.0779857	0.0341478	0.604236	0.568447	0.516267	0.251342	0.588394	0.574374	0.100854	0.56159	0.824667	0.0530641	0.633067	0.611947	0.0658583	0.803508	0.00846195	-0.06	-0.47	0.55	0.15	0.16	0.18	-0.32	0.15	-0.16	0.44	0.16	0.06	-0.51	-0.13	-0.14	0.49	-0.07	0.65
20733	ymaze_SponAlt_6m_ADBXD_Males	Central nervous system, behavior, learning and memory: Performance on the y-maze as measured by % of total arm entries that were successful spontaneous alternations. This data is strain averaged across 6-month-old males from the AD-BXD population positive for 5XFAD transgene [%]	0.964072	0.0690926	0.112093	0.876037	0.61541	0.269574	0.567266	0.238442	0.0627768	0.0294311	0.515512	0.727437	0.19749	0.437661	0.405609	0.351766	0.0716547	0.0953149	0.01	0.48	-0.43	0.04	-0.14	0.3	0.16	-0.32	0.49	-0.56	0.18	0.1	0.35	0.22	0.23	-0.26	-0.48	-0.45
20736	ymaze_AAR_6m_ADBXD_Males	Central nervous system, behavior, learning and memory: Performance on the y-maze as measured by % of total arm entries that were unsuccessful spontaneous alternations; known as alternating arm returns (also can be used as an error index). This data is strain averaged across 6-month-old males from the AD-BXD population positive for 5XFAD transgene [%]	0.670269	0.0124288	0.000877161	0.607123	0.642884	0.94708	0.853912	0.054411	0.1896	0.000999921	0.913222	0.460778	0.191707	0.516287	0.426596	0.0535288	0.525057	0.000514836	-0.12	-0.63	0.77	-0.14	0.13	-0.02	-0.05	0.51	-0.36	0.76	0.03	0.21	-0.36	-0.18	-0.22	0.51	0.18	0.79
20738	ymaze_SponAlt_8m_ADBXD_Males	Central nervous system, behavior, learning and memory: Performance on the y-maze as measured by % of total arm entries that were successful spontaneous alternations. This data is strain averaged across 8-month-old males from the AD-BXD population positive for 5XFAD transgene [%]	0.184917	0.0330724	0.0687945	0.420751	0.661367	0.808111	0.534365	0.0103457	0.2721	0.095373	0.173895	0.564296	0.0741876	0.355091	0.939731	0.323432	0.867174	0.0485004	-0.35	-0.53	0.47	-0.22	-0.12	0.07	0.17	0.62	-0.29	0.43	-0.36	0.16	-0.46	-0.25	0.02	0.26	-0.05	0.5
20741	ymaze_AAR_8m_ADBXD_Males	Central nervous system, behavior, learning and memory: Performance on the y-maze as measured by % of total arm entries that were unsuccessful spontaneous alternations; known as alternating arm returns (also can be used as an error index). This data is strain averaged across 8-month-old males from the AD-BXD population positive for 5XFAD transgene [%]	0.924637	0.356608	0.225867	0.121496	0.696571	0.602183	0.528515	0.0120501	0.230239	0.205835	0.0477581	0.985567	0.111656	0.0322503	0.654621	0.181867	0.973027	0.160136	-0.03	0.25	-0.32	0.4	0.11	0.14	-0.17	-0.61	0.32	-0.33	0.5	0	0.41	0.54	0.12	-0.35	-0.01	-0.37
20746	ymaze_AAR_10m_ADBXD_Males	Central nervous system, behavior, learning and memory: Performance on the y-maze as measured by % of total arm entries that were unsuccessful spontaneous alternations; known as alternating arm returns (also can be used as an error index). This data is strain averaged across 10-month-old males from the AD-BXD population positive for 5XFAD transgene [%]	0.673708	0.874462	0.873211	0.243743	0.687429	0.114058	0.660016	0.854661	0.633396	0.152385	0.00230743	0.982565	0.0600614	0.355228	0.913742	0.506366	0.581183	0.850293	0.33	0.13	-0.13	-0.76	-0.31	-0.89	0.34	0.15	0.37	0.85	1	0.02	0.94	0.64	0.09	-0.49	0.42	-0.15
20748	ymaze_SponAlt_12m_ADBXD_Males	Central nervous system, behavior, learning and memory: Performance on the y-maze as measured by % of total arm entries that were successful spontaneous alternations. This data is strain averaged across 12-month-old males from the AD-BXD population positive for 5XFAD transgene [%]	0.971147	0.430895	0.169455	0.149595	0.288343	0.223363	0.919901	0.187763	0.945142	0.829469	0.933681	0.0808806	0.17112	0.141317	0.00973569	0.0797802	0.485085	0.370653	-0.01	0.21	-0.36	-0.38	-0.28	0.32	-0.03	-0.35	0.02	-0.06	-0.02	-0.45	0.36	0.38	0.62	-0.45	-0.19	-0.24
20751	ymaze_AAR_12m_ADBXD_Males	Central nervous system, behavior, learning and memory: Performance on the y-maze as measured by % of total arm entries that were unsuccessful spontaneous alternations; known as alternating arm returns (also can be used as an error index). This data is strain averaged across 12-month-old males from the AD-BXD population positive for 5XFAD transgene [%]	0.534318	0.112263	0.199003	0.269443	0.461991	0.757647	0.477816	0.61302	0.435188	0.0449467	0.269787	0.406672	0.865836	0.262198	0.352894	0.155356	0.469305	0.01298	-0.17	-0.41	0.34	-0.29	-0.2	0.08	-0.19	0.14	-0.21	0.51	-0.29	0.22	0.05	-0.3	-0.25	0.37	0.19	0.61
20758	ymaze_SponAlt_16m_ADBXD_Males	Central nervous system, behavior, learning and memory: Performance on the y-maze as measured by % of total arm entries that were successful spontaneous alternations. This data is strain averaged across 16-month-old males from the AD-BXD population positive for 5XFAD transgene [%]	0.298615	0.93665	0.659513	0.161222	0.721818	0.00364992	0.574999	0.924645	0.804492	0.56273	0.269465	0.333576	0.269776	0.0840414	0.474013	0.475784	0.89597	0.582021	-0.51	-0.04	0.23	-0.65	-0.19	0.95	-0.29	0.05	0.13	-0.3	-0.54	0.48	-0.54	-0.75	-0.37	0.37	-0.07	0.29
20761	ymaze_AAR_16m_ADBXD_Males	Central nervous system, behavior, learning and memory: Performance on the y-maze as measured by % of total arm entries that were unsuccessful spontaneous alternations; known as alternating arm returns (also can be used as an error index). This data is strain averaged across 16-month-old males from the AD-BXD population positive for 5XFAD transgene [%]	0.825179	0.259965	0.0561217	0.384482	0.774191	0.74241	0.86325	0.414894	0.606212	0.2213	0.956209	0.253634	0.826309	0.620724	0.0570608	0.00109132	0.945461	0.00420474	0.12	-0.55	0.8	-0.44	-0.15	0.17	0.09	0.41	-0.27	0.59	0.03	0.55	-0.12	-0.26	-0.8	0.97	-0.04	0.95
20804	ymaze_SponAlt_2m_NtgBXD_Females	Central nervous system, behavior, learning and memory: Performance on the y-maze as measured by % of total arm entries that were successful spontaneous alternations. This data is strain averaged across 2-month-old female non-transgenic littermates from the AD-BXD population (Ntg-BXDs) [%]	0.710857	0.0400793	0.107618	0.986413	0.37329	0.070145	0.387968	0.875668	0.0714319	0.237894	0.310056	0.808893	0.276583	0.16806	0.429119	0.0186052	0.342529	0.02215	0.23	0.9	-0.8	-0.01	0.52	0.85	0.5	-0.1	0.85	-0.65	0.58	-0.15	0.61	0.72	0.47	-0.94	-0.54	-0.93
20807	ymaze_AAR_2m_NtgBXD_Females	Central nervous system, behavior, learning and memory: Performance on the y-maze as measured by % of total arm entries that were unsuccessful spontaneous alternations; known as alternating arm returns (also can be used as an error index). This data is strain averaged across 2-month-old female non-transgenic littermates from the AD-BXD population (Ntg-BXDs) [%]	0.139845	0.0500426	0.393802	0.428016	0.0455047	0.510606	0.34845	0.82177	0.600184	0.836268	0.0111927	0.471121	0.557613	0.0136464	0.0335661	0.271414	0.0766323	0.403167	-0.76	-0.88	0.5	0.47	-0.89	-0.39	-0.54	0.14	-0.32	0.13	-0.96	0.43	-0.36	-0.95	-0.91	0.61	0.84	0.49
20812	ymaze_AAR_4m_NtgBXD_Females	Central nervous system, behavior, learning and memory: Performance on the y-maze as measured by % of total arm entries that were unsuccessful spontaneous alternations; known as alternating arm returns (also can be used as an error index). This data is strain averaged across 4-month-old female non-transgenic littermates from the AD-BXD population (Ntg-BXDs) [%]	0.046394	0.00270279	0.0147776	0.613002	0.928482	0.69769	0.629863	0.0779738	0.43669	0.0866642	0.691865	0.325094	0.398674	0.879431	0.501375	0.327862	0.696284	0.00468984	-0.43	-0.61	0.51	0.11	0.02	0.09	0.11	0.38	-0.17	0.37	0.09	0.22	-0.19	0.03	-0.15	0.22	0.09	0.58
20817	ymaze_AAR_6m_NtgBXD_Females	Central nervous system, behavior, learning and memory: Performance on the y-maze as measured by % of total arm entries that were unsuccessful spontaneous alternations; known as alternating arm returns (also can be used as an error index). This data is strain averaged across 6-month-old female non-transgenic littermates from the AD-BXD population (Ntg-BXDs) [%]	0.39908	0.728017	0.154477	0.120213	0.525102	0.641093	0.13345	0.659701	0.826629	0.777117	0.175119	0.956807	0.572717	0.355232	0.606358	0.67113	0.036255	0.257367	0.18	0.08	0.31	-0.33	0.14	-0.1	0.32	0.1	-0.05	0.06	0.29	0.01	-0.12	0.2	-0.11	0.09	-0.44	-0.25
20819	ymaze_SponAlt_8m_NtgBXD_Females	Central nervous system, behavior, learning and memory: Performance on the y-maze as measured by % of total arm entries that were successful spontaneous alternations. This data is strain averaged across 8-month-old female non-transgenic littermates from the AD-BXD population (Ntg-BXDs) [%]	0.636607	0.280042	0.0406833	0.997859	0.53641	0.685044	0.969517	0.931492	0.689864	0.938329	0.225561	0.673253	0.672238	0.849954	0.525912	0.426909	0.1712	0.446292	-0.12	0.26	-0.47	0	0.15	0.1	0.01	-0.02	0.1	0.02	-0.29	-0.1	0.1	-0.05	0.16	-0.19	0.33	-0.19
20822	ymaze_AAR_8m_NtgBXD_Females	Central nervous system, behavior, learning and memory: Performance on the y-maze as measured by % of total arm entries that were unsuccessful spontaneous alternations; known as alternating arm returns (also can be used as an error index). This data is strain averaged across 8-month-old female non-transgenic littermates from the AD-BXD population (Ntg-BXDs) [%]	0.0679135	0.930201	0.882898	0.638425	0.075869	0.834078	0.016013	0.200605	0.079039	0.634872	0.399195	0.405991	0.731732	0.144505	0.520926	0.461063	0.713383	0.460312	0.43	0.02	-0.04	0.12	-0.42	-0.05	-0.54	-0.31	0.41	-0.12	-0.21	0.2	0.08	-0.35	-0.16	0.18	0.09	-0.18
20827	ymaze_AAR_10m_NtgBXD_Females	Central nervous system, behavior, learning and memory: Performance on the y-maze as measured by % of total arm entries that were unsuccessful spontaneous alternations; known as alternating arm returns (also can be used as an error index). This data is strain averaged across 10-month-old female non-transgenic littermates from the AD-BXD population (Ntg-BXDs) [%]	0.503965	0.173027	0.0100823	0.237135	0.356441	0.965871	0.280505	0.108764	0.319975	0.32344	0.659245	0.0660619	0.636036	0.687463	0.109348	0.374065	0.284765	0.0126557	-0.21	-0.42	0.71	-0.37	0.29	0.01	0.34	0.49	-0.31	0.31	0.14	0.55	0.15	-0.13	-0.49	0.28	-0.34	0.69
20832	ymaze_AAR_12m_NtgBXD_Females	Central nervous system, behavior, learning and memory: Performance on the y-maze as measured by % of total arm entries that were unsuccessful spontaneous alternations; known as alternating arm returns (also can be used as an error index). This data is strain averaged across 12-month-old female non-transgenic littermates from the AD-BXD population (Ntg-BXDs) [%]	0.997666	0.00356644	0.219688	0.32556	0.306043	0.0532827	0.154296	0.764072	0.709114	0.0950327	0.761911	0.378865	0.60785	0.92736	0.892018	0.973903	0.407034	0.116195	0	-0.63	0.3	0.24	0.25	0.45	-0.34	0.07	0.09	0.39	0.07	0.21	0.13	0.02	-0.03	-0.01	-0.2	0.37
20837	ymaze_AAR_14m_NtgBXD_Females	Central nervous system, behavior, learning and memory: Performance on the y-maze as measured by % of total arm entries that were unsuccessful spontaneous alternations; known as alternating arm returns (also can be used as an error index). This data is strain averaged across 14-month-old female non-transgenic littermates from the AD-BXD population (Ntg-BXDs) [%]	0.0882057	0.586677	0.858196	0.289637	0.381878	0.143861	0.286024	0.378869	0.222224	0.639932	0.359056	0.693743	0.684416	0.117238	0.246232	0.00757155	0.447395	0.960413	0.38	-0.13	-0.04	0.24	-0.2	0.33	-0.24	-0.2	0.28	0.11	0.21	0.09	0.09	-0.35	-0.26	0.57	-0.18	-0.01
20839	ymaze_SponAlt_16m_NtgBXD_Females	Central nervous system, behavior, learning and memory: Performance on the y-maze as measured by % of total arm entries that were successful spontaneous alternations. This data is strain averaged across 16-month-old female non-transgenic littermates from the AD-BXD population (Ntg-BXDs) [%]	0.242508	0.28244	0.00219313	0.51804	0.64276	0.625332	0.143155	0.0992838	0.0852488	0.241166	0.728018	0.467516	0.234012	0.261741	0.672763	0.0643075	0.184845	0.0618233	0.57	-0.53	0.96	-0.33	0.24	0.26	0.67	0.73	-0.75	0.57	0.18	0.37	-0.57	-0.55	-0.22	0.79	-0.62	0.79
20842	ymaze_AAR_16m_NtgBXD_Females	Central nervous system, behavior, learning and memory: Performance on the y-maze as measured by % of total arm entries that were unsuccessful spontaneous alternations; known as alternating arm returns (also can be used as an error index). This data is strain averaged across 16-month-old female non-transgenic littermates from the AD-BXD population (Ntg-BXDs) [%]	0.00398362	0.721769	0.224573	0.27402	0.623072	0.647544	0.0938031	0.16204	0.0880078	0.113781	0.484335	0.482174	0.357692	0.821973	0.272804	0.604905	0.0387508	0.32884	-0.95	0.19	-0.58	0.54	-0.26	0.24	-0.74	-0.65	0.75	-0.71	-0.36	0.36	0.46	-0.12	-0.54	-0.27	0.83	-0.49
20895	ymaze_SponAlt_6m_NtgBXD_Males	Central nervous system, behavior, learning and memory: Performance on the y-maze as measured by % of total arm entries that were successful spontaneous alternations. This data is strain averaged across 6-month-old male non-transgenic littermates from the AD-BXD population (Ntg-BXDs) [%]	0.434795	0.0489716	0.037275	0.744772	0.382425	0.930402	0.599808	0.125259	0.529316	0.501206	0.494607	0.899799	0.0372083	0.801455	0.326286	0.637437	0.576818	0.350478	0.23	0.53	-0.56	-0.1	-0.25	0.03	0.15	-0.43	0.18	-0.2	0.2	0.04	0.56	0.07	0.28	-0.14	-0.16	-0.27
20898	ymaze_AAR_6m_NtgBXD_Males	Central nervous system, behavior, learning and memory: Performance on the y-maze as measured by % of total arm entries that were unsuccessful spontaneous alternations; known as alternating arm returns (also can be used as an error index). This data is strain averaged across 6-month-old male non-transgenic littermates from the AD-BXD population (Ntg-BXDs) [%]	0.408722	0.251936	0.236464	0.879175	0.632039	0.873139	0.0387617	0.465725	0.633489	0.391869	0.604088	0.679596	0.722418	0.870912	0.602418	0.394035	0.463492	0.484006	0.24	-0.33	0.34	-0.04	0.14	0.05	-0.56	-0.21	0.14	0.25	0.15	-0.12	-0.1	0.05	-0.15	0.25	-0.21	0.2
20903	ymaze_AAR_8m_NtgBXD_Males	Central nervous system, behavior, learning and memory: Performance on the y-maze as measured by % of total arm entries that were unsuccessful spontaneous alternations; known as alternating arm returns (also can be used as an error index). This data is strain averaged across 8-month-old male non-transgenic littermates from the AD-BXD population (Ntg-BXDs) [%]	0.0315027	0.0188409	0.159589	0.131339	0.541791	0.987521	0.167481	0.204286	0.830697	0.401754	0.140744	0.341588	0.0988832	0.0189391	0.0372852	0.138473	0.14165	0.103327	0.56	0.6	-0.38	-0.41	0.17	0	0.38	-0.35	-0.06	-0.23	0.4	-0.26	0.44	0.6	0.54	-0.4	-0.4	-0.44
20910	ymaze_SponAlt_12m_NtgBXD_Males	Central nervous system, behavior, learning and memory: Performance on the y-maze as measured by % of total arm entries that were successful spontaneous alternations. This data is strain averaged across 12-month-old male non-transgenic littermates from the AD-BXD population (Ntg-BXDs) [%]	0.295694	0.340711	0.0750762	0.736801	0.522616	0.290931	0.450434	0.333353	0.037399	0.291655	0.932628	0.752889	0.411703	0.414919	0.370376	0.0352983	0.277295	0.0750023	-0.29	0.26	-0.47	0.09	0.18	0.29	-0.21	-0.27	0.54	-0.29	0.02	0.09	0.23	0.23	0.25	-0.55	-0.3	-0.47
20913	ymaze_AAR_12m_NtgBXD_Males	Central nervous system, behavior, learning and memory: Performance on the y-maze as measured by % of total arm entries that were unsuccessful spontaneous alternations; known as alternating arm returns (also can be used as an error index). This data is strain averaged across 12-month-old male non-transgenic littermates from the AD-BXD population (Ntg-BXDs) [%]	0.015195	0.566759	0.0526603	0.695476	0.361546	0.152725	0.748898	0.351213	0.195997	0.123783	0.255298	0.986442	0.489003	0.547818	0.131868	0.00801751	0.637096	0.0552824	0.61	-0.16	0.51	-0.11	0.25	-0.39	0.09	0.26	-0.35	0.42	0.31	0	-0.19	-0.17	-0.41	0.66	0.13	0.5
20920	ymaze_SponAlt_16m_NtgBXD_Males	Central nervous system, behavior, learning and memory: Performance on the y-maze as measured by % of total arm entries that were successful spontaneous alternations. This data is strain averaged across 16-month-old male non-transgenic littermates from the AD-BXD population (Ntg-BXDs) [%]	0.52764	0.386573	0.976285	0.386948	0.00139049	0.967135	0.0288212	0.197836	0.256696	0.38485	0.344885	0.806438	0.696322	0.825059	0.0567429	0.447647	0.076611	0.956143	-0.33	-0.44	-0.02	0.44	-0.97	0.02	-0.86	-0.61	0.55	-0.44	-0.47	-0.13	0.21	0.12	-0.8	0.39	0.76	-0.03
