# Supplementary material for: Identification of CTHRC1 as a novel candidate for neurodevelopmental disorders
Source: Front Aging Neurosci. 2026 Jan 22;18:1737003. doi: 10.3389/fnagi.2026.1737003 (PMC12872770; doi:10.3389/fnagi.2026.1737003)
Supplement: Supplementary file 3 [file Table_2.XLSX]

## Sheet: KEGG
KEGG pathways significantly enriched by Cthrc1-correlated genes in BXD hippocampus
Term	Pathway	Count	%	Genes	PValue	FDR
mmu01100	Metabolic pathways	519	9.22831	PNMT, GLDC, EHMT2, XYLT2, ABAT, ENO1, LIPF, GCSH, NDST1, NSDHL, SCP2, PLCE1, GLCE, SETMAR, UPB1, MTAP, ADCY9, ETHE1, ACOT1, AMY1, MPPE1, PI4K2A, GPLD1, GNE, LIPT1, MTMR1, MTMR2, MTMR3, SHMT2, SHMT1, RPN1, PLA2G3, ADH7, MTMR4, GNS, ADH5, MTMR6, RDH10, PRDM16, LDHD, AFMID, PIP5K1A, PIP5K1B, PIP5K1C, LTA4H, ST3GAL2, FDFT1, ST3GAL3, B3GALNT2, GSTM3, PMM1, CHKA, SETD1B, MTHFR, PRDX6, PAFAH2, CS, SQLE,…	4.67934e-05	0.000108994
mmu05200	Pathways in cancer	218	3.87624	HHIP, ARAF, KEAP1, ELK1, CRKL, EDNRB, RPS6KA5, PEG12, TFG, RASSF5, AKT2, AKT3, AKT1, PRKACA, PRKACB, PRKCG, DAPK1, DAPK3, PRKCA, RUNX1, BCR, AR, ADCY9, EPAS1, PDGFB, LPAR1, PDGFA, PIK3R3, PIK3R1, HIF1A, GNG10, FZD1, JAG2, GSTM3, STAT5B, JUN, JAG1, GADD45B, FZD6, BRAF, IGF1, GNG12, PTK2, GNG13, KITL, CALM1, CDKN1A, GLI3, GLI2, IKBKB, HEY1, SUFU, RAC2, RAC3, IKBKG, RAC1, JAK2, JAK3, JAK1, APPL1, NC…	2.24227e-10	4.28274e-09
mmu05022	Pathways of neurodegeneration - multiple diseases	197	3.50284	APP, ARAF, ZFYVE1, PSMD6, TBK1, PSMD4, PEG12, PSMD3, PRKCG, PRKCA, ATG14, COX7A2L, DDIT3, VDAC3, ULK2, VDAC2, ULK1, VDAC1, ATF6, STX1A, OPTN, PIK3R4, UBE2J2, C9ORF72, UBE2J1, PPP3R1, GRIN2A, NRBF2, SPTBN2, FZD1, TRAP1, XBP1, FZD6, EIF2AK3, RAB39B, BRAF, GRIN2C, GRIN2B, GRIN2D, ATG2A, CALM1, ATG2B, RYR1, RYR2, COX7B, HIP1, PPP3CA, PPP3CB, MAP1LC3B, ACTR1B, NEFL, NEFM, RAC1, NEFH, APC2, COX8C, WNT9…	4.62089e-11	1.11722e-09
mmu05010	Alzheimer disease	155	2.75605	APP, INS1, CHRM1, CSF1, IRS1, INS2, ARAF, IRS2, IRS3, PSMD6, PEG12, PSMD4, KIF5C, SLC39A9, AKT2, KIF5B, PSMD3, KIF5A, AKT3, CAPN2, SLC39A6, SLC39A5, AKT1, CAPN1, MAP3K5, SLC39A3, MAP2K1, MAP2K2, ADAM10, SDHD, ATG14, ERN1, ADAM17, COX7A2L, DDIT3, VDAC3, PPIF, VDAC2, ULK2, VDAC1, ULK1, ATF6, PSMD12, PSMD11, PSMD14, ITPR1, PIK3R4, PSEN2, PIK3R3, CACNA1D, CACNA1C, PIK3R1, PSEN1, KLC1, APH1A, PPP3R1, …	8.06091e-08	3.66579e-07
mmu05014	Amyotrophic lateral sclerosis	152	2.7027	NUP107, NUP188, ACTB, PSMD6, TBK1, PSMD4, KIF5C, KIF5B, PSMD3, KIF5A, MAP3K5, NUP214, SDHD, ATG14, ERN1, NUP93, ATXN2L, COX7A2L, DDIT3, ULK2, MATR3, VDAC1, ULK1, NUP98, ATF6, SQSTM1, OPTN, GRIA1, GRIA2, NUP205, PSMD12, VCP, SEH1L, PSMD11, PSMD14, SLC1A2, PIK3R4, KLC1, C9ORF72, NUP160, ATXN2, PPP3R1, GRIN2A, KLC2, TPR, NUP88, NRBF2, CYC1, MAP2K6, PRPH, XBP1, NUP155, HSPA5, FUS, EIF2AK3, RAB39B, NU…	2.86359e-08	1.65741e-07
mmu04010	MAPK signaling pathway	142	2.52489	ATF2, INS1, CSF1, INS2, ARAF, IL1RAP, FGF1, ELK1, FGF3, FGF4, CRKL, IGF1R, ELK4, RPS6KA3, RPS6KA6, RPS6KA5, AKT2, RPS6KA2, AKT3, AKT1, PRKACA, PRKACB, MAP3K4, MAP3K5, PRKCG, MAP2K4, PDGFRA, MAP2K1, MAP2K2, CACNA2D1, CACNA2D3, PRKCA, MAPK8IP2, MAPK8IP3, CACNB1, CACNB2, CACNB3, CACNB4, MAPKAPK3, DDIT3, CSF1R, PDGFB, CACNA1B, PDGFA, CACNA1A, CACNA1D, CACNA1C, EFNA5, NLK, RASGRP2, CACNA1E, RASGRP4, R…	7.84104e-13	4.99213e-11
mmu04151	PI3K-Akt signaling pathway	129	2.29374	ATF2, INS1, CHRM1, CSF1, IRS1, INS2, PPP2R2A, FGF1, FGF3, FGF4, IGF1R, STK11, CCND2, CCND1, PPP2R1B, PPP2R1A, AKT2, CREB3L2, AKT3, AKT1, PDGFRA, MAP2K1, MAP2K2, MAGI2, PRKCA, COL4A2, CDC37, MTCP1, CSF1R, LPAR1, PDGFB, PIK3R3, PDGFA, PIK3R1, EFNA5, FOXO3, VTN, GNG10, BCL2L11, FGF22, MCL1, IGF1, GNG12, PTK2, GNG13, EFNA3, COL1A2, CDK4, KITL, TRP53, GNB2, GNB1, BCL2, MDM2, GNB4, FGFR4, FGFR3, FGFR2,…	0.00111284	0.00183235
mmu05165	Human papillomavirus infection	124	2.20484	MAML1, PPP2R2A, UBE3A, CCND2, TBK1, CCND1, PPP2R1B, PPP2R1A, AKT2, CREB3L2, AKT3, AKT1, PRKACA, ATP6V1E1, PRKACB, HES6, MAP2K1, PRKCI, ATP6V1G1, MAP2K2, H2-T3, COL4A2, TBPL1, NOTCH1, PXN, TCF7, PIK3R3, PIK3R1, PSEN1, PRKCZ, VTN, DVL1, ATP6V0A2, DVL2, ATP6V1H, DVL3, ATP6V1D, WNT2, ATP6V1C1, ATP6V0A1, FZD1, JAG1, WNT3A, FZD6, PTK2, DLG1, COL1A2, DLG2, CDK4, TRP53, GNAS, MDM2, ATR, GSK3B, CDKN1A, IT…	0.00431754	0.00622966
mmu05016	Huntington disease	123	2.18706	PSMD6, PSMD4, KIF5C, KIF5B, CREB3L2, PSMD3, KIF5A, AP2M1, MAP3K5, SDHD, ATG14, ERN1, COX7A2L, VDAC3, PPIF, TFAM, TBPL1, VDAC2, ULK2, VDAC1, ULK1, STX1A, GRIA1, GRIA2, PSMD12, PSMD11, PSMD14, SLC1A2, ITPR1, PIK3R4, CACNA1B, SLC1A3, KLC1, KLC2, NRBF2, CYC1, MAP2K7, PPARGC1A, GRIA3, GRIA4, GRIN2B, DLG4, SP1, TRP53, GNAQ, ATG2A, CYCS, MAP3K10, RCOR1, ATG2B, TUBA8, COX7B, HIP1, COX4I2, CLTB, CLTA, AP2…	1.43699e-06	5.17859e-06
mmu04144	Endocytosis	121	2.15149	ARPC5L, IGF1R, ZFYVE27, KIF5C, KIF5B, KIF5A, VPS35, SH3GL2, AP2M1, SH3GL1, SH3GLB1, SH3GLB2, PDGFRA, PRKCI, H2-T3, RNF41, RUFY1, RAB31, HGS, BIN1, CHMP4B, STAM2, RAB5B, TSG101, RAB5C, AGAP1, NEDD4L, PLD1, PRKCZ, SNX3, SNX4, SNX1, GRK5, GRK6, PIP5K1A, PIP5K1B, PIP5K1C, RAB11FIP2, SNX5, RAB11FIP4, RAB11FIP5, SNX6, SMAD2, RAB4A, SMAD3, SMURF2, IQSEC1, CAV2, VTA1, IQSEC3, ARPC4, STAM, IGF2R, EHD1, EH…	1.84812e-09	1.96106e-08
mmu04014	Ras signaling pathway	110	1.9559	INS1, CSF1, INS2, FGF1, ETS1, ELK1, ETS2, FGF3, FGF4, IGF1R, TBK1, RASSF5, AKT2, AKT3, PLCE1, AKT1, PRKACA, PRKACB, PRKCG, PDGFRA, MAP2K1, MAP2K2, RALGAPA1, RALGAPA2, PRKCA, CSF1R, SHC2, RAB5B, RAB5C, SHC3, PDGFB, PIK3R3, PLA2G3, PDGFA, PIK3R1, RASAL2, EFNA5, PLD1, RASGRP2, RASGRP4, RASGRP3, RAP1B, GNG10, GRIN2A, RAP1A, ABL2, FGF22, BRAP, IGF1, GNG12, GRIN2B, GNG13, EFNA3, KITL, GNB2, GNB1, GNB4,…	6.79034e-10	8.64637e-09
mmu04810	Regulation of actin cytoskeleton	107	1.90256	CYFIP2, MYLK2, INS1, CHRM1, INS2, ARAF, ARPC5L, FGF1, FGF3, ACTB, FGF4, CRKL, PPP1CC, CFL2, AKT2, CFL1, AKT3, AKT1, PDGFRA, MAP2K1, MAP2K2, ACTN1, VCL, PXN, LPAR1, PDGFB, PIK3R3, PDGFA, PIK3R1, IQGAP1, IQGAP2, SLC9A1, MYH14, PIP5K1A, PIP5K1B, PIP5K1C, MYH10, FGF22, RDX, MSN, BRAF, ARPC4, SSH2, GNG12, PTK2, ITGB2L, FGFR4, FGFR3, FGFR2, FGFR1, ITGB3, PIK3CB, ITGAE, WASL, TMSB4X, RAC2, RAC3, ITGAV, …	2.46917e-09	2.35806e-08
mmu05163	Human cytomegalovirus infection	107	1.90256	ATF2, ELK1, CRKL, TBK1, CCND1, AKT2, CREB3L2, AKT3, AKT1, PRKACA, PRKACB, PRKCG, PDGFRA, MAP2K1, MAP2K2, PRKCA, H2-T3, ADCY9, PXN, ITPR1, PIK3R3, PIK3R1, GNG10, PPP3R1, MAP2K6, NFATC2, GNG12, PTK2, GNG13, GNAO1, CDK4, SP1, TRP53, GNAQ, GNB2, GNB1, GNAS, MDM2, GNB4, CYCS, CALM1, GSK3B, CDKN1A, ITGB3, TRADD, PIK3CB, CX3CL1, IKBKB, CASP9, AKAP13, PPP3CA, PPP3CB, RAC2, RAC3, ITGAV, IKBKG, RAC1, JAK1,…	9.77222e-07	3.73299e-06
mmu04015	Rap1 signaling pathway	105	1.867	INS1, CSF1, INS2, FGF1, FGF3, ACTB, FGF4, CRKL, IGF1R, RASSF5, AKT2, AKT3, PLCE1, AKT1, PRKCG, PDGFRA, MAP2K1, PRKCI, MAP2K2, MAGI3, MAGI2, PRKCA, ADCY9, TLN2, TLN1, CSF1R, LPAR1, PDGFB, PIK3R3, PDGFA, PIK3R1, EFNA5, RASGRP2, PRKCZ, RASGRP3, RAP1B, GRIN2A, RAP1A, FGF22, MAP2K6, VASP, BRAF, IGF1, GRIN2B, GNAO1, ITGB2L, EFNA3, KITL, GNAQ, GNAS, CALM1, FGFR4, FGFR3, FGFR2, FGFR1, FLT1, ITGB3, FLT4, …	5.87343e-11	1.24647e-09
mmu04024	cAMP signaling pathway	101	1.79587	OXTR, CHRM1, HHIP, HTR4, PPP1CC, AKT2, CREB3L2, AKT3, PLCE1, AKT1, PRKACA, BVES, PRKACB, MAP2K1, MAP2K2, ATP1B2, ATP1B1, ADCYAP1, ADCY9, ORAI1, GRIA1, GRIA2, ADCYAP1R1, PIK3R3, CACNA1D, CACNA1C, PIK3R1, PLD1, CRHR1, SLC9A1, CRHR2, RAP1B, GRIN2A, RAP1A, GRIA3, GRIA4, JUN, PTCH1, HTR1B, BRAF, GRIN2C, GRIN2B, GRIN2D, FXYD1, GNAS, CALM1, RYR2, ATP2A3, ATP2A2, OXT, PIK3CB, GLI3, PDE4B, RAC2, RAC3, PDE…	4.00172e-08	1.91082e-07
mmu05205	Proteoglycans in cancer	99	1.76031	ARAF, ELK1, ACTB, IGF1R, PPP1CC, CCND1, AKT2, AKT3, PLCE1, AKT1, PRKACA, PRKACB, PRKCG, MAP2K1, MAP2K2, PRKCA, ANK2, FRS2, ANK3, HSPG2, ANK1, SDC2, PXN, ITPR1, PIK3R3, PIK3R1, IQGAP1, HIF1A, SLC9A1, VTN, WNT2, FZD1, SMAD2, TGFB2, CAV2, WNT3A, PTCH1, FZD6, RDX, MSN, BRAF, IGF1, PTK2, COL1A2, TRP53, MDM2, SDC1, FGFR1, CDKN1A, ITGB3, PIK3CB, ITGAV, RAC1, VAV3, ARHGEF12, PPP1R12A, GAB1, WNT9B, RRAS2,…	6.62289e-10	8.64637e-09
mmu05166	Human T-cell leukemia virus 1 infection	99	1.76031	ATF2, CRTC1, ETS1, ELK1, ETS2, ELK4, CDC20, ZFP36, CCND2, CCND1, AKT2, CDC26, CREB3L2, CDC27, AKT3, AKT1, PRKACA, PRKACB, MAP2K4, MAP2K1, MAP2K2, MSX2, ANAPC7, H2-T3, ADCY9, VDAC3, TBPL1, VDAC2, ANAPC4, VDAC1, ANAPC5, TLN2, TLN1, ANAPC1, ANAPC2, ANAPC13, PIK3R3, PIK3R1, ANAPC10, ANAPC11, PPP3R1, SMAD2, STAT5B, TGFB2, JUN, H2-EB1, SMAD3, NFATC2, NFKB2, ITGB2L, DLG1, CDK4, TRP53, CDC16, TCF3, MAP3K…	3.76092e-05	8.97919e-05
mmu04510	Focal adhesion	98	1.74253	MYLK2, ELK1, ACTB, CRKL, IGF1R, PPP1CC, CCND2, CCND1, AKT2, AKT3, CAPN2, AKT1, PRKCG, PDGFRA, MAP2K1, ACTN1, PRKCA, COL4A2, TLN2, TLN1, VCL, SHC2, SHC3, PXN, PDGFB, PIK3R3, PDGFA, PIK3R1, RAP1B, VTN, RAP1A, PIP5K1A, PIP5K1B, PIP5K1C, VASP, JUN, CAV2, BRAF, IGF1, PARVB, PTK2, COL1A2, BCL2, GSK3B, FLT1, ITGB3, FLT4, PTEN, PIK3CB, ARHGAP5, RAC2, RAC3, ITGAV, ITGB7, RAC1, VAV3, PPP1R12A, ITGA4, ITGA3…	8.35183e-10	9.96999e-09
mmu05132	Salmonella infection	97	1.72475	CYFIP2, CSE1L, ARPC5L, GCC2, ACTB, TXN2, PYCARD, KIF5C, AKT2, KIF5B, KIF5A, AKT3, AKT1, KPNA4, KPNA3, VPS39, KPNA1, MAP2K4, VPS18, MAP2K1, MAP2K2, VPS33A, ELMO1, ELMO2, RAB5B, RAB5C, TCF7, KLC1, KLC2, IRAK1, MYO6, SNX9, MAP2K7, MAP2K6, VPS16, JUN, ARPC4, BCL2, PLEKHM1, CYCS, ACBD3, RAB5A, TUBA8, RAB9, ARF1, ARF2, HSP90AB1, TRADD, PIK3CB, WASL, PIK3C2A, IKBKB, FYCO1, ACTR1B, IKBKG, RAC1, CHUK, IL1…	0.000262365	0.000511345
mmu05012	Parkinson disease	95	1.68919	COX7B, LRRK2, COX4I2, KEAP1, TXN2, CASP9, PSMD6, PSMD4, KIF5C, SLC39A9, KIF5B, KIF5A, PSMD3, SLC39A6, UQCRFS1, SLC39A5, PRKACA, PRKACB, MAP3K5, SLC39A3, COX8C, APAF1, SLC39A10, SDHD, SLC39A14, PSMA5, ERN1, PSMA6, PSMA3, COX7A2L, TUBB2B, NDUFS8, ADORA2A, PSMA1, PSMA2, DDIT3, NDUFS4, VDAC3, PPIF, VDAC2, VDAC1, NDUFS1, MAPT, ATF6, SLC25A4, CAMK2B, CAMK2D, PSMD12, PSMD11, PSMD14, NDUFB5, CAMK2A, ITPR…	0.00407729	0.00594475
mmu05020	Prion disease	95	1.68919	RYR1, ATF2, GSK3B, RYR2, COX7B, COX4I2, PIK3CB, CASP9, PPP3CA, PSMD6, PPP3CB, PSMD4, KIF5C, KIF5B, CREB3L2, KIF5A, PSMD3, RAC2, UQCRFS1, RAC1, PRKACA, PRKACB, COX8C, APAF1, SDHD, PSMA5, PSMA6, CREB3, PSMA3, COX7A2L, TUBB2B, NDUFS8, CREB1, PIK3CA, PSMA1, PSMA2, DDIT3, NDUFS4, VDAC3, PPIF, VDAC2, VDAC1, NDUFS1, SLC25A4, C1QA, PSMD12, NOTCH1, PSMD11, PSMD14, NDUFB5, ITPR1, NDUFB2, NDUFA4L2, CACNA1B,…	0.00519415	0.00727641
mmu04360	Axon guidance	94	1.67141	NRP1, GSK3B, LRRC4, PIK3CB, PPP3CA, PPP3CB, RGS3, DPYSL2, CFL2, CFL1, RAC2, NCK2, RAC3, RAC1, PLXNC1, EPHB2, EPHB3, NCK1, SEMA6B, EPHA5, SEMA6C, EPHA4, ARHGEF12, SEMA6A, EPHA6, TRPC3, UNC5A, EPHA8, DCC, TRPC1, SEMA6D, PRKCA, UNC5D, RHOA, RGMA, ENAH, PIK3CA, RASA1, EPHA1, EPHA3, CAMK2B, CAMK2D, ROCK1, SEMA3C, ROCK2, CAMK2A, SEMA3B, GNAI3, PIK3R3, PARD6G, SEMA3E, PIK3R1, SEMA3F, EFNA5, PRKCZ, GNAI1…	1.24175e-11	4.74349e-10
mmu04020	Calcium signaling pathway	93	1.65363	RYR1, MYLK2, RYR2, OXTR, FLT1, CHRM1, FLT4, ATP2A3, ATP2A2, HTR4, FGF1, ADRA1A, SLC8A1, FGF3, GRM1, SLC8A2, FGF4, PPP3CA, PPP3CB, EDNRB, PLCE1, NOS1, PRKACA, PRKACB, PRKCG, PDGFRA, PRKCA, PHKA2, PLCB4, ADCY9, STIM1, ADORA2A, ASPH, ITPKA, VDAC3, PPIF, VDAC2, ORAI1, VDAC1, PLCB1, SLC25A4, PLCB2, CAMK2B, CAMK2D, CAMK2A, PDGFB, ITPR1, CACNA1B, PDGFA, ADCY3, CACNA1A, CACNA1D, CACNA1C, ADCY1, ADCY8, CA…	0.00170756	0.00267331
mmu04140	Autophagy - animal	92	1.63585	INS1, IRS1, INS2, PTEN, IRS2, PIK3CB, HMGB1, IRS3, WDR45, ZFYVE1, IGF1R, STK11, MAP1LC3B, TBK1, DEPTOR, AKT2, RB1CC1, AKT3, AKT1, PRKACA, PRKACB, CTSD, VPS39, CTSB, SH3GLB1, VPS18, MAP2K1, MAP2K2, DAPK1, VPS33A, DAPK3, ATG9A, RRAS2, WIPI1, WIPI2, ATG14, RAB33B, ERN1, RRAGA, PIK3CA, RRAGC, GORASP2, AKT1S1, TAX1BP1, ULK2, PIK3C3, WDFY3, SMCR8, ULK1, SQSTM1, OPTN, BECN1, PRKAA1, PRKAA2, MTMR3, STX17…	1.56794e-13	1.49739e-11
mmu05170	Human immunodeficiency virus 1 infection	91	1.61807	TRADD, PIK3CB, CRKL, IKBKB, CASP9, PPP3CA, PPP3CB, TBK1, AP1G1, AKT2, CFL2, CFL1, AKT3, RAC2, AP1S2, AKT1, RAC3, AP1S1, IKBKG, RAC1, BTRC, PRKCG, MAP2K1, APOBEC3, MAP2K2, CHUK, FBXW11, AP1B1, PRKCA, TNFRSF1B, H2-T3, TAPBP, RBX1, DDB1, PIK3CA, IRF3, CRK, CUL5, H2-Q7, PXN, ITPR1, CUL1, GNAI3, PIK3R3, PIK3R1, GNAI1, GNAI2, NRAS, PAK1, MAPK8, GNG10, PPP3R1, GNG2, IRAK1, GNG4, GNA11, GNG7, PTK2B, MAP2…	0.000459542	0.000820304
mmu05017	Spinocerebellar ataxia	90	1.60028	RYR1, GTF2B, KCNC3, ATP2A3, ATP2A2, RORA, PIK3CB, VLDLR, GRM1, PSMD6, OPA1, PSMD4, AKT2, RB1CC1, PSMD3, AKT3, AKT1, CIC, MAP3K5, PRKCG, TBP, TRPC3, KCND3, WIPI1, PRKCA, WIPI2, ATG14, ATXN2L, PSMA5, AFG3L1, ERN1, PSMA6, AFG3L2, PSMA3, PLCB4, PIK3CA, PSMA1, PSMA2, VDAC3, PPIF, TBPL1, ULK2, VDAC2, PIK3C3, VDAC1, ULK1, PLCB1, SLC25A4, PLCB2, GRIA1, BECN1, GRIA2, PSMD12, PSMD11, PSMD14, PIK3R4, ITPR1,…	1.19811e-18	2.28839e-16
mmu05417	Lipid and atherosclerosis	83	1.47582	GSK3B, HSP90AB1, CXCL1, PIK3CB, VLDLR, PYCARD, IKBKB, CASP9, PPP3CA, PPP3CB, TBK1, AKT2, AKT3, AKT1, IKBKG, RAC1, JAK2, IKBKE, MAP3K5, VAV3, MAP2K4, CHUK, APAF1, IL18, APOA4, PRKCA, TIRAP, RHOA, VAV2, ERN1, PLCB4, PIK3CA, IRF3, DDIT3, ARHGEF1, PLCB1, ATF6, PLCB2, CAMK2B, CAMK2D, ROCK2, CAMK2A, ITPR1, PIK3R3, PIK3R1, TANK, HSPD1, RAP1B, CDC42, NRAS, MAPK8, PPP3R1, RAP1A, RXRA, IRAK1, MAP2K7, BID, …	0.000701862	0.00119693
mmu04141	Protein processing in endoplasmic reticulum	82	1.45804	TRAM1, HSP90AB1, UBE2D3, NGLY1, UBE2D1, MAGT1, HERPUD1, SEC61A2, SEC61A1, MAN1A2, CAPN2, CAPN1, MAP3K5, SEC63, FBXO2, DNAJB12, RAD23A, YOD1, DDOST, RBX1, ERN1, DNAJC3, MAN1A, DNAJC1, DDIT3, DNAJC5, CANX, DNAJB11, PLAA, PREB, CRYAB, ATF6, VCP, DERL3, RPN1, HSPA4L, CUL1, DERL1, DERL2, UBE2J2, HSPBP1, UBE2J1, ATXN3, DNAJB1, LMAN1, MAPK8, BAG2, OS9, LMAN2, BAG1, UBQLN1, SSR1, MAP2K7, TRAM1L1, UBQLN4,…	3.37368e-08	1.76716e-07
mmu04120	Ubiquitin mediated proteolysis	81	1.44026	UBE3C, UBE2D3, UBE2D1, KEAP1, UBE3A, PRPF19, CDC20, HERC4, HERC1, CDC26, CDC27, FBXO4, BTRC, PIAS4, PIAS3, FBXW8, ANAPC7, FBXW11, FBXW7, FBXO2, SIAH1A, UBE2E2, PIAS2, PIAS1, RBX1, DDB1, UBE2R2, ANAPC4, ANAPC5, NHLRC1, BIRC7, BIRC2, ANAPC1, BIRC3, ANAPC2, ANAPC13, CUL5, MGRN1, CUL3, CUL2, CUL1, NEDD4L, KLHL13, RCHY1, UBE2J2, CBL, ANAPC10, UBE2J1, ANAPC11, FZR1, SOCS1, UBR5, UBC, UBE2F, UBE2H, PPIL…	1.22965e-11	4.74349e-10
mmu04261	Adrenergic signaling in cardiomyocytes	81	1.44026	ATF2, RYR2, ATP2A3, ATP2A2, PPP2R2A, ADRA1A, SLC8A1, SLC8A2, PPP1CC, RPS6KA5, PPP2R1B, PPP2R5E, PPP2R1A, AKT2, CREB3L2, AKT3, AKT1, PRKACA, BVES, PRKACB, SCN1B, TPM3, CACNA2D1, TPM1, CACNA2D3, PPP2R5B, PPP2R5A, PPP2R5D, PRKCA, ATP1B2, PPP2R5C, ATP1B1, CACNB1, CACNB2, CREB3, CACNB3, CACNB4, PLCB4, CREB1, ADCY9, MYL3, PLCB1, SCN4B, PLCB2, RAPGEF3, MYH7, CAMK2B, POPDC3, CAMK2D, CAMK2A, GNAI3, CREM, …	3.84097e-10	6.11355e-09
mmu04714	Thermogenesis	80	1.42248	ATF2, COX7B, KDM1A, COX4I2, PRKAG2, ACTB, NPPB, RPS6KA3, RPS6KA6, RPS6KA2, CREB3L2, UQCRFS1, PRKACA, PRKACB, PRKG1, COA6, COA5, MAP3K5, PRKAB2, COX8C, SMARCC1, SMARCC2, ACSL1, ACTL6A, ACSL6, ACSL5, FRS2, ACSL4, ACSL3, SDHD, ARID1A, PRKAB1, ARID1B, CREB3, COX7A2L, NDUFS8, CREB1, ADCY9, AKT1S1, NDUFS4, NDUFS1, SOS1, SOS2, MGLL, SMARCD1, PRKAA1, SMARCD2, PRKAA2, COX15, NDUFB5, NDUFB2, NDUFA4L2, ADCY…	0.0210318	0.0252646
mmu05202	Transcriptional misregulation in cancer	79	1.40469	ATF1, CDKN1A, FLT1, CCNT2, CCNT1, LDB1, JMJD1C, PLAT, BMI1, AFF1, IGF1R, ELK4, HHEX, HOXA9, CCND2, AY761185, SIN3A, NFKBIZ, ITGB7, UTY, MEN1, KDM6A, SS18, LMO2, ETV1, PAX5, ETV5, RUNX2, TGFBR2, ETV6, RUNX1, ZEB1, MYCN, NCOR1, MAF, SPINT1, EWSR1, DDIT3, RARA, BIRC2, BIRC3, CSF1R, CEBPA, CEBPB, HDAC2, DOT1L, PRCC, PDGFA, TMPRSS2, MLLT1, MLLT3, FUT8, RXRA, TSPAN7, GRIA3, RUNX1T1, ARNT2, SMAD1, GADD4…	0.0123956	0.0157837
mmu04022	cGMP-PKG signaling pathway	78	1.38691	ATF2, MYLK2, INS1, IRS1, INS2, ATP2A3, ATP2A2, IRS2, IRS3, ADRA1A, SLC8A1, SLC8A2, NPPB, PPP1CC, PPP3CA, RGS2, PPP3CB, EDNRB, AKT2, CREB3L2, AKT3, AKT1, PRKG1, GTF2I, MEF2A, GUCY1A2, MAP2K1, PPP1R12A, MAP2K2, MEF2B, ATP1B2, ATP1B1, ADRA2C, ADRA2A, RHOA, CREB3, KCNU1, PLCB4, CREB1, ADCY9, VDAC3, PPIF, VDAC2, VDAC1, PLCB1, SLC25A4, PLCB2, MYH7, ROCK1, ROCK2, SRF, ITPR1, GNAI3, ATP1A3, ADCY3, CACNA1…	1.66141e-06	5.85845e-06
mmu04062	Chemokine signaling pathway	78	1.38691	ITK, GSK3B, CXCL1, PIK3CB, CX3CL1, CRKL, IKBKB, AKT2, AKT3, RAC2, CCL27A, AKT1, RAC3, IKBKG, RAC1, CCR6, PRKACA, JAK2, PRKACB, JAK3, VAV3, MAP2K1, CHUK, RHOA, VAV2, PLCB4, ADCY9, PIK3CA, ELMO1, SOS1, PLCB1, CRK, SOS2, PLCB2, SHC2, SHC3, ROCK1, ROCK2, PXN, GNAI3, PIK3R3, ADCY3, PIK3R1, ADCY1, FOXO3, RASGRP2, ADCY8, PRKCZ, GNAI1, GNAI2, RAP1B, CDC42, NRAS, PAK1, GNG10, RAP1A, GNG2, GRK5, GNG4, GNG7…	0.00014185	0.000291326
mmu04921	Oxytocin signaling pathway	77	1.36913	RYR1, MYLK2, RYR2, CDKN1A, OXTR, PRKAG2, MYL6B, OXT, ELK1, ACTB, PPP1CC, PPP3CA, RGS2, PPP3CB, EEF2K, CCND1, PRKACA, PRKACB, PRKCG, GUCY1A2, MAP2K1, PRKAB2, PPP1R12A, MAP2K2, CACNA2D1, CACNA2D3, PRKCA, PRKAB1, RHOA, CACNB1, CACNB2, CACNB3, CACNB4, PLCB4, ADCY9, PLCB1, PPP1R12C, PLCB2, CAMK2B, CAMK2D, PRKAA1, PRKAA2, ROCK1, ROCK2, CAMK2A, ITPR1, GNAI3, ADCY3, CACNA1D, CACNA1C, ADCY1, ADCY8, EGFR, …	6.71891e-09	5.34713e-08
mmu05225	Hepatocellular carcinoma	77	1.36913	GSK3B, CDKN1A, PTEN, ARAF, KEAP1, PIK3CB, ELK1, ACTB, IGF1R, PEG12, CCND1, AKT2, AKT3, AKT1, ARID2, PRKCG, APC2, MAP2K1, PBRM1, SMARCC1, MAP2K2, SMARCC2, ACTL6A, WNT9B, GAB1, AXIN1, PRKCA, ARID1A, ARID1B, TGFBR2, PIK3CA, SOS1, SOS2, SMARCD1, SMARCD2, SHC2, SHC3, TCF7, LEF1, PIK3R3, PIK3R1, EGFR, NRAS, DVL1, DVL2, E2F2, DVL3, E2F3, WNT2, MAPK3, FZD1, SMARCE1, SMAD2, GSTM3, TCF7L2, TGFB2, SMAD3, GA…	4.59605e-06	1.39341e-05
mmu04310	Wnt signaling pathway	77	1.36913	INVS, GSK3B, CTNND2, PPP3CA, PPP3CB, CCND2, PEG12, CCND1, SOX17, RUVBL1, RAC2, RSPO2, RAC3, RSPO3, RAC1, PRKACA, BTRC, PRKACB, TLE4, PRKCG, APC2, TLE3, FBXW11, WNT9B, SIAH1A, AXIN1, CACYBP, PRKCA, SENP2, SIRT1, RHOA, RBX1, PLCB4, TBL1XR1, SFRP5, ROR1, PLCB1, PLCB2, PPARD, CAMK2B, CAMK2D, ROCK2, CAMK2A, TCF7, LEF1, CUL1, PRICKLE1, PSEN1, NLK, CXXC4, NKD1, MAPK8, PPP3R1, PORCN, ZNRF3, DVL1, DVL2, D…	5.9406e-06	1.7729e-05
mmu05167	Kaposi sarcoma-associated herpesvirus infection	77	1.36913	GSK3B, CDKN1A, TRADD, CXCL1, PIK3CB, IKBKB, CASP9, PPP3CA, ZFP36, PPP3CB, MAP1LC3B, TBK1, CCND1, AKT2, AKT3, AKT1, IKBKG, RAC1, JAK2, IKBKE, JAK1, MAP2K4, MAP2K1, MAP2K2, CHUK, ATG14, H2-T3, CREB1, PIK3CA, IRF3, PIK3C3, IL6ST, TLR3, BECN1, TCF7, H2-Q7, LEF1, PDGFB, ITPR1, PIK3R3, PIK3R1, HIF1A, NRAS, MAPK8, GNG10, PPP3R1, GNG2, GNG4, GNG7, UBC, E2F2, E2F3, MAP2K7, BID, MAP2K6, MAPK3, LYN, TCF7L2,…	0.0204818	0.0247596
mmu04728	Dopaminergic synapse	73	1.29801	ATF2, GSK3B, PPP2R2A, COMT, PPP1CC, PPP3CA, PPP3CB, PPP2R1B, PPP2R5E, KIF5C, PPP2R1A, AKT2, KIF5B, CREB3L2, KIF5A, AKT3, AKT1, PRKACA, PRKACB, SCN1A, PRKCG, PPP2R5B, PPP2R5A, PPP2R5D, PRKCA, PPP2R5C, CREB3, PLCB4, CREB1, PLCB1, CLOCK, PLCB2, CAMK2B, GRIA1, GRIA2, DDC, CAMK2D, CAMK2A, ITPR1, GNAI3, CACNA1B, CACNA1A, CACNA1D, CACNA1C, GNAI1, GNAI2, MAPK8, GRIN2A, GNG10, GNG2, GNG4, GNG7, GRIA3, GRI…	2.95804e-10	5.13623e-09
mmu04150	mTOR signaling pathway	73	1.29801	GSK3B, INS1, IRS1, INS2, PTEN, PIK3CB, IGF1R, IKBKB, RPS6KA3, FLCN, STK11, RPS6KA6, DEPTOR, AKT2, RPS6KA2, AKT3, GRB10, AKT1, ATP6V1E1, RNF152, PRKCG, MAP2K1, ATP6V1G1, MAP2K2, CHUK, WNT9B, PRKCA, RHOA, RRAGA, PIK3CA, RRAGC, AKT1S1, TBC1D7, ATP6V1B2, ULK2, ULK1, SOS1, DEPDC5, EIF4E2, SOS2, PRKAA1, PRKAA2, SEH1L, CAB39, MAPKAP1, PIK3R3, PIK3R1, NRAS, DVL1, DVL2, DVL3, ATP6V1H, RICTOR, SLC38A9, FNI…	9.19266e-07	3.58326e-06
mmu04934	Cushing syndrome	73	1.29801	ATF2, SCARB1, GSK3B, CDKN1A, ASH2L, CCND1, CREB3L2, PRKACA, PDE8B, PRKACB, MEN1, APC2, MAP2K1, MAP2K2, WNT9B, AXIN1, ARNT, FH1, CREB3, PLCB4, CREB1, ADCY9, CYP21A1, ORAI1, PLCB1, PLCB2, CAMK2B, CAMK2D, CAMK2A, TCF7, LEF1, ITPR1, GNAI3, ADCY3, CACNA1D, CACNA1C, ADCY1, ADCY8, EGFR, GNAI1, CRHR1, GNAI2, CRHR2, RAP1B, RAP1A, RBBP5, GNA11, DVL1, DVL2, E2F2, DVL3, E2F3, WNT2, LDLR, MAPK3, HSD3B6, FZD1,…	3.82016e-06	1.21608e-05
mmu04530	Tight junction	72	1.28023	ARPC5L, PRKAG2, MYL6B, PPP2R2A, ACTB, AMOT, STK11, CCND1, PPP2R1B, PPP2R1A, RAC1, PRKACA, SYNPO, BVES, PRKACB, CGNL1, MAP3K5, PRKAB2, PRKCI, ACTN1, ARHGEF18, PRKAB1, RHOA, RUNX1, RAP2C, CLDN6, CLDN3, CTTN, CLDN9, CLDN12, HCLS1, MYH9, ARHGEF2, PRKAA1, PRKAA2, ROCK1, ROCK2, PARD6G, NEDD4L, CACNA1D, ARHGAP17, TUBA3A, PRKCZ, CDC42, MAPK8, RAP1A, ERBB2, MYH14, MAP2K7, MYH10, JAM2, JAM3, VASP, JUN, HSP…	3.59054e-05	8.68092e-05
mmu05135	Yersinia infection	70	1.24467	GSK3B, ARPC5L, PIK3CB, WASL, ACTB, CRKL, PYCARD, IKBKB, RPS6KA3, RPS6KA6, TBK1, AKT2, RPS6KA2, AKT3, RAC2, AKT1, RAC3, IKBKG, RAC1, VAV3, MAP2K4, MAP2K1, ARHGEF12, MAP2K2, CHUK, ITGA4, RHOG, IL18, RHOA, VAV2, PIK3CA, IRF3, LCK, ELMO1, ELMO2, ARHGEF1, ITGA5, ARHGEF7, CRK, DOCK1, ARF6, ROCK1, ROCK2, PXN, PIK3R3, PIK3R1, CDC42, MAPK8, IRAK1, PTK2B, PIP5K1A, PIP5K1B, PIP5K1C, MAP2K7, WASF2, MAP2K6, M…	7.40139e-09	5.43717e-08
mmu04910	Insulin signaling pathway	70	1.24467	GSK3B, INS1, IRS1, INS2, ARAF, INPPL1, PRKAG2, IRS2, PIK3CB, SLC2A4, IRS3, ELK1, PTPRF, CRKL, HK1, IKBKB, HK3, PPP1CC, AKT2, AKT3, AKT1, FLOT2, PRKACA, PRKACB, MAP2K1, PRKAB2, PRKCI, MAP2K2, PRKAB1, PHKA2, PRKAR1B, PIK3CA, PRKAR1A, PPP1R3D, RAPGEF1, SOS1, EIF4E2, CRK, SOS2, RHOQ, PRKAA1, SHC2, PRKAA2, SHC3, PIK3R3, PIK3R1, CBL, PRKCZ, SOCS2, NRAS, MAPK8, SOCS1, PRKAR2B, PRKAR2A, MKNK1, MKNK2, PPA…	3.43221e-08	1.76716e-07
mmu05224	Breast cancer	69	1.22688	GSK3B, CDKN1A, FLT4, PTEN, ARAF, PIK3CB, FGF1, FGF3, IGF1R, FGF4, PEG12, CCND1, HEY1, AKT2, AKT3, AKT1, NCOA1, APC2, MAP2K1, MAP2K2, WNT9B, AXIN1, PIK3CA, KIT, PGR, SOS1, SOS2, SHC2, SHC3, NOTCH1, TCF7, LEF1, PIK3R3, PIK3R1, EGFR, NRAS, ERBB2, DVL1, DVL2, E2F2, DVL3, E2F3, WNT2, FGF22, MAPK3, FZD1, JAG2, TCF7L2, JUN, JAG1, GADD45B, WNT3A, EGF, CSNK1A1, WNT7B, FZD6, WNT7A, BRAF, IGF1, NFKB2, APC, …	1.2471e-06	4.67049e-06
mmu04072	Phospholipase D signaling pathway	69	1.22688	INS1, ARF1, DGKD, ARF2, DGKB, INS2, PIK3CB, GRM1, GRM2, GRM7, AKT2, GRM8, AKT3, AKT1, PDGFRA, MAP2K1, MAP2K2, GAB1, RRAS2, PRKCA, GAB2, DGKZ, RHOA, DNM1, DNM2, DNM3, PLCB4, ADCY9, PIK3CA, KIT, SOS1, PLCB1, SOS2, PLCB2, RAPGEF3, ARF6, AGPAT5, SHC2, RALA, RALB, SHC3, LPAR1, PDGFB, PIK3R3, PDGFA, ADCY3, PIK3R1, ADCY1, AGPAT1, PLD1, ADCY8, AGPAT3, EGFR, GNA13, NRAS, GNA12, PTK2B, PIP5K1A, FYN, PIP5K1…	2.26992e-06	7.60622e-06
mmu05161	Hepatitis B	69	1.22688	ATF2, CDKN1A, DDX3X, YWHAB, ARAF, PIK3CB, ELK1, IKBKB, CASP9, TBK1, YWHAQ, AKT2, CREB3L2, AKT3, AKT1, IKBKG, JAK2, IKBKE, JAK3, JAK1, PRKCG, MAP2K4, MAP2K1, MAP2K2, CHUK, APAF1, ATP6AP1, PRKCA, HSPG2, YWHAZ, TIRAP, TGFBR2, DDB1, CREB3, CREB1, PIK3CA, IRF3, VDAC3, SOS1, SOS2, TLR3, PIK3R3, PIK3R1, NRAS, MAPK8, IRAK1, E2F2, PTK2B, STAT6, E2F3, MAP2K7, BID, MAP2K6, MAPK3, STAT5B, TGFB2, JUN, EGR3, S…	8.43906e-05	0.000187426
mmu04218	Cellular senescence	69	1.22688	LIN54, CDKN1A, PTEN, PIK3CB, FOXM1, ETS1, PPP1CC, PPP3CA, PPP3CB, CCND2, CCND1, AKT2, RASSF5, AKT3, CAPN2, AKT1, CAPN1, NBN, BTRC, LIN52, MAP2K1, MAP2K2, FBXW11, HUS1, RRAS2, H2-T3, SIRT1, CDC25A, TGFBR2, PIK3CA, VDAC3, VDAC2, VDAC1, SLC25A4, SQSTM1, H2-Q7, ITPR1, PIK3R3, CACNA1D, PIK3R1, FOXO3, ZFP36L2, NRAS, PPP3R1, RBBP4, E2F2, TRPM7, E2F3, E2F4, E2F5, MAP2K6, MAPK3, SMAD2, TGFB2, SMAD3, GADD4…	0.00304964	0.00455064
mmu04371	Apelin signaling pathway	67	1.19132	RYR1, MYLK2, RYR2, PRKAG2, PLAT, SLC8A1, SLC8A2, MAP1LC3B, CCND1, AKT2, AKT3, AKT1, NOS1, PRKACA, PRKACB, MEF2A, MAP2K1, PRKAB2, MAP2K2, MEF2B, RRAS2, PRKAB1, PLCB4, ADCY9, MYL3, TFAM, PIK3C3, PLCB1, PLCB2, HDAC4, BECN1, HDAC5, PRKAA1, PRKAA2, PIK3R4, ITPR1, GNAI3, ADCY3, ADCY1, ADCY8, GNAI1, SLC9A1, GNAI2, GNA13, NRAS, GNG10, GNG2, GNG4, GNG7, PPARGC1A, MEF2D, MAPK3, SMAD2, JAG1, SMAD3, GNG12, G…	2.85194e-07	1.21049e-06
mmu05160	Hepatitis C	67	1.19132	YWHAE, SCARB1, GSK3B, CDKN1A, YWHAB, TRADD, ARAF, PPP2R2A, PIK3CB, IFIT1, IKBKB, CASP9, TBK1, CCND1, PPP2R1B, YWHAQ, PPP2R1A, AKT2, AKT3, AKT1, IKBKG, IKBKE, YWHAG, JAK1, MAP2K1, MAP2K2, CHUK, APAF1, YWHAZ, PIAS1, CLDN6, CLDN3, PIK3CA, IRF3, CLDN9, CLDN12, SOS1, SOS2, TLR3, PIK3R3, OAS1B, PIK3R1, EGFR, NRAS, RXRA, E2F2, E2F3, BID, LDLR, MAPK3, EGF, EIF2AK1, STAT3, EIF2AK3, NR1H3, BRAF, CFLAR, EIF…	0.000544744	0.00096339
mmu04550	Signaling pathways regulating pluripotency of stem cells	66	1.17354	GSK3B, RIF1, PIK3CB, BMI1, IGF1R, AKT2, AKT3, AKT1, SMARCAD1, JAK2, JARID2, JAK3, JAK1, ACVR1, APC2, MAP2K1, MAP2K2, WNT9B, AXIN1, PAX6, LIFR, PIK3CA, HAND1, IL6ST, TCF7, PIK3R3, PIK3R1, ACVR1B, NRAS, ACVR1C, DVL1, DVL2, DVL3, SKIL, WNT2, MAPK3, FZD1, SMAD2, SMAD1, PCGF6, SMAD3, SETDB1, WNT3A, WNT7B, FZD6, PCGF3, STAT3, WNT7A, INHBB, IGF1, MAPK14, ACVR2B, SMAD5, MAPK12, REST, APC, ID4, CTNNB1, KR…	1.81773e-06	6.19975e-06
mmu05226	Gastric cancer	66	1.17354	GSK3B, CDKN1A, ARAF, PIK3CB, FGF1, FGF3, FGF4, PEG12, CCND1, AKT2, AKT3, AKT1, APC2, MAP2K1, MAP2K2, WNT9B, GAB1, AXIN1, TGFBR2, PIK3CA, RARB, SOS1, SOS2, SHC2, SHC3, TCF7, LEF1, PIK3R3, PIK3R1, EGFR, NRAS, RXRA, ERBB2, DVL1, CTNNA1, DVL2, E2F2, DVL3, E2F3, CTNNA2, ABCB1A, WNT2, FGF22, MAPK3, FZD1, SMAD2, TCF7L2, TGFB2, SMAD3, GADD45B, WNT3A, EGF, CSNK1A1, WNT7B, FZD6, WNT7A, BRAF, MLH1, APC, RPS…	2.98601e-05	7.71562e-05
mmu04110	Cell cycle	66	1.17354	YWHAE, GSK3B, CDKN1A, MCM7, YWHAB, CCNH, CDC14B, CDC20, NIPBL, CCND2, CCND1, PPP2R1B, YWHAQ, PPP2R5E, PPP2R1A, CDC26, CDC27, YWHAG, ANAPC7, ATRX, PPP2R5B, PPP2R5A, PPP2R5D, PPP2R5C, YWHAZ, CDC25A, RBX1, MAU2, TFDP1, TFDP2, MCM4, ANAPC4, ANAPC5, ANAPC1, ANAPC2, ANAPC13, HDAC2, PRKDC, CUL1, PDS5B, PKMYT1, PDS5A, ANAPC10, ANAPC11, FZR1, RAD21, E2F2, E2F3, E2F4, E2F5, SMAD2, TGFB2, SMAD3, GADD45B, PL…	9.97141e-05	0.000213993
mmu04071	Sphingolipid signaling pathway	65	1.15576	TRADD, PTEN, PPP2R2A, PIK3CB, SPTLC2, PPP2R1B, PPP2R5E, PPP2R1A, AKT2, SMPD1, AKT3, RAC2, AKT1, RAC3, RAC1, CTSD, MAP3K5, PRKCG, MAP2K1, MAP2K2, CERS6, PPP2R5B, PPP2R5A, PPP2R5D, PRKCA, PPP2R5C, GAB2, RHOA, PLCB4, PIK3CA, PLCB1, PLCB2, CERS1, NSMAF, ASAH1, ASAH2, ROCK1, SGMS1, ROCK2, GNAI3, PIK3R3, PIK3R1, PLD1, PRKCZ, GNAI1, GNAI2, GNA13, NRAS, MAPK8, GNA12, FYN, BID, MAPK3, MAPK14, SGPP2, MAPK1…	3.51582e-08	1.76716e-07
mmu04724	Glutamatergic synapse	64	1.13798	GRIK5, GRIK3, GRIK2, GRM1, GRM2, PPP3CA, PPP3CB, GRM7, GRM8, DLGAP1, PRKACA, GLUL, PRKACB, PRKCG, SLC38A1, TRPC1, PRKCA, PLCB4, ADCY9, PLCB1, PLCB2, SHANK3, SHANK1, GRIA1, GRIA2, GLS2, SLC1A2, ITPR1, GNAI3, SLC1A3, ADCY3, CACNA1A, CACNA1D, CACNA1C, ADCY1, PLD1, ADCY8, GNAI1, GNAI2, GRIN2A, GNG10, PPP3R1, GNG2, GNG4, GNG7, SLC17A6, SLC38A2, GRIA3, MAPK3, GRIA4, HOMER1, GRIN2C, GNG12, GRIN2B, GNG13…	5.62035e-10	8.25758e-09
mmu04935	Growth hormone synthesis, secretion and action	64	1.13798	ATF2, GSK3B, IRS1, IRS2, PIK3CB, IRS3, CRKL, GHR, AKT2, CREB3L2, AKT3, AKT1, PRKACA, JAK2, PRKACB, JUNB, PRKCG, MAP2K4, MAP2K1, MAP2K2, PRKCA, SSTR3, CREB3, PLCB4, CREB1, ADCY9, PIK3CA, SOS1, PLCB1, CRK, SOS2, PLCB2, SHC2, SHC3, ITPR1, GNAI3, PIK3R3, ADCY3, CACNA1D, CACNA1C, PIK3R1, ADCY1, ADCY8, GNAI1, GNAI2, SOCS2, GHRHR, NRAS, MAPK8, SOCS1, GNA11, MAP2K6, MAPK3, STAT5B, STAT3, IGF1, MAPK14, PT…	2.30264e-09	2.31476e-08
mmu04722	Neurotrophin signaling pathway	64	1.13798	YWHAE, GSK3B, PRDM4, IRS1, PIK3CB, CRKL, IKBKB, RPS6KA3, RPS6KA6, RPS6KA5, AKT2, RPS6KA2, ARHGDIA, AKT3, AKT1, RAC1, MAP3K5, MAP2K1, MAP2K2, MATK, GAB1, FRS2, RHOA, PIK3CA, RAPGEF1, SOS1, CRK, SOS2, CAMK2B, CAMK2D, SHC2, SHC3, CAMK2A, PSEN2, PIK3R3, PIK3R1, PSEN1, FOXO3, RAP1B, CDC42, NRAS, MAPK8, RAP1A, IRAK1, NTF3, MAP2K7, MAP2K5, MAPK3, NTRK2, MAP3K3, JUN, SORT1, NTRK3, PTPN11, BRAF, MAPK14, M…	1.31724e-08	8.12717e-08
mmu04068	FoxO signaling pathway	64	1.13798	INS1, CDKN1A, IRS1, INS2, SETD7, FBXO25, PTEN, ARAF, PRKAG2, IRS2, PIK3CB, SLC2A4, IRS3, GRM1, IGF1R, IKBKB, STK11, CCND2, CCND1, AKT2, AKT3, AKT1, MAP2K1, PRKAB2, USP7, MAP2K2, CHUK, PRKAB1, SIRT1, TGFBR2, PIK3CA, SOS1, SOS2, PRKAA1, PRKAA2, FOXG1, PIK3R3, PIK3R1, FOXO3, NLK, GABARAP, EGFR, NRAS, MAPK8, BCL2L11, MAPK3, TGFB2, SMAD3, HOMER1, GADD45B, EGF, PLK1, STAT3, BRAF, IGF1, FBXO32, MAPK14, …	5.71399e-07	2.32207e-06
mmu04148	Efferocytosis	64	1.13798	ATP8A2, MEGF10, ATP8A1, ITGB3, ATP2A3, ATP2A2, DUSP16, CX3CL1, CRKL, BSG, UQCRFS1, SIRPA, ITGAV, RAC1, JAK2, VPS39, VPS18, MAP2K1, ARG2, MAP2K2, VPS33A, DNMT3A, ARNT, ADAM10, ATP11A, DUSP8, SIRT1, DUSP7, ADAM17, CREB1, ADGRB1, TYRO3, ELMO1, ADAM9, CRK, DOCK1, PPARD, PTGER4, CAMK2B, C1QA, RAB5B, CAMK2D, CEBPB, RAB5C, LRP1, CAMK2A, ODC1, HIF1A, RXRA, P2RY2, MAPK3, VPS16, TMEM30A, NFATC2, NR1H3, PTP…	0.00116398	0.00190017
mmu03013	Nucleocytoplasmic transport	63	1.1202	IPO13, IPO11, NUP107, NUP188, CSE1L, CASC3, NXT2, IPO7, IPO4, PNN, IPO8, XPO1, XPO4, SUMO1, SUMO3, XPO5, NUP62, MAGOH, KPNA6, KPNA4, KPNA2, TNPO1, KPNA3, TNPO3, KPNA1, NUP214, UPF2, NCBP1, NUP133, NCBP2, THOC1, THOC2, SENP2, RANGAP1, SRRM1, NUP93, DDX19B, TMEM33, NUP50, EEF1A2, NUP54, NUP98, KPNB1, NUP205, SEH1L, NMD3, NUP160, NXF1, TPR, SAP18, NUP88, RANBP2, UBE2I, NUP155, XPO7, UPF3A, NUP153, X…	7.05827e-09	5.39252e-08
mmu04114	Oocyte meiosis	63	1.1202	YWHAE, INS1, YWHAB, INS2, IGF1R, CDC20, RPS6KA3, PPP1CC, PPP3CA, PPP3CB, RPS6KA6, SLK, PPP2R1B, YWHAQ, PPP2R5E, PPP2R1A, CDC26, RPS6KA2, CDC27, PRKACA, BTRC, PRKACB, YWHAG, MAP2K1, ANAPC7, FBXW11, PPP2R5B, PPP2R5A, PPP2R5D, PPP2R5C, YWHAZ, RBX1, AR, ADCY9, ANAPC4, ANAPC5, PGR, ANAPC1, ANAPC2, CAMK2B, ANAPC13, CAMK2D, CAMK2A, ITPR1, CUL1, ADCY3, ADCY1, PKMYT1, ADCY8, ANAPC10, ANAPC11, PPP3R1, MAPK…	3.76584e-08	1.8443e-07
mmu04926	Relaxin signaling pathway	63	1.1202	ATF2, PIK3CB, EDNRB, AKT2, CREB3L2, AKT3, AKT1, NOS1, PRKACA, INSL3, PRKACB, INSL5, MAP2K4, MAP2K1, MAP2K2, PRKCA, TGFBR2, CREB3, PLCB4, CREB1, ADCY9, PIK3CA, COL4A2, SOS1, PLCB1, SOS2, PLCB2, SHC2, SHC3, GNAI3, PIK3R3, ADCY3, PIK3R1, ADCY1, ADCY8, PRKCZ, EGFR, GNAI1, GNAI2, NRAS, MAPK8, GNG10, GNG2, GNG4, GNG7, MAP2K7, MAPK3, SMAD2, JUN, VEGFB, MAPK14, GNG12, MAPK12, VEGFA, GNG13, MAPK10, GNAO1,…	7.20306e-07	2.86622e-06
mmu04723	Retrograde endocannabinoid signaling	63	1.1202	GABRB2, FAAH, GRM1, RIMS1, PRKACA, PRKACB, PRKCG, SLC32A1, PRKCA, GABRG3, GABRG2, GABRG1, NDUFS8, PLCB4, ADCY9, NDUFS4, NDUFS1, PLCB1, PLCB2, MGLL, GRIA1, GRIA2, NDUFB5, ITPR1, GNAI3, NDUFB2, NDUFA4L2, CACNA1B, ADCY3, NDUFB1, CACNA1A, CACNA1D, CACNA1C, ADCY1, ADCY8, GNAI1, GNAI2, MAPK8, GNG10, GNG2, CNR1, GNG4, GNG7, SLC17A6, GRIA3, MAPK3, GRIA4, NDUFA9, KCNJ6, GABRA6, KCNJ9, GABRA4, MAPK14, GNG1…	0.00018563	0.000369327
mmu04390	Hippo signaling pathway	63	1.1202	YWHAE, GSK3B, YWHAB, WWC1, PPP2R2A, FGF1, LIMD1, ACTB, GLI2, AMOT, PPP1CC, CCND2, CCND1, PPP2R1B, YWHAQ, PPP2R1A, BTRC, YWHAG, APC2, PRKCI, FBXW11, WNT9B, AXIN1, CSNK1D, YWHAZ, TGFBR2, LATS2, BIRC2, BIRC3, TCF7, LEF1, PARD6G, PRKCZ, NKD1, DVL1, CTNNA1, DVL2, DVL3, CTNNA2, WNT2, FZD1, SMAD2, TCF7L2, WWTR1, SMAD1, TGFB2, SMAD3, WNT3A, WNT7B, FZD6, WNT7A, MOB1B, ITGB2L, DLG1, DLG2, APC, PPP2R2C, DLG…	0.000968352	0.00160831
mmu04919	Thyroid hormone signaling pathway	61	1.08464	GSK3B, THRB, THRA, ITGB3, ATP2A3, ATP2A2, PIK3CB, ACTB, CASP9, CCND1, SIN3A, AKT2, AKT3, AKT1, PLCE1, ITGAV, SLC16A2, PRKACA, PRKACB, NCOA1, PRKCG, NCOA2, MED1, MAP2K1, MAP2K2, DIO2, PRKCA, ATP1B2, ATP1B1, KAT2B, NCOR1, PLCB4, PIK3CA, TBC1D4, PLCB1, PLCB2, MYH7, PFKFB2, HDAC2, HDAC3, NOTCH1, ATP1A3, PIK3R3, ATP1A2, PIK3R1, ATP1A1, HIF1A, MED12L, SLC9A1, NRAS, RXRA, MAPK3, SLC16A10, RCAN1, PFKL, T…	1.92434e-07	8.35339e-07
mmu04932	Non-alcoholic fatty liver disease	61	1.08464	GSK3B, INS1, COX7B, IRS1, INS2, COX4I2, PRKAG2, IRS2, PIK3CB, IKBKB, AKT2, AKT3, AKT1, UQCRFS1, RAC1, MAP3K5, PRKAB2, COX8C, SDHD, PRKAB1, ERN1, COX7A2L, NDUFS8, PIK3CA, DDIT3, NDUFS4, NDUFS1, CEBPA, PRKAA1, PRKAA2, NDUFB5, NDUFB2, NDUFA4L2, PIK3R3, NDUFB1, IL6RA, PIK3R1, COX5B, ADIPOR1, CDC42, MAPK8, RXRA, BCL2L11, CYC1, BID, NDUFA9, MLXIP, XBP1, JUN, PKLR, EIF2AK3, NR1H3, MAPK14, EIF2S1, MAPK12…	0.00287906	0.00432993
mmu04915	Estrogen signaling pathway	60	1.06686	ATF2, HSP90AB1, PIK3CB, GRM1, AKT2, CREB3L2, AKT3, AKT1, PRKACA, PRKACB, CTSD, NCOA1, NCOA2, MAP2K1, MAP2K2, KRT32, CREB3, PLCB4, CREB1, ADCY9, PIK3CA, KRT36, RARA, TFF1, PGR, SOS1, PLCB1, SOS2, PLCB2, FKBP5, SHC2, SHC3, ITPR1, GNAI3, PIK3R3, ADCY3, PIK3R1, ADCY1, KRT42, ADCY8, EGFR, GNAI1, GNAI2, NRAS, MAPK3, KCNJ6, JUN, GABBR1, KCNJ9, KRT10, GNAO1, SP1, GNAQ, BCL2, GNAS, KRAS, CALM1, EBAG9, HSP…	2.9893e-05	7.71562e-05
mmu04152	AMPK signaling pathway	59	1.04908	INS1, IRS1, INS2, PRKAG2, IRS2, PPP2R2A, PIK3CB, SLC2A4, IRS3, ADRA1A, ELAVL1, IGF1R, STK11, EEF2K, CCND1, PPP2R1B, PPP2R5E, PPP2R1A, AKT2, HNF4A, CREB3L2, AKT3, SCD2, AKT1, RAB2A, PRKAB2, PPP2R5B, PPP2R5A, PPP2R5D, PPP2R5C, PRKAB1, SIRT1, TBC1D1, CREB3, CREB1, PIK3CA, AKT1S1, ULK1, PFKFB2, PRKAA1, PFKFB3, PRKAA2, CAB39, PIK3R3, PIK3R1, FOXO3, ADIPOR1, CAMKK2, PPARGC1A, IGF1, RAB11B, PFKL, RAB14,…	1.20545e-05	3.33683e-05
mmu04725	Cholinergic synapse	58	1.03129	CHRM1, PIK3CB, AKT2, CREB3L2, AKT3, AKT1, PRKACA, JAK2, PRKACB, CHRNB2, PRKCG, MAP2K1, PRKCA, CREB3, PLCB4, CREB1, ADCY9, PIK3CA, KCNQ2, KCNQ5, PLCB1, PLCB2, CAMK2B, CAMK2D, CAMK2A, ITPR1, GNAI3, CACNA1B, PIK3R3, ADCY3, CACNA1A, CACNA1D, CACNA1C, PIK3R1, ADCY1, ADCY8, GNAI1, GNAI2, NRAS, GNG10, GNG2, GNG4, GNA11, GNG7, FYN, MAPK3, KCNJ4, KCNJ6, GNG12, GNG13, GNAO1, CAMK4, GNAQ, GNB2, GNB1, BCL2, …	1.79234e-07	7.96134e-07
mmu01200	Carbon metabolism	58	1.03129	GLDC, ENO1, HK1, GPI1, GCSH, HK3, IDH3B, PHGDH, DLAT, PGLS, ACADS, HIBCH, PSPH, IDH3A, GPT2, TALDO1, SDHD, PGD, FH1, PCCA, ACOX1, G6PDX, SUCLG2, ALDOA, TKT, DLD, GAPDH, PRPS1, GOT1L1, H6PD, PCX, SHMT2, SHMT1, RPE, PDHB, ADH5, ACAT2, ACAT1, PGK1, PRPS1L1, PDHA1, MDH1, PKLR, IDH3G, IDH1, GOT2, GCK, CS, RPIA, GLUD1, ALDH6A1, PFKL, SUCLA2, PSAT1, OGDH, ACO1, ACO2, PFKP	4.42208e-06	1.36229e-05
mmu04713	Circadian entrainment	57	1.01351	RYR1, RYR2, RPS6KA5, NOS1, PRKACA, PRKACB, PRKG1, PRKCG, GUCY1A2, PRKCA, ADCYAP1, PLCB4, CREB1, ADCY9, NOS1AP, PLCB1, PLCB2, CAMK2B, GRIA1, GRIA2, CAMK2D, ADCYAP1R1, CAMK2A, ITPR1, GNAI3, ADCY3, CACNA1D, CACNA1C, ADCY1, ADCY8, GNAI1, GNAI2, GRIN2A, GNG10, GNG2, GNG4, GNG7, GRIA3, MAPK3, GRIA4, KCNJ6, KCNJ9, GRIN2C, GNG12, GRIN2B, GNG13, GRIN1, GRIN2D, PER2, GNAO1, PER3, GNAQ, GNB2, GNB1, GNAS, GN…	9.40863e-10	1.05709e-08
mmu04660	T cell receptor signaling pathway	57	1.01351	ITK, GSK3B, PPP2R2A, PIK3CB, IKBKB, PPP3CA, PPP3CB, PPP2R1B, PPP2R5E, PPP2R1A, AKT2, AKT3, NCK2, AKT1, IKBKG, NCK1, VAV3, MAP2K1, MAP2K2, CHUK, PPP2R5B, PPP2R5A, PPP2R5D, PPP2R5C, RHOA, VAV2, PIK3CA, LCK, SOS1, SOS2, PIK3R3, BCL10, PIK3R1, MALT1, CDC42, NRAS, PAK1, MAPK8, PPP3R1, FYN, MAP2K7, PAK3, PAK2, MAPK3, JUN, NFATC2, PTPN11, MAPK14, MAPK12, MAPK10, DLG1, CD4, PPP2R2C, CDK4, PPP2R2B, KRAS, …	1.40907e-05	3.79058e-05
mmu04142	Lysosome	57	1.01351	SCARB2, CLTB, AP4E1, CLTA, GBA1, TCIRG1, MFSD8, LAPTM4B, GM2A, AP1G1, SMPD1, LAMP3, AP1S2, IDS, CTSH, AP1S1, AP3S1, GUSB, CTSD, CTSB, HGSNAT, ARSA, ATP6V0B, ATP6AP1, ENTPD4, GAA, AP1B1, AP3B1, SUMF1, NCOA7, ASAH1, ABCB9, GNS, AP3M2, GGA2, AP3M1, GGA1, GGA3, PSAP, NEU1, ATP6V0A2, ATP6V1H, ATP6V0A1, ABCA2, CD164, SORT1, FUCA1, FUCA2, AP3D1, LAPTM5, NAGA, AP4B1, IGF2R, GALC, GNPTG, GLB1, PPT1	0.000408884	0.000750931
mmu05418	Fluid shear stress and atherosclerosis	56	0.995733	HSP90AB1, ITGB3, KEAP1, PLAT, PIK3CB, ACTB, TXN2, IKBKB, SUMO1, SUMO3, AKT2, AKT3, RAC2, AKT1, RAC3, ITGAV, IKBKG, RAC1, MAP3K5, ACVR1, MEF2A, PIAS4, MAP2K4, CHUK, RHOA, PIK3CA, ARHGEF2, SQSTM1, PRKAA1, PRKAA2, SDC2, PDGFB, PIK3R3, PDGFA, PIK3R1, PRKCZ, MAPK8, GPC1, MAP2K7, MAP2K5, MAP2K6, GSTM3, JUN, CAV2, MAPK14, ACVR2B, PTK2, MAPK12, VEGFA, MAPK10, TRP53, BCL2, CTNNB1, SDC1, CALM1, BMPR1A	0.00697368	0.00924982
mmu05210	Colorectal cancer	55	0.977952	GSK3B, CDKN1A, ARAF, PIK3CB, CASP9, CCND1, AKT2, AKT3, RAC2, AKT1, RAC3, RAC1, APPL1, APC2, MAP2K1, MAP2K2, DCC, AXIN1, RHOA, TGFBR2, MSH6, PIK3CA, MSH2, MSH3, SOS1, SOS2, RALA, RALB, TCF7, LEF1, PIK3R3, PIK3R1, EGFR, NRAS, MAPK8, BCL2L11, MAPK3, SMAD2, TCF7L2, TGFB2, JUN, SMAD3, GADD45B, EGF, BRAF, MLH1, MAPK10, APC, RPS6KB1, TRP53, RPS6KB2, BCL2, CYCS, CTNNB1, KRAS	4.43324e-11	1.11722e-09
mmu05215	Prostate cancer	55	0.977952	GSK3B, INS1, CDKN1A, HSP90AB1, INS2, PTEN, ARAF, PLAT, PIK3CB, IGF1R, IKBKB, CASP9, CCND1, AKT2, CREB3L2, AKT3, AKT1, IKBKG, PDGFRA, MAP2K1, MAP2K2, CHUK, ETV5, AR, CREB3, ZEB1, CREB1, PIK3CA, SPINT1, SOS1, SOS2, TCF7, LEF1, PDGFB, PIK3R3, PDGFA, TMPRSS2, PIK3R1, EGFR, NRAS, ERBB2, E2F2, E2F3, MAPK3, TCF7L2, EGF, BRAF, IGF1, TRP53, BCL2, MDM2, CTNNB1, KRAS, FGFR2, FGFR1	1.76241e-08	1.05194e-07
mmu04066	HIF-1 signaling pathway	55	0.977952	INS1, CDKN1A, FLT1, INS2, PIK3CB, ENO1, IGF1R, HK1, HK3, AKT2, AKT3, AKT1, PRKCG, MAP2K1, MAP2K2, IFNGR2, ARNT, PRKCA, RBX1, PIK3CA, ALDOA, EIF4E2, GAPDH, CAMK2B, CAMK2D, PFKFB3, CAMK2A, CUL2, PIK3R3, IL6RA, PIK3R1, PDHB, HIF1A, EGFR, MKNK1, ERBB2, MKNK2, PGK1, EIF4E, MAPK3, EGLN1, EGLN3, EGLN2, PDHA1, EGF, STAT3, IGF1, VEGFA, PFKL, RPS6KB1, RPS6KB2, BCL2, TEK, LTBR, PFKP	6.38625e-06	1.84814e-05
mmu04611	Platelet activation	54	0.960171	MYLK2, ITGB3, PIK3CB, ACTB, PPP1CC, AKT2, AKT3, AKT1, PRKACA, PRKACB, PRKG1, GUCY1A2, PRKCI, ARHGEF12, PPP1R12A, GP1BB, RHOA, APBB1IP, PLCB4, ADCY9, STIM1, PIK3CA, ORAI1, ARHGEF1, TLN2, TLN1, PLCB1, PLCB2, ROCK1, ROCK2, ITPR1, GNAI3, PIK3R3, ADCY3, PIK3R1, ADCY1, RASGRP2, ADCY8, PRKCZ, GNAI1, GNAI2, RAP1B, GNA13, RAP1A, FYN, MAPK3, VASP, LYN, MAPK14, GP5, MAPK12, COL1A2, GNAQ, GNAS	0.000304652	0.000581884
mmu04914	Progesterone-mediated oocyte maturation	53	0.94239	INS1, HSP90AB1, INS2, ARAF, PIK3CB, IGF1R, RPS6KA3, RPS6KA6, AKT2, CDC26, RPS6KA2, CDC27, AKT3, AKT1, PRKACA, PRKACB, MAP2K1, ANAPC7, CDC25A, ADCY9, PIK3CA, ANAPC4, ANAPC5, PGR, ANAPC1, ANAPC2, ANAPC13, GNAI3, PIK3R3, ADCY3, PIK3R1, ADCY1, PKMYT1, ADCY8, ANAPC10, GNAI1, GNAI2, ANAPC11, MAPK8, FZR1, MAPK3, PLK1, BRAF, IGF1, MAPK14, MAPK12, MAPK10, MAD2L2, CPEB1, CDC16, KRAS, CPEB3, CPEB2	6.2891e-09	5.22269e-08
mmu04210	Apoptosis	53	0.94239	HRK, TRADD, PIK3CB, LMNB2, ACTB, IKBKB, CASP9, AKT2, AKT3, CAPN2, AKT1, CASP2, CTSH, IKBKG, CAPN1, CTSD, MAP3K5, CTSB, MAP2K1, MAP2K2, CHUK, APAF1, PARP2, ERN1, PIK3CA, DDIT3, BIRC2, BIRC3, ITPR1, PIK3R3, PIK3R1, TUBA3A, NRAS, MAPK8, BCL2L11, BID, MAPK3, MCL1, JUN, GADD45B, DAB2IP, EIF2AK3, CFLAR, PTPN13, EIF2S1, MAPK10, TRP53, BCL2, CYCS, KRAS, MAP3K14, BCL2L1, TUBA8	0.0052192	0.00727641
mmu04211	Longevity regulating pathway	52	0.924609	ATF2, INS1, IRS1, EHMT2, INS2, PRKAG2, IRS2, PIK3CB, IRS3, IGF1R, STK11, SESN3, AKT2, RB1CC1, SESN1, CREB3L2, AKT3, AKT1, PRKACA, PRKACB, APPL1, PRKAB2, PRKAB1, SIRT1, CREB3, CREB1, ADCY9, PIK3CA, AKT1S1, ULK1, EIF4E2, PRKAA1, PRKAA2, PIK3R3, ADCY3, PIK3R1, ADCY1, FOXO3, ADIPOR1, ADCY8, CAMKK2, NRAS, PPARGC1A, EIF4E, ATG5, IGF1, SOD2, RPS6KB1, CAMK4, TRP53, RPS6KB2, KRAS	7.80599e-09	5.52201e-08
mmu01522	Endocrine resistance	52	0.924609	CDKN1A, ARAF, PIK3CB, IGF1R, CCND1, AKT2, AKT3, AKT1, PRKACA, PRKACB, MED1, MAP2K1, MAP2K2, NCOR1, ADCY9, PIK3CA, SOS1, SOS2, SHC2, SHC3, NOTCH1, PIK3R3, ADCY3, PIK3R1, ADCY1, ADCY8, EGFR, NRAS, MAPK8, ERBB2, E2F2, E2F3, MAPK3, JAG2, JUN, JAG1, BRAF, IGF1, MAPK14, PTK2, MAPK12, MAPK10, RPS6KB1, CDK4, SP1, CARM1, TRP53, RPS6KB2, BCL2, GNAS, MDM2, KRAS	3.45615e-08	1.76716e-07
mmu04380	Osteoclast differentiation	51	0.906828	CSF1, ITGB3, ATP2A3, ATP2A2, PIK3CB, IKBKB, PPP3CA, PPP3CB, AKT2, AKT3, BLNK, AKT1, SIRPA, IKBKG, RAC1, JUNB, JAK1, MAP2K1, CHUK, IFNGR2, GAB2, TGFBR2, CREB1, PIK3CA, LCK, SQSTM1, CSF1R, ITPR1, PIK3R3, PIK3R1, MAPK8, PPP3R1, SOCS1, FYN, MAP2K7, MAP2K6, MAPK3, TGFB2, JUN, JUND, NFATC2, MAPK14, MAPK12, FOSL2, NFKB2, MAPK10, CYLD, CAMK4, FOSB, FCGR2B, MAP3K14	0.0120855	0.0155964
mmu03082	ATP-dependent chromatin remodeling	51	0.906828	CHD4, RSF1, PHF6, ACTB, YY1, ING3, BCL7A, RUVBL1, DPF2, EPC1, ARID2, NFRKB, SS18, PBRM1, SMARCC1, SMARCC2, ACTR6, ACTL6A, ACTR8, ARID1A, BAZ1B, ARID1B, UCHL5, MORF4L1, INO80C, SMARCD1, HDAC2, SMARCD2, BAZ2A, BAZ2B, CHRAC1, MTA1, RBBP4, EP400, BRD9, DMAP1, RBBP7, MTA3, BPTF, SMARCE1, MBD3, PHF10, BICRAL, SS18L1, MBD2, SMARCA5, SMARCA2, SMARCA4, GATAD2A, POLE3, CDK2AP1	0.0140598	0.0176673
mmu04012	ErbB signaling pathway	50	0.889047	GSK3B, CDKN1A, ARAF, PIK3CB, ELK1, CRKL, AKT2, AKT3, NCK2, AKT1, NCK1, PRKCG, MAP2K4, MAP2K1, MAP2K2, GAB1, PRKCA, NRG2, NRG3, PIK3CA, SOS1, CRK, SOS2, CAMK2B, CAMK2D, SHC2, SHC3, CAMK2A, PIK3R3, PIK3R1, CBL, EGFR, NRAS, PAK1, MAPK8, ERBB2, ABL2, MAP2K7, PAK3, PAK2, MAPK3, STAT5B, JUN, EGF, BRAF, PTK2, MAPK10, RPS6KB1, RPS6KB2, KRAS	4.08342e-09	3.59502e-08
mmu05231	Choline metabolism in cancer	50	0.889047	DGKD, SLC44A1, DGKB, SLC44A2, PIK3CB, AKT2, AKT3, RAC2, AKT1, RAC3, RAC1, PRKCG, PDGFRA, MAP2K1, LYPLA1, PCYT1B, MAP2K2, PCYT1A, PRKCA, GPCPD1, DGKZ, PIK3CA, SOS1, SOS2, SLC22A4, PDGFB, PIK3R3, PDGFA, PIK3R1, PLD1, HIF1A, EGFR, NRAS, MAPK8, PIP5K1A, PIP5K1B, PIP5K1C, WASF1, WASF2, WASF3, MAPK3, JUN, CHKA, EGF, MAPK10, RPS6KB1, SP1, RPS6KB2, KRAS, CHPT1	2.50208e-06	8.23962e-06
mmu04928	Parathyroid hormone synthesis, secretion and action	50	0.889047	ATF2, CDKN1A, ARAF, AKAP13, MMP24, CREB3L2, PDE4B, PDE4A, PRKACA, PRKACB, PRKCG, SLC34A3, MEF2A, MAP2K1, PDE4D, PRKCA, RHOA, RUNX2, CREB3, MMP14, PLCB4, CREB1, ADCY9, MMP17, ARHGEF1, PLCB1, PLCB2, ITPR1, GNAI3, ADCY3, ADCY1, PLD1, ADCY8, EGFR, GNAI1, GNAI2, GNA13, RXRA, GNA11, GNA12, MEF2D, MAPK3, JUND, BRAF, NR4A2, SP1, GNAQ, BCL2, GNAS, FGFR1	6.87618e-05	0.000154512
mmu04137	Mitophagy - animal	49	0.871266	CITED2, TOMM20, RABGEF1, MAP1LC3B, TBK1, OPA1, FUNDC1, USP30, ARIH1, BNIP3L, ATG9A, SIAH1A, RRAS2, TOMM40L, FKBP8, TAX1BP1, PGAM5, ULK1, SQSTM1, OPTN, BECN1, RAB5B, VCP, RAB5C, TOMM40, AMBRA1, FOXO3, HIF1A, GABARAP, BCL2L13, NRAS, MAPK8, RHOT1, UBC, MFN2, JUN, SMURF2, MTX2, EIF2AK3, EIF2S1, MAPK10, PINK1, SP1, TOMM70A, TRP53, NBR1, KRAS, RAB5A, BCL2L1	9.35823e-06	2.62856e-05
mmu03015	mRNA surveillance pathway	49	0.871266	HBS1L, MSI1, PPP2R2A, CASC3, MSI2, NXT2, SMG5, PNN, PPP1CC, PPP2R1B, PPP2R5E, PPP2R1A, PAPOLG, MAGOH, PAPOLA, UPF2, NCBP1, NCBP2, PABPC4, PPP2R5B, SSU72, PPP2R5A, PPP2R5D, PPP2R5C, WDR33, SRRM1, DDX19B, ETF1, RNMT, CSTF2, GSPT2, GSPT1, NXF1, PABPN1, FIP1L1, SAP18, CPSF7, RNGTT, CPSF6, CPSF1, FUS, CPSF3, UPF3A, NUDT21, PPP2R2C, PPP2R2B, ACIN1, RNPS1, TARDBP	3.49873e-05	8.56741e-05
mmu04727	GABAergic synapse	48	0.853485	GABRB2, GLS2, GNAI3, CACNA1B, ADCY3, CACNA1A, CACNA1D, ABAT, CACNA1C, ADCY1, ADCY8, GPHN, GNAI1, GABARAP, GNAI2, TRAK2, GNG10, GNG2, GNG4, GNG7, PRKACA, SLC38A2, GLUL, PRKACB, SLC38A5, PRKCG, NSF, KCNJ6, GABBR1, SLC38A1, SLC12A5, SLC32A1, GABRA6, GAD1, PLCL1, GABRA4, GAD2, PRKCA, GNG12, GABRG3, GABRG2, GABRG1, GNG13, GNAO1, ADCY9, GNB2, GNB1, GNB4	5.29202e-07	2.19734e-06
mmu04916	Melanogenesis	48	0.853485	CAMK2B, GSK3B, CAMK2D, LEF1, CAMK2A, TCF7, GNAI3, ADCY3, ADCY1, ADCY8, GNAI1, GNAI2, NRAS, EDNRB, CREB3L2, DVL1, DVL2, DVL3, PRKACA, WNT2, PRKACB, MAPK3, PRKCG, FZD1, TCF7L2, MAP2K1, MAP2K2, WNT3A, WNT7B, FZD6, WNT9B, WNT7A, PRKCA, GNAO1, CREB3, PLCB4, CREB1, ADCY9, DCT, KITL, GNAQ, KIT, GNAS, CTNNB1, KRAS, CALM1, PLCB1, PLCB2	3.21026e-05	8.06788e-05
mmu05414	Dilated cardiomyopathy	48	0.853485	RYR2, ITGB3, ATP2A3, ATP2A2, ADCY3, CACNA1D, CACNA1C, ADCY1, ADCY8, ACTB, SLC8A1, SLC8A2, CACNG6, CACNG8, SGCB, DAG1, ITGAV, DMD, ITGB7, NOS1, CACNG2, PRKACA, PRKACB, CACNG4, SNTA1, TGFB2, DTNA, ITGA4, ITGA3, TPM3, CACNA2D1, TPM1, CACNA2D3, IGF1, AGT, CACNB1, SLC8A3, CACNB2, CACNB3, CACNB4, ADCY9, MYL3, GNAS, ITGA6, ITGA5, ITGA9, SNTB2, MYH7	4.40167e-05	0.000103793
mmu04670	Leukocyte transendothelial migration	48	0.853485	ITK, ROCK1, ROCK2, PXN, GNAI3, PIK3R3, CD99L2, PIK3CB, PIK3R1, ARHGAP5, ACTB, GNAI1, GNAI2, RAP1B, CDC42, RAP1A, RASSF5, RAC2, CTNNA1, PTK2B, RAC1, CTNNA2, JAM2, JAM3, PRKCG, VAV3, VASP, ITGA4, ACTN1, MSN, PTPN11, PRKCA, MAPK14, PTK2, RHOA, MAPK12, VAV2, CLDN6, OCLN, ITGB2L, CLDN3, PIK3CA, CLDN9, CLDN12, CTNNB1, VCL, RAPGEF3, BCAR1	0.00375084	0.00551086
mmu04726	Serotonergic synapse	48	0.853485	GABRB2, APP, DDC, GNAI3, ITPR1, ARAF, CACNA1B, CACNA1A, CACNA1D, CACNA1C, HTR4, GNAI1, GNAI2, NRAS, GNG10, GNG2, GNG4, GNG7, KCNN2, PRKACA, PRKACB, MAPK3, PRKCG, KCNJ6, MAP2K1, KCND2, KCNJ9, TRPC1, CYP2J9, HTR1B, BRAF, PRKCA, HTR5A, GNG12, HTR5B, GNG13, GNAO1, PLCB4, GNAQ, GNB2, CYP2D40, GNB1, GNAS, GNB4, KRAS, PLCB1, PLCB2, RAPGEF3	0.0265575	0.0311196
mmu01521	EGFR tyrosine kinase inhibitor resistance	47	0.835704	GSK3B, SHC2, SHC3, PTEN, PDGFB, ARAF, PIK3R3, PDGFA, IL6RA, PIK3CB, PIK3R1, FOXO3, EGFR, IGF1R, NRAS, BCL2L11, AKT2, ERBB2, AKT3, AKT1, JAK2, EIF4E, JAK1, MAPK3, PRKCG, PDGFRA, MAP2K1, MAP2K2, EGF, STAT3, GAB1, BRAF, PRKCA, IGF1, NRG2, VEGFA, PIK3CA, RPS6KB1, RPS6KB2, BCL2, KRAS, EIF4E2, SOS1, FGFR3, SOS2, FGFR2, BCL2L1	1.31907e-08	8.12717e-08
mmu05211	Renal cell carcinoma	46	0.817923	CDKN1A, EPAS1, CUL2, PRCC, PDGFB, ARAF, PIK3R3, PIK3CB, PIK3R1, HIF1A, ETS1, CRKL, RAP1B, CDC42, FLCN, NRAS, PAK1, RAP1A, AKT2, AKT3, AKT1, RAC1, PAK3, PAK2, MAPK3, EGLN1, ARNT2, EGLN3, MAP2K1, JUN, TGFB2, EGLN2, MAP2K2, GAB1, ARNT, PTPN11, BRAF, FH1, VEGFA, RBX1, PIK3CA, RAPGEF1, KRAS, SOS1, CRK, SOS2	4.67944e-11	1.11722e-09
mmu04666	Fc gamma R-mediated phagocytosis	46	0.817923	INPPL1, ARPC5L, PIK3R3, ASAP1, PIK3CB, PIK3R1, PLD1, CRKL, CDC42, PAK1, AKT2, INPP5D, CFL2, CFL1, AKT3, RAC2, AKT1, PIP5K1A, PIP5K1B, RAC1, PIP5K1C, WASF1, WASF2, WASF3, MAPK3, PRKCG, LYN, VAV3, VASP, MAP2K1, GSN, LIMK2, LIMK1, ARPC4, PRKCA, GAB2, VAV2, DNM2, PIK3CA, RPS6KB1, BIN1, RPS6KB2, FCGR2B, CRK, DOCK1, ARF6	1.88262e-05	4.99418e-05
mmu05410	Hypertrophic cardiomyopathy	46	0.817923	RYR2, PRKAA1, PRKAA2, ITGB3, ATP2A3, PRKAG2, ATP2A2, CACNA1D, CACNA1C, ACTB, SLC8A1, SLC8A2, CACNG6, CACNG8, SGCB, DAG1, ITGAV, DMD, ITGB7, NOS1, CACNG2, CACNG4, SNTA1, PRKAB2, TGFB2, DTNA, ITGA4, ITGA3, TPM3, CACNA2D1, TPM1, CACNA2D3, IGF1, PRKAB1, AGT, CACNB1, SLC8A3, CACNB2, CACNB3, CACNB4, MYL3, ITGA6, ITGA5, ITGA9, SNTB2, MYH7	9.44744e-05	0.000207409
mmu04668	TNF signaling pathway	46	0.817923	ATF2, CEBPB, CSF1, TRADD, PIK3R3, TNFAIP3, CXCL1, PIK3CB, PIK3R1, CX3CL1, IKBKB, MAPK8, BAG4, RPS6KA5, AKT2, CREB3L2, AKT3, AKT1, IKBKG, MAP2K7, JUNB, MAP2K6, MAP3K5, MAPK3, MAP2K4, MAP2K1, JUN, JAG1, CHUK, DAB2IP, CFLAR, MAPK14, TNFRSF1B, MAPK12, MAPK10, CYLD, CREB3, ITCH, MMP14, CREB1, PIK3CA, IRF1, PGAM5, MAP3K14, BIRC2, BIRC3	0.00550835	0.00762387
mmu05212	Pancreatic cancer	45	0.800142	CDKN1A, RALA, RALB, ARAF, PIK3R3, PIK3CB, PIK3R1, PLD1, EGFR, CASP9, IKBKB, CDC42, MAPK8, CCND1, AKT2, ERBB2, AKT3, RAC2, AKT1, RAC3, E2F2, E2F3, IKBKG, RAC1, JAK1, MAPK3, SMAD2, MAP2K1, TGFB2, SMAD3, CHUK, GADD45B, EGF, STAT3, BRAF, VEGFA, TGFBR2, MAPK10, PIK3CA, RPS6KB1, CDK4, TRP53, RPS6KB2, KRAS, BCL2L1	3.45971e-08	1.76716e-07
mmu04911	Insulin secretion	45	0.800142	CAMK2B, ATF2, INS1, RYR2, CAMK2D, ADCYAP1R1, RAB3A, INS2, CAMK2A, ATP1A3, ADCY3, CACNA1D, ATP1A2, CACNA1C, ADCY1, ATP1A1, ADCY8, RIMS2, PCLO, GNA11, CREB3L2, KCNN2, KCNN3, KCNN4, PRKACA, PRKACB, PRKCG, KCNJ11, PRKCA, ATP1B2, ATP1B1, GCK, GIP, CREB3, ADCYAP1, KCNU1, PLCB4, CREB1, ADCY9, GNAQ, GNAS, PLCB1, PLCB2, STX1A, VAMP2	3.70382e-06	1.19903e-05
mmu05032	Morphine addiction	44	0.782361	GABRB2, GNAI3, CACNA1B, ADCY3, CACNA1A, ADCY1, ADCY8, GNAI1, GNAI2, GNG10, GNG2, GRK5, GNG4, GNG7, GRK6, PDE4B, PDE4A, PDE8B, PRKACA, PRKACB, PRKCG, KCNJ6, GABBR1, SLC32A1, GABRA6, KCNJ9, PDE4D, GABRA4, PDE2A, PRKCA, GNG12, GABRG3, GABRG2, GABRG1, GNG13, GNAO1, PDE10A, ADCY9, GNB2, GNB1, GNAS, GNB4, PDE7B, PDE7A	5.86268e-05	0.000133306
mmu04925	Aldosterone synthesis and secretion	44	0.782361	ATF1, CAMK2B, ATF2, SCARB1, CAMK2D, KCNK9, CAMK2A, ITPR1, ATP1A3, ADCY3, CACNA1D, ATP1A2, CACNA1C, ADCY1, ATP1A1, ADCY8, GNA11, CREB3L2, PRKACA, LDLR, PRKACB, PRKCG, HSD3B6, PDE2A, ATP2B2, PRKCA, ATP2B1, ATP1B2, ATP1B1, AGT, NR4A2, CREB3, PLCB4, CREB1, ADCY9, STAR, CYP21A1, GNAQ, CAMK4, GNAS, ORAI1, CALM1, PLCB1, PLCB2	0.00124684	0.00201818
mmu04931	Insulin resistance	44	0.782361	INS1, GSK3B, SLC27A1, PRKAA1, PRKAA2, IRS1, INS2, PTEN, PRKAG2, PIK3R3, IRS2, PIK3CB, PIK3R1, SLC2A4, PRKCZ, PTPRF, IKBKB, PPP1CC, RPS6KA3, MAPK8, RPS6KA6, AKT2, RPS6KA2, CREB3L2, AKT3, AKT1, PPARGC1A, MLXIP, PRKAB2, GFPT2, STAT3, NR1H3, PTPN11, PRKAB1, AGT, MAPK10, CREB3, CREB1, PIK3CA, TBC1D4, RPS6KB1, PPP1R3D, RPS6KB2, OGT	0.00669875	0.00901028
mmu03083	Polycomb repressive complex	43	0.76458	HDAC2, L3MBTL3, USP16, UBE2D3, UBE2D1, BMI1, RNF2, YY1, RBBP4, RBBP7, JARID2, E2F6, YAF2, CBX8, CBX7, PCGF6, USP7, PHC2, CBX6, MBD5, CBX4, AUTS2, EED, SFMBT1, CBX2, SFMBT2, TEX10, MGA, PCGF3, USP45, PHC3, HCFC1, TFDP1, RYBP, AEBP2, MTF2, BCOR, BCORL1, OGT, BAP1, EZH1, PHF19, EZH2	1.28601e-05	3.50896e-05
mmu04912	GnRH signaling pathway	43	0.76458	CAMK2B, CAMK2D, CAMK2A, ITPR1, ADCY3, CACNA1D, CACNA1C, ADCY1, PLD1, ADCY8, ELK1, EGFR, CDC42, NRAS, MAPK8, GNA11, PTK2B, MAP2K7, PRKACA, PRKACB, MAP3K4, MAP2K6, MAPK3, MAP2K4, MAP3K3, MAP2K1, JUN, MAP2K2, PRKCA, MAPK14, MAPK12, MAPK10, MMP14, PLCB4, ADCY9, GNAQ, GNAS, KRAS, CALM1, PLCB1, SOS1, PLCB2, SOS2	0.000101704	0.000215839
mmu04070	Phosphatidylinositol signaling system	43	0.76458	CDS1, MTMR1, MTMR2, DGKD, MTMR3, INPP1, DGKB, PTEN, INPPL1, ITPR1, PIK3R3, PIK3CB, PIK3R1, PIK3C2A, MTMR4, MTMR6, INPP5B, INPP5F, INPP5D, INPP5E, PLCE1, PIP5K1A, PIP5K1B, PIP5K1C, CDIPT, PRKCG, SACM1L, IPMK, OCRL, PRKCA, SYNJ2, DGKZ, INPP4B, PLCB4, PIK3CA, ITPKA, PIK3C3, CALM1, PLCB1, PLCB2, PLCD1, PI4K2A, CDS2	0.000571923	0.00100218
mmu04720	Long-term potentiation	42	0.746799	GRIA1, CAMK2B, GRIA2, CAMK2D, CAMK2A, ITPR1, ARAF, CACNA1C, ADCY1, ADCY8, GRM1, RAP1B, PPP1CC, PPP3CA, RPS6KA3, NRAS, GRIN2A, PPP3CB, PPP3R1, RPS6KA6, RAP1A, RPS6KA2, PRKACA, PRKACB, MAPK3, PRKCG, MAP2K1, MAP2K2, BRAF, PRKCA, GRIN2C, GRIN2B, GRIN1, GRIN2D, PLCB4, GNAQ, CAMK4, KRAS, CALM1, PLCB1, PLCB2, RAPGEF3	1.0942e-08	7.46401e-08
mmu05220	Chronic myeloid leukemia	42	0.746799	HDAC2, SHC2, CDKN1A, SHC3, ARAF, PIK3R3, PIK3CB, PIK3R1, CBL, CRKL, IKBKB, NRAS, CCND1, AKT2, AKT3, AKT1, E2F2, E2F3, IKBKG, MAPK3, STAT5B, MAP2K1, TGFB2, MAP2K2, SMAD3, CHUK, GADD45B, PTPN11, BRAF, GAB2, RUNX1, TGFBR2, BCR, PIK3CA, CDK4, TRP53, MDM2, KRAS, SOS1, CRK, SOS2, BCL2L1	1.34321e-06	4.93371e-06
mmu05412	Arrhythmogenic right ventricular cardiomyopathy	42	0.746799	RYR2, ITGB3, LEF1, TCF7, ATP2A3, ATP2A2, CACNA1D, CACNA1C, ACTB, SLC8A1, SLC8A2, CACNG6, GJA1, CACNG8, CDH2, SGCB, DAG1, CTNNA1, ITGAV, DMD, ITGB7, NOS1, CTNNA2, CACNG2, CACNG4, SNTA1, TCF7L2, DTNA, ITGA4, ITGA3, CACNA2D1, CACNA2D3, CACNB1, SLC8A3, CACNB2, CACNB3, CACNB4, CTNNB1, ITGA6, ITGA5, ITGA9, SNTB2	3.37734e-05	8.37756e-05
mmu04520	Adherens junction	42	0.746799	ROCK1, ROCK2, LEF1, TCF7, PTPRM, PTPRJ, WASL, IQGAP1, NLK, PTPRF, ACTB, EGFR, IGF1R, RAP1B, CDC42, RAP1A, ERBB2, RAC2, CTNNA1, KRIT1, RAC3, FYN, RAC1, CTNNA2, WASF1, WASF2, WASF3, MAPK3, FARP2, TCF7L2, SMAD3, SMURF2, ACTN1, SORBS1, BAIAP2, RHOA, TGFBR2, CTNNB1, CCM2, SSX2IP, VCL, FGFR1	0.000416429	0.000757505
mmu05142	Chagas disease	42	0.746799	C1QA, GNAI3, PIK3R3, PPP2R2A, PIK3CB, PIK3R1, ADCY1, GNAI1, GNAI2, IKBKB, MAPK8, PPP2R1B, IRAK1, PPP2R1A, AKT2, GNA11, AKT3, AKT1, IKBKG, MAPK3, SMAD2, MAP2K4, JUN, TGFB2, CHUK, IFNGR2, CFLAR, MAPK14, MAPK12, TGFBR2, GNAO1, MAPK10, GNAL, PLCB4, PPP2R2C, PIK3CA, PPP2R2B, GNAQ, GNAS, TLR9, PLCB1, PLCB2	0.0055519	0.00762886
mmu05214	Glioma	41	0.729018	CAMK2B, SHC2, CAMK2D, CDKN1A, SHC3, CAMK2A, PTEN, PDGFB, ARAF, PIK3R3, PDGFA, PIK3CB, PIK3R1, EGFR, IGF1R, NRAS, CCND1, AKT2, AKT3, AKT1, E2F2, E2F3, MAPK3, PRKCG, PDGFRA, MAP2K1, MAP2K2, GADD45B, EGF, BRAF, PRKCA, IGF1, PIK3CA, CDK4, CAMK4, TRP53, MDM2, KRAS, CALM1, SOS1, SOS2	1.68699e-06	5.85845e-06
mmu05100	Bacterial invasion of epithelial cells	41	0.729018	SHC2, SHC3, PXN, ARPC5L, CLTB, CLTA, PIK3R3, PIK3CB, PIK3R1, WASL, CBL, ACTB, CRKL, CDC42, CTNNA1, RAC1, CTNNA2, WASF1, WASF2, CAV2, RHOG, GAB1, ARPC4, PTK2, RHOA, DNM1, CD2AP, DNM2, MAD2L2, DNM3, PIK3CA, CTTN, ELMO1, ELMO2, CTNNB1, HCLS1, ITGA5, CRK, DOCK1, VCL, BCAR1	4.10294e-06	1.28469e-05
mmu04625	C-type lectin receptor signaling pathway	41	0.729018	ITPR1, PIK3R3, BCL10, PIK3CB, PIK3R1, MALT1, PYCARD, IKBKB, PPP3CA, NRAS, PAK1, PPP3CB, PPP3R1, MAPK8, AKT2, AKT3, AKT1, IKBKG, IKBKE, MAPK3, JUN, ARHGEF12, EGR3, CHUK, CARD9, NFATC2, RRAS2, PTPN11, MAPK14, RHOA, MAPK12, NFKB2, MAPK10, CYLD, PIK3CA, IRF1, MDM2, KRAS, IL17D, CALM1, MAP3K14	0.0412327	0.0466003
mmu04213	Longevity regulating pathway - multiple species	40	0.711238	INS1, HDAC2, PRKAA1, PRKAA2, IRS1, INS2, PRKAG2, PIK3R3, ADCY3, IRS2, PIK3CB, PIK3R1, ADCY1, IRS3, FOXO3, ADCY8, IGF1R, NRAS, AKT2, AKT3, AKT1, EIF4EBP2, PRKACA, PRKACB, ATG5, PRKAB2, IGF1, SOD2, PRKAB1, SIRT1, SOD1, ADCY9, PIK3CA, RPS6KB1, AKT1S1, RPS6KB2, KRAS, CRYAB, HSPA1B, HSPA1A	4.14086e-09	3.59502e-08
mmu04540	Gap junction	40	0.711238	GNAI3, LPAR1, PDGFB, ITPR1, PDGFA, ADCY3, ADCY1, ADCY8, TUBA3A, EGFR, GNAI1, GRM1, GNAI2, NRAS, GJA1, GNA11, PRKACA, PRKACB, MAP2K5, PRKG1, MAPK3, PRKCG, GUCY1A2, PDGFRA, MAP2K1, MAP2K2, EGF, PRKCA, CSNK1D, TUBB2B, PLCB4, ADCY9, GNAQ, GNAS, KRAS, PLCB1, SOS1, PLCB2, SOS2, TUBA8	0.000370742	0.000687493
mmu05145	Toxoplasmosis	40	0.711238	LAMA5, LAMA3, GNAI3, GNAI1, GNAI2, CASP9, IKBKB, MAPK8, SOCS1, IRAK1, AKT2, AKT3, AKT1, IKBKG, JAK2, LDLR, JAK1, MAP2K6, MAPK3, TGFB2, H2-EB1, CHUK, LAMB2, IFNGR2, STAT3, MAPK14, MAPK12, GNAO1, MAPK10, PPIF, BCL2, CYCS, ITGA6, BIRC7, BIRC2, HSPA1B, HSPA1A, BCL2L1, BIRC3, H2-AB1	0.0422497	0.0474688
mmu05223	Non-small cell lung cancer	39	0.693457	CDKN1A, ARAF, PIK3R3, PIK3CB, PIK3R1, FOXO3, EGFR, CASP9, NRAS, RXRA, CCND1, KIF5C, AKT2, RASSF5, KIF5B, ERBB2, AKT3, KIF5A, AKT1, E2F2, E2F3, JAK3, MAPK3, PRKCG, STAT5B, MAP2K1, MAP2K2, GADD45B, EGF, STAT3, BRAF, PRKCA, PIK3CA, CDK4, TRP53, RARB, KRAS, SOS1, SOS2	6.52018e-06	1.85874e-05
mmu04721	Synaptic vesicle cycle	39	0.693457	RAB3A, STXBP1, CLTB, SLC1A2, CACNA1B, CLTA, SLC1A3, CACNA1A, AP2A1, TCIRG1, CPLX2, CPLX1, AP2A2, RIMS1, AP2S1, ATP6V0A2, SLC17A6, ATP6V1H, STX3, ATP6V1E1, ATP6V0E2, ATP6V1D, ATP6V1C1, AP2M1, ATP6V0A1, NSF, UNC13B, UNC13C, ATP6V0B, ATP6V1G1, SLC32A1, SYT1, DNM1, DNM2, DNM3, SLC6A9, ATP6V1B2, STX1A, VAMP2	4.76432e-05	0.000109637
mmu05235	PD-L1 expression and PD-1 checkpoint pathway in cancer	39	0.693457	PTEN, PIK3R3, PIK3CB, PIK3R1, HIF1A, EGFR, IKBKB, PPP3CA, NRAS, PPP3CB, PPP3R1, AKT2, AKT3, AKT1, IKBKG, JAK2, JAK1, MAP2K6, MAPK3, MAP3K3, MAP2K1, JUN, MAP2K2, CHUK, EGF, IFNGR2, STAT3, NFATC2, PTPN11, MAPK14, TIRAP, MAPK12, CD4, PIK3CA, RPS6KB1, LCK, RPS6KB2, TLR9, KRAS	0.00137792	0.00219319
mmu04933	AGE-RAGE signaling pathway in diabetic complications	39	0.693457	PIK3R3, PIK3CB, PIK3R1, PRKCZ, CDC42, NRAS, MAPK8, CCND1, AKT2, AKT3, AKT1, PLCE1, RAC1, JAK2, MAPK3, SMAD2, STAT5B, JUN, TGFB2, SMAD3, STAT3, VEGFB, PRKCA, MAPK14, AGT, MAPK12, VEGFA, TGFBR2, MAPK10, COL1A2, PLCB4, PIK3CA, COL4A2, CDK4, BCL2, KRAS, PLCB1, PLCB2, PLCD1	0.0202488	0.0246339
mmu05213	Endometrial cancer	38	0.675676	GSK3B, CDKN1A, LEF1, TCF7, PTEN, ARAF, PIK3R3, PIK3CB, PIK3R1, FOXO3, ELK1, EGFR, CASP9, NRAS, CCND1, AKT2, ERBB2, AKT3, CTNNA1, AKT1, CTNNA2, MAPK3, APC2, TCF7L2, MAP2K1, MAP2K2, GADD45B, EGF, AXIN1, BRAF, MLH1, APC, PIK3CA, TRP53, CTNNB1, KRAS, SOS1, SOS2	1.13381e-08	7.46752e-08
mmu04730	Long-term depression	38	0.675676	GRIA1, RYR1, GRIA2, GNAI3, ITPR1, ARAF, CACNA1A, GNAI1, GRM1, CRHR1, IGF1R, GNAI2, GNA13, NRAS, PPP2R1B, PPP2R1A, GNA11, GNA12, NOS1, PRKG1, GRIA3, MAPK3, PRKCG, LYN, GUCY1A2, GRID2, MAP2K1, MAP2K2, BRAF, PRKCA, IGF1, GNAO1, PLCB4, GNAQ, GNAS, KRAS, PLCB1, PLCB2	4.26058e-08	1.98481e-07
mmu01230	Biosynthesis of amino acids	38	0.675676	PRPS1, GOT1L1, PCX, SHMT2, SHMT1, RPE, MTR, MAT2B, ENO1, MAT2A, CBS, IDH3B, PGK1, PHGDH, PRPS1L1, GLUL, PSPH, IDH3A, ARG2, PKLR, IDH3G, GPT2, IDH1, GOT2, PYCR1, TALDO1, ASNS, CS, RPIA, PFKL, PSAT1, ACO1, ACO2, BCAT1, ALDOA, TKT, GAPDH, PFKP	0.000235654	0.000464019
mmu04146	Peroxisome	38	0.675676	ABCD2, MVK, PEX11A, ECI2, HSD17B4, CROT, SCP2, MPV17, ABCD1, HMGCLL1, NUDT13, PEX16, PEX19, ACSL1, EPHX2, IDH1, ECH1, ACSL6, ACSL5, ACSL4, PEX1, ACSL3, SOD2, PEX12, PEX13, DHRS4, SOD1, PEX7, PEX5L, AMACR, ACOX2, PEX3, ACOX1, PEX6, AGPS, PEX5, FAR1, CRAT	0.00219613	0.00332905
mmu04260	Cardiac muscle contraction	37	0.657895	RYR2, COX7B, COX4I2, ATP2A3, ATP1A3, ATP2A2, CACNA1D, ATP1A2, CACNA1C, ATP1A1, COX5B, SLC8A1, SLC9A1, SLC8A2, CACNG6, CACNG8, UQCRFS1, CYC1, CACNG2, CACNG4, COX8C, TPM3, CACNA2D1, TPM1, CACNA2D3, ATP1B2, ATP1B1, CACNB1, SLC8A3, CACNB2, CACNB3, COX7A2L, CACNB4, ASPH, SLC9A6, MYL3, MYH7	0.00433793	0.00622966
mmu04917	Prolactin signaling pathway	36	0.640114	INS1, GSK3B, SHC2, SHC3, INS2, WAP, PIK3R3, PIK3CB, PIK3R1, FOXO3, SOCS2, NRAS, MAPK8, CCND2, SOCS1, CCND1, AKT2, AKT3, AKT1, JAK2, SOCS6, SOCS4, MAPK3, STAT5B, MAP2K1, MAP2K2, STAT3, MAPK14, MAPK12, GCK, MAPK10, PIK3CA, IRF1, KRAS, SOS1, SOS2	0.000271884	0.000524545
mmu04662	B cell receptor signaling pathway	36	0.640114	GSK3B, INPPL1, PIK3R3, BCL10, PIK3CB, PIK3R1, MALT1, RASGRP3, IKBKB, PPP3CA, NRAS, PPP3CB, PPP3R1, AKT2, INPP5D, AKT3, RAC2, BLNK, AKT1, RAC3, IKBKG, RAC1, MAPK3, LYN, VAV3, MAP2K1, JUN, MAP2K2, CHUK, NFATC2, VAV2, PIK3CA, KRAS, FCGR2B, SOS1, SOS2	0.00337811	0.0050017
mmu05222	Small cell lung cancer	36	0.640114	LAMA5, CDKN1A, LAMA3, PTEN, PIK3R3, PIK3CB, PIK3R1, CASP9, IKBKB, RXRA, CCND1, AKT2, AKT3, AKT1, E2F2, ITGAV, E2F3, IKBKG, CHUK, APAF1, GADD45B, LAMB2, ITGA3, PTK2, PIK3CA, COL4A2, CDK4, TRP53, BCL2, CYCS, RARB, ITGA6, BIRC7, BIRC2, BCL2L1, BIRC3	0.0250221	0.0296845
mmu05031	Amphetamine addiction	35	0.622333	GRIA1, CAMK2B, ATF2, GRIA2, DDC, HDAC2, CAMK2D, CAMK2A, CACNA1D, CACNA1C, PPP1CC, PPP3CA, GRIN2A, PPP3CB, PPP3R1, CREB3L2, PRKACA, PRKACB, GRIA3, GRIA4, PRKCG, JUN, PRKCA, GRIN2C, GRIN2B, SIRT1, GRIN1, GRIN2D, CREB3, CREB1, CAMK4, GNAS, FOSB, CALM1, STX1A	0.000122147	0.000253587
mmu05230	Central carbon metabolism in cancer	35	0.622333	GLS2, PTEN, PIK3R3, PIK3CB, PIK3R1, PDHB, HIF1A, EGFR, HK1, HK3, NRAS, AKT2, ERBB2, AKT3, AKT1, MAPK3, PDGFRA, MAP2K1, TIGAR, MAP2K2, PDHA1, NTRK3, IDH1, GCK, SIRT3, PFKL, PIK3CA, TRP53, KIT, G6PDX, KRAS, FGFR3, PFKP, FGFR2, FGFR1	0.000122147	0.000253587
mmu05221	Acute myeloid leukemia	35	0.622333	CSF1R, CEBPA, LEF1, TCF7, ARAF, PIK3R3, PIK3CB, PIK3R1, IKBKB, NRAS, CCND1, AKT2, AKT3, AKT1, IKBKG, RUNX1T1, MAPK3, TCF7L2, STAT5B, MAP2K1, MAP2K2, CHUK, STAT3, BRAF, RUNX1, PER2, PIK3CA, RPS6KB1, KIT, RPS6KB2, RARA, KRAS, SOS1, SOS2, PPARD	0.000174624	0.000351086
mmu05218	Melanoma	35	0.622333	CDKN1A, PTEN, PDGFB, ARAF, PIK3R3, PDGFA, PIK3CB, PIK3R1, FGF1, EGFR, FGF3, IGF1R, FGF4, NRAS, CCND1, AKT2, AKT3, AKT1, E2F2, E2F3, FGF22, MAPK3, PDGFRA, MAP2K1, MAP2K2, GADD45B, EGF, BRAF, IGF1, PIK3CA, CDK4, TRP53, MDM2, KRAS, FGFR1	0.000343416	0.000643064
mmu03420	Nucleotide excision repair	33	0.586771	CCNH, CETN2, XPC, POLD3, POLR2A, POLR2B, POLD1, POLR2C, POLD2, POLR2D, POLR2E, POLR2F, POLR2G, POLR2H, POLE, RFC2, RPA2, RAD23A, GTF2H2, GTF2H4, GTF2H5, RBX1, DDB1, POLE4, CUL4A, CDK7, ERCC3, ERCC1, ERCC2, POLE3, ERCC8, MNAT1, CUL4B	6.31536e-06	1.84814e-05
mmu04920	Adipocytokine signaling pathway	33	0.586771	PRKAA1, PRKAA2, IRS1, TRADD, PRKAG2, IRS2, SLC2A4, IRS3, ADIPOR1, CAMKK2, IKBKB, STK11, MAPK8, RXRA, AKT2, AKT3, AKT1, IKBKG, JAK2, PPARGC1A, PRKAB2, CHUK, ACSL1, STAT3, ACSL6, ACSL5, ACSL4, PTPN11, ACSL3, TNFRSF1B, PRKAB1, MAPK10, LEP	0.0013697	0.00219319
mmu00562	Inositol phosphate metabolism	33	0.586771	MTMR1, MTMR2, MTMR3, INPP1, PTEN, INPPL1, PIK3CB, PIK3C2A, MTMR4, MTMR6, INPP5B, INPP5F, INPP5D, INPP5E, PLCE1, PIP5K1A, PIP5K1B, PIP5K1C, CDIPT, SACM1L, IPMK, OCRL, SYNJ2, INPP4B, ALDH6A1, PLCB4, PIK3CA, ITPKA, PIK3C3, PLCB1, PLCB2, PLCD1, PI4K2A	0.00181679	0.00279845
mmu03018	RNA degradation	33	0.586771	BTG3, ZCCHC7, BTG2, ENO1, TOB2, TOB1, HSPD1, EDC3, EXOSC4, EXOSC10, EXOSC8, DHX36, DCPS, EXOSC1, PNPT1, CNOT6L, PABPC4, LSM1, LSM5, CNOT4, LSM8, PFKL, CNOT6, PAN3, LSM6, XRN1, CNOT1, CNOT2, XRN2, CNOT3, CNOT8, PFKP, MPHOSPH6	0.0261092	0.0307831
mmu04971	Gastric acid secretion	32	0.56899	CAMK2B, MYLK2, CAMK2D, CAMK2A, GNAI3, ITPR1, ATP1A3, ADCY3, ATP1A2, ADCY1, ATP1A1, ADCY8, ACTB, GNAI1, SLC9A1, GNAI2, PRKACA, PRKACB, PRKCG, KCNJ16, PRKCA, ATP1B2, ATP1B1, ATP4B, PLCB4, ADCY9, GNAQ, GNAS, CALM1, PLCB1, KCNK2, PLCB2	0.00792459	0.0104086
mmu04370	VEGF signaling pathway	31	0.551209	SHC2, SH2D2A, PXN, PIK3R3, PIK3CB, PIK3R1, CASP9, CDC42, PPP3CA, NRAS, PPP3CB, PPP3R1, AKT2, AKT3, RAC2, AKT1, RAC3, RAC1, MAPK3, PRKCG, MAP2K1, MAP2K2, NFATC2, PRKCA, MAPK14, PTK2, MAPK12, VEGFA, PIK3CA, MAPKAPK3, KRAS	9.84697e-05	0.000213724
mmu04961	Endocrine and other factor-regulated calcium reabsorption	31	0.551209	CLTB, ATP1A3, CLTA, ATP1A2, AP2A1, ATP1A1, AP2A2, SLC8A1, SLC8A2, CALB1, AP2S1, PRKACA, PRKACB, AP2M1, PRKCG, ATP2B2, PRKCA, ATP2B1, ATP1B2, ATP1B1, RAB11A, DNM1, DNM2, DNM3, SLC8A3, PLCB4, ADCY9, GNAQ, GNAS, PLCB1, PLCB2	0.000314536	0.000594815
mmu04929	GnRH secretion	31	0.551209	ITPR1, PIK3R3, CACNA1D, CACNA1C, PIK3CB, PIK3R1, NRAS, AKT2, GNA11, AKT3, AKT1, KCNN2, KCNN3, KCNN4, MAPK3, PRKCG, KCNJ6, MAP2K1, GABBR1, MAP2K2, KCNJ11, KCNJ9, TRPC1, PRKCA, PLCB4, PIK3CA, GNAQ, KRAS, PLCB1, PLCB2, HCN2	0.000631265	0.00109611
mmu04664	Fc epsilon RI signaling pathway	31	0.551209	PIK3R3, PIK3CB, PIK3R1, NRAS, MAPK8, AKT2, INPP5D, AKT3, RAC2, AKT1, RAC3, FYN, RAC1, MAP2K7, MAP2K6, MAPK3, LYN, VAV3, MAP2K4, MAP2K1, MAP2K2, PRKCA, GAB2, MAPK14, MAPK12, VAV2, MAPK10, PIK3CA, KRAS, SOS1, SOS2	0.00162022	0.00255753
mmu04918	Thyroid hormone synthesis	31	0.551209	ATF2, ITPR1, ATP1A3, ADCY3, ATP1A2, ADCY1, ATP1A1, TTF2, ADCY8, SLC5A5, ASGR2, CREB3L2, PRKACA, PRKACB, PRKCG, GPX1, HSPA5, GSR, PRKCA, ATP1B2, ATP1B1, TSHR, CREB3, PLCB4, CREB1, ADCY9, GNAQ, CANX, GNAS, PLCB1, PLCB2	0.0121668	0.0155964
mmu03250	Viral life cycle - HIV-1	30	0.533428	TSG101, CCNT2, ELL, CCNT1, VPS4B, PSIP1, MLLT1, MLLT3, BICD1, AFF4, BICD2, XPO1, TNPO3, RANBP2, CPSF7, APOBEC3, PDCD6IP, CPSF6, MAP1S, NUP153, KAT2B, CD4, HGS, FEZ1, MAP1A, CHMP4B, PIN1, CHMP6, SERINC5, RAN	0.000799169	0.00135081
mmu04927	Cortisol synthesis and secretion	30	0.533428	ATF2, SCARB1, ITPR1, ADCY3, CACNA1D, CACNA1C, ADCY1, ADCY8, GNA11, CREB3L2, PDE8B, PRKACA, LDLR, PRKACB, HSD3B6, PBX1, AGT, CREB3, PLCB4, CREB1, ADCY9, STAR, SP1, CYP21A1, GNAQ, GNAS, ORAI1, PLCB1, KCNK2, PLCB2	0.0149566	0.0186713
mmu04930	Type II diabetes mellitus	28	0.497866	INS1, IRS1, INS2, CACNA1B, PIK3R3, CACNA1A, CACNA1D, IRS2, CACNA1C, PIK3CB, PIK3R1, SLC2A4, IRS3, CACNA1E, PRKCZ, HK1, IKBKB, SOCS2, HK3, MAPK8, SOCS1, SOCS4, MAPK3, KCNJ11, PKLR, GCK, MAPK10, PIK3CA	3.17382e-05	8.06788e-05
mmu04340	Hedgehog signaling pathway	28	0.497866	GSK3B, MGRN1, HHIP, CUL3, CUL1, GLI3, GLI2, CCND2, CCND1, KIF3A, SUFU, SPOP, BTRC, PRKACA, PRKACB, CDON, CSNK1G3, SMURF2, FBXW11, CSNK1A1, PTCH1, IQCE, CSNK1D, GPR161, BCL2, SPOPL, CSNK1G2, CSNK1G1	0.00177073	0.00274967
mmu04923	Regulation of lipolysis in adipocytes	26	0.462304	INS1, IRS1, INS2, GNAI3, PIK3R3, ADCY3, IRS2, ABHD5, PIK3CB, PIK3R1, ADCY1, IRS3, ADCY8, GNAI1, GNAI2, AKT2, AKT3, AKT1, PRKACA, PRKACB, PRKG1, TSHR, ADCY9, PIK3CA, GNAS, MGLL	0.00677318	0.0090467
mmu05217	Basal cell carcinoma	26	0.462304	GSK3B, CDKN1A, HHIP, LEF1, TCF7, GLI3, GLI2, SUFU, DVL1, DVL2, DVL3, WNT2, FZD1, APC2, TCF7L2, GADD45B, WNT3A, PTCH1, WNT7B, FZD6, WNT9B, AXIN1, WNT7A, APC, TRP53, CTNNB1	0.0276594	0.0320178
mmu03022	Basal transcription factors	25	0.444523	GTF2A1, CCNH, GTF2B, GTF2E1, GTF2E2, GTF2I, TBP, TAF13, TAF10, TAF11, GTF2H2, GTF2F1, GTF2H4, GTF2H5, TAF6L, CDK7, ERCC3, ERCC2, TBPL1, GTF2IRD1, TAF5, MNAT1, TAF3, TAF2, TAF1	0.000166878	0.000339082
mmu00510	N-Glycan biosynthesis	25	0.444523	DPAGT1, B4GALT2, B4GALT1, RPN1, MAGT1, FUT8, MAN2A2, MAN1A2, MAN2A1, MGAT5, MGAT3, MGAT1, ALG8, ST6GAL1, ST6GAL2, ALG12, ALG1, ALG11, DDOST, DPM1, MAN1A, DOLPP1, OSTC, MGAT4A, MGAT4B	0.00485538	0.00692073
mmu01212	Fatty acid metabolism	25	0.444523	ACADVL, TECR, HSD17B4, HSD17B12, ACAT2, ACAT1, FADS2, ACADL, SCP2, SCD2, ACADS, CBR4, ELOVL1, ACSL1, ELOVL2, ACSL6, ACSL5, ELOVL6, ACSL4, ACSL3, ELOVL7, ACADSB, HADHB, ACOX1, PPT1	0.0411329	0.0466003
mmu05219	Bladder cancer	23	0.408962	MAP2K1, CDKN1A, MAP2K2, DAPK1, EGF, DAPK3, ARAF, BRAF, UPK3A, EGFR, VEGFA, NRAS, RPS6KA5, CCND1, CDK4, TRP53, ERBB2, MDM2, E2F2, KRAS, E2F3, FGFR3, MAPK3	0.000422519	0.000761332
mmu05030	Cocaine addiction	23	0.408962	GPSM1, ATF2, GRIA2, DDC, JUN, GNAI3, GRIN2C, GRIN2B, GNAI1, GNAI2, GRIN1, GRIN2D, GRM2, CREB3, GRIN2A, CREB1, DLG4, CREB3L2, GNAS, FOSB, PRKACA, RGS9, PRKACB	0.00575847	0.0078562
mmu04216	Ferroptosis	22	0.391181	STEAP3, GPX4, ACSL1, GSS, NCOA4, ACSL6, ACSL5, ACSL4, SAT2, ACSL3, SAT1, SLC39A14, GCLC, MAP1LC3B, FTL1, TRP53, FTH1, PCBP2, VDAC3, VDAC2, GCLM, ATG5	0.000833053	0.00139573
mmu04962	Vasopressin-regulated water reabsorption	21	0.3734	NSF, DCTN6, RAB5B, RAB5C, DCTN2, DCTN1, DCTN4, ADCY3, AQP3, RAB11A, RAB11B, CREB3, CREB1, ADCY9, ARHGDIA, CREB3L2, GNAS, PRKACA, RAB5A, PRKACB, VAMP2	0.00925216	0.0120215
mmu04973	Carbohydrate digestion and absorption	21	0.3734	ATP1A3, PIK3R3, CACNA1D, ATP1A2, PIK3CB, PIK3R1, ATP1A1, ATP1B2, SLC2A5, ATP1B1, HK1, HK3, PLCB4, PIK3CA, AKT2, AKT3, AKT1, AMY1, PLCB1, SLC37A4, PLCB2	0.0269244	0.031357
mmu05216	Thyroid cancer	20	0.355619	TCF7L2, MAP2K1, CDKN1A, MAP2K2, GADD45B, TPM3, TCF7, LEF1, NCOA4, BRAF, NRAS, RXRA, CCND1, TFG, TRP53, TPR, CCDC6, CTNNB1, KRAS, MAPK3	0.0020518	0.00313514
mmu05033	Nicotine addiction	20	0.355619	GRIA1, CHRNB2, GABRB2, GRIA2, SLC32A1, GABRA6, GABRA4, CACNA1B, CACNA1A, GRIN2C, GABRG3, GRIN2B, GABRG2, GABRG1, GRIN1, GRIN2D, GRIN2A, SLC17A6, GRIA3, GRIA4	0.00623791	0.00844994
mmu00514	Other types of O-glycan biosynthesis	20	0.355619	B4GALT2, GALNT7, GALNT6, ST6GAL1, B4GALT1, GALNT13, ST6GAL2, GALNT4, GALNT3, GALNT1, POMT1, C1GALT1, RFNG, GXYLT2, GALNT10, POFUT2, C1GALT1C1, POFUT1, OGT, ST3GAL3	0.0156467	0.019406
mmu00020	Citrate cycle (TCA cycle)	19	0.337838	PDHA1, PCX, MDH1, IDH3G, IDH1, PDHB, SDHD, FH1, CS, ACLY, SUCLA2, OGDH, IDH3B, SUCLG2, ACO1, ACO2, DLAT, DLD, IDH3A	0.000665424	0.00114501
mmu04960	Aldosterone-regulated sodium reabsorption	19	0.337838	PRKCG, INS1, IRS1, INS2, NEDD4L, ATP1A3, PIK3R3, ATP1A2, PRKCA, IGF1, PIK3CB, PIK3R1, ATP1A1, ATP1B2, ATP1B1, NR3C2, PIK3CA, KRAS, MAPK3	0.0079563	0.0104086
mmu04710	Circadian rhythm	18	0.320057	PRKAB2, PRKAA1, PRKAA2, FBXW11, CUL1, PRKAG2, NR1D2, RORA, CSNK1D, NR1D1, PRKAB1, RBX1, PER2, PER3, CREB1, FBXL3, BTRC, CLOCK	0.00497312	0.00703604
mmu00250	Alanine, aspartate and glutamate metabolism	18	0.320057	GOT1L1, GLS2, GPT2, GAD1, GFPT2, CAD, GOT2, ASNS, GAD2, ABAT, ASRGL1, ALDH4A1, GLUD1, ALDH5A1, LAO1, RIMKLA, GLUL, NIT2	0.0250165	0.0296845
mmu01210	2-Oxocarboxylic acid metabolism	17	0.302276	GOT1L1, PDHA1, IDH3G, GPT2, IDH1, BCKDHB, GOT2, PDHB, CS, OGDH, IDH3B, ACO1, ACO2, DLAT, BCAT1, DLD, IDH3A	0.0129838	0.0164233
mmu03030	DNA replication	17	0.302276	PRIM2, RNASEH2C, FEN1, MCM7, RFC2, PRIM1, RPA2, POLE4, POLD3, POLA1, RNASEH1, POLD1, POLE3, POLD2, MCM4, SSBP1, POLE	0.0178562	0.0218624
mmu01250	Biosynthesis of nucleotide sugars	17	0.302276	CMAS, PMM1, TGDS, GFPT2, UAP1, GCK, HK1, GPI1, HK3, UGP2, GMDS, FPGT, PGM3, GNPNAT1, NANS, GALK1, GNE	0.0409004	0.0466003
mmu00534	Glycosaminoglycan biosynthesis - heparan sulfate / heparin	13	0.231152	B3GAT3, GLCE, XYLT2, HS6ST2, HS2ST1, HS3ST2, EXT1, NDST1, EXT2, EXTL2, EXTL1, EXTL3, B4GALT7	0.0174025	0.0214443
mmu00563	Glycosylphosphatidylinositol (GPI)-anchor biosynthesis	13	0.231152	PIGS, PIGU, PIGT, PIGN, GPAA1, PIGQ, PIGYL, PIGX, PIGA, MPPE1, PIGF, GPLD1, PIGH	0.0351436	0.0404363

## Sheet: GO-BP
Gene Ontology biological processes significantly enriched by Cthrc1-correlated genes in BXD hippocampus
Term ID	GO-BP	Count	%	Genes	PValue	FDR
GO:0015031	protein transport	300	5.33428	IPO13, IPO11, NUP107, KDELR1, ITSN1, GCC2, SCAMP5, RABGEF1, SCAMP4, ARL6IP5, DAG1, AP1S2, BCAP29, AP1S1, VPS35, CCDC93, VPS39, SEC63, NUP214, VPS18, COG8, COG6, ARRDC1, COG4, COG3, AP1B1, ANK2, SCAMP1, SCAMP2, NUP93, RUFY1, KCNQ2, TXNIP, PREB, NUP98, ASTN2, BLZF1, SEH1L, LMAN2L, STXBP1, EIF5A2, STXBP2, AGAP1, NMD3, ABCB9, PIK3R1, GABARAP, SNX3, SNX4, SNX1, SCFD1, AP5M1, SCFD2, MYO6, SNX9, NUP88, …	2.97406e-33	2.67219e-29
GO:0045944	positive regulation of transcription from RNA polymerase II promoter	483	8.58819	ATF1, ATF2, GABPB2, MAML1, MYT1L, HNRNPU, GABPB1, ELK1, BACH1, ELK4, HOXA9, TBK1, SOX17, SOX15, AKT2, ZC3H12A, GPBP1, CREB3L2, AKT1, PKNOX1, JUNB, IER5, DDX17, NKX2-9, MEF2A, MED1, MEF2B, SOX14, RFX3, SOX11, SOX12, DICER1, SOX10, MED6, HCFC1, AR, ISL2, ZFP292, RFX4, DDIT3, RFX5, ZFP296, ATF7, RBCK1, ATF6, CLOCK, PRKDC, PRDM15, GATA5, GATA2, HIF1A, PPP3R1, GALR3, BLOC1S2, MYO6, ZBTB7B, RREB1, PPAR…	2.03526e-27	9.14339e-24
GO:0006468	protein phosphorylation	281	4.99644	APP, ERRFI1, TRIO, MAML1, ARAF, TESK1, TESK2, RPS6KA3, RABGEF1, RPS6KA6, TBK1, RPS6KA5, RPS6KA2, AKT2, AKT3, TRIM24, AKT1, EPHB2, PRKACA, PRKACB, EPHB3, CDON, EPHA5, ACVR1, PRKCG, EPHA4, PRKCI, EPHA6, DAPK1, EPHA8, DAPK3, HUS1, PRKCA, CSNK1D, ATG14, PASK, PHKA2, RUNX3, PRKAB1, UHMK1, BCR, PRKAR1B, PRKAR1A, KCNQ2, TYRO3, ULK2, ULK1, EPHA1, TRIB2, EPHA3, PRKDC, PDGFB, PIK3R4, PIK3R1, NLK, PRKCZ, TT…	4.37789e-25	1.31118e-21
GO:0000122	negative regulation of transcription from RNA polymerase II promoter	399	7.09459	ATF2, MYT1L, IFT172, EHMT2, HNRNPU, ENO1, BACH1, BACH2, ELK4, ZFP281, SOX15, PRKACA, SAMD11, MEF2A, MED1, HES6, SOX14, SOX11, SOX12, DICER1, SOX10, HCFC1, AR, BIN1, DDIT3, RFX5, ZFP296, TXNIP, ATF7, CGGBP1, URI1, GATA5, GATA2, HIF1A, MTDH, ZFP180, PRDM16, ZBTB7B, RREB1, HEXIM1, JUN, JUND, SNAI3, PLK1, IRF2BP1, NFATC2, IRF2BP2, NR1D2, NR1D1, NR2F2, ST18, HNRNPK, PKIA, HBP1, GTF2IRD1, CPEB3, EZH1, …	9.69875e-23	2.17858e-19
GO:0016310	phosphorylation	264	4.69417	PANK2, TRIO, PANK3, PANK1, ARAF, TESK1, TESK2, RPS6KA3, RPS6KA6, TBK1, RPS6KA5, RPS6KA2, AKT2, AKT3, AKT1, EPHB2, SEPHS1, PRKACA, SEPHS2, PRKACB, EPHB3, EPHA5, ACVR1, PRKCG, EPHA4, PRKCI, EPHA6, DAPK1, EPHA8, DAPK3, PRKCA, CSNK1D, PASK, UHMK1, BCR, TYRO3, ULK2, ULK1, EPHA1, EPHA3, PI4K2A, GNE, PRKDC, MAPKAP1, PIK3R4, NLK, PRKCZ, TTBK1, STK38L, PIP5K1A, PIP5K1B, TRPM7, PIP5K1C, TRPM6, LYN, SRPK2, …	6.55889e-22	1.17863e-18
GO:0006886	intracellular protein transport	152	2.7027	IPO13, RAB3C, IPO11, RAB3A, PDCD6, RAB3D, CSE1L, TOMM20, IPO7, IPO4, RIMS2, RPH3A, RIMS1, IPO8, TBC1D30, AP1S2, BCAP29, AP1S1, VPS35, TBC1D22A, VPS39, TBC1D22B, AP2M1, WLS, TRIM23, NSF, RAB2A, VPS18, ADPRHL1, VPS33A, COG3, AP1B1, TBC1D2B, FAM91A1, TOM1L2, RAB31, RABL3, KPNB1, STX1A, RAB5B, RAB5C, TMED10, ARL6, STXBP1, COPB1, STXBP2, VPS26C, KLC1, SNX1, SCFD1, SCFD2, BLOC1S2, PSAP, TBC1D13, TBC1D1…	1.63887e-20	2.45421e-17
GO:0007399	nervous system development	196	3.48506	APP, TMEM41B, MYT1L, CYB5D2, CDC20, RNF112, OPHN1, DPYSL2, DPYSL3, ZC3H12A, DPF2, ADNP2, AKT1, DIP2A, EPHB2, SOX4, EPHB3, CDON, EPHA5, MEF2A, EPHA4, HES6, RBFOX1, SMARCC1, RBFOX2, SMARCC2, RBFOX3, EPHA8, MAP1S, ISLR2, SOX11, ADGRB1, TYRO3, ULK2, GPM6A, NUMBL, SDC2, SCN3B, NKX2-2, JAG1, FZD6, IGF1, EIF2AK4, SMARCA2, DCLK1, SMARCA4, CCDC88A, PPT1, SSPO, NODAL, SCN2B, PCSK2, NRP1, NRP2, PTPRF, ENC1,…	5.60544e-19	7.19499e-16
GO:0006511	ubiquitin-dependent protein catabolic process	138	2.45377	UBE3C, UBE2D3, UBE2D1, KEAP1, UBE3A, HERC4, RNF114, PSMD4, PSMD3, FBXO4, FBXO8, BTRC, RNF111, USP7, USP5, FBXW8, ARRDC1, USP3, FBXO2, SIAH1A, FBXO11, TRPC4AP, RC3H2, RNF40, KCTD6, WDR77, RBX1, RNF126, RNF125, RNF128, NHLRC1, ANAPC2, VCP, PSMD11, CUL5, KLHL15, CUL3, CUL2, CUL1, NEDD4L, UBR3, FBXO45, UBR1, ANAPC11, ATXN3, RNF217, XBP1, UBE2H, NDFIP2, HACE1, SMURF2, UBE2B, SIAH2, BFAR, NTAN1, CNOT4,…	3.59211e-18	4.03438e-15
GO:0006897	endocytosis	110	1.9559	ITSN2, APP, DGKD, ITSN1, INPPL1, ARR3, RABGEF1, OPHN1, DPYSL2, ANKFY1, SH3GL2, AP2M1, SH3GL1, CSNK1G3, APLP1, MAGI2, ANK2, CSNK1D, TBC1D2B, GAPVD1, SCAMP1, RUFY1, BIN3, BIN1, NCL, KCNQ2, TLN2, TLN1, STEAP2, CSNK1G2, CSNK1G1, RAB5B, RAB5C, MTMR9, C9ORF72, MTMR6, MYO6, PACSIN2, PACSIN3, ATP6V1H, SNX9, PIP5K1C, SNX5, MSR1, RABGAP1L, CAV2, TNK2, EHD1, MARCO, EHD2, EHD4, CALY, AAK1, RAB5A, LRP12, PICA…	9.53319e-18	9.5173e-15
GO:0016192	vesicle-mediated transport	132	2.34708	KDELR1, RABGEF1, ZFYVE27, KIF5A, AP1S2, BCAP29, TRAPPC11, AP1S1, BVES, VPS39, AP2M1, TRIM23, NSF, RAB2A, RAB2B, VPS18, VPS33A, AP1B1, GAPVD1, MAPK8IP3, RAB36, TBC1D20, PREB, MPPE1, TBC1D23, BLZF1, STX1A, TMED10, ARL6, STXBP1, CUL3, COPB1, STXBP2, KLHL12, SCFD1, AP5M1, KIF3B, SCFD2, RAB6B, SPTBN2, SYT5, CAML, RAB4A, SYT3, SYT2, SYT1, CACFD1, TRAPPC5, HPS1, HPS4, RAB39B, SYT9, SYT8, AP4B1, SYT7, SP…	6.31323e-16	5.67243e-13
GO:0050804	modulation of synaptic transmission	78	1.38691	TRIO, PTPRS, DGKB, GRIK5, LRRC4, GRIK3, UBE3A, GRIK2, PPP1R9B, AKAP12, ARHGAP44, PPP3CA, CDH2, CAMKV, CFL1, NPTN, PDE4A, VPS35, DLGAP1, PRKACA, JAK2, DLGAP3, DLGAP2, GRID2, CDKL5, GRID1, DNM1, BACE1, BCR, TUBB2B, PLCB4, NRG3, PRKAR1B, CDH11, SHANK3, PAFAH1B1, CNTNAP4, SHANK1, NLGN3, GRIA1, GRIA2, PXK, NLGN2, CACNA1B, CACNA1A, ADCY1, ADCY8, LRP8, MAPK8, GRIN2A, RELN, PRKAR2B, PRKAR2A, NTF3, PACSIN…	3.03338e-15	2.47772e-12
GO:0006915	apoptotic process	254	4.51636	CYFIP2, APP, ATF2, ERRFI1, ARL6IP1, NUDT2, GHITM, IFIT2, CCAR1, TIAL1, GJA1, RASSF5, AKT2, ZC3H12A, DPF2, BCAP29, AKT1, KIFAP3, MEF2A, UNC5A, DAPK1, MAP1S, DAPK3, SIAH1A, PRKCA, UNC5D, NISCH, RRAGA, DDIT3, JTB, VDAC1, BEX2, BCL10, HIF1A, GABARAP, CHST11, RAD21, INPP5D, ATG5, JUN, XBP1, BCL11B, GADD45B, TNFSF12, SIAH2, CIDEB, KITL, GJB6, HRK, HIP1, CSRNP3, SH3KBP1, FASTKD2, FAF1, 1600012H06RIK, SR…	5.25834e-14	3.93718e-11
GO:0006974	cellular response to DNA damage stimulus	211	3.75178	ATF2, MDC1, SMC6, ZFYVE26, ZC3H12A, AKT1, KAT7, NFRKB, RNF111, METTL3, NSMCE1, HUS1, FLYWCH1, CLOCK, ASF1A, RHNO1, PAXIP1, PRKDC, STXBP4, ZBTB1, XPC, ZMPSTE24, RAD21, LYN, PLK5, XRCC4, XRCC5, SMARCA5, NFATC2, SPRTN, RAD17, INTS7, ATR, SETD2, CDKN1A, FEN1, BTG2, CETN2, OGG1, SUV39H1, SETD7, ASH2L, PRPF19, BABAM1, NIPBL, PAXX, UIMC1, IKBKG, IKBKE, VAV3, SHPRH, ATMIN, NCOA6, PARP2, ACTL6A, SIRT4, BA…	6.20069e-14	4.28563e-11
GO:0006338	chromatin remodeling	104	1.84922	NUDT5, NR3C1, ACTB, YY1, RUVBL1, DPF2, PWWP2A, SMARCAD1, ARID2, NFRKB, MEN1, SMARCC1, SMARCC2, TBR1, CHD1L, HCFC1, MORF4L1, CFDP1, INO80C, PAXIP1, ZBTB1, BAZ2A, MIER1, SMYD2, SMYD1, DMAP1, BPTF, DR1, PHF10, BICRAL, SMARCA5, SMARCA2, SMARCA4, TCF3, EZH1, EZH2, ZFP110, RERE, KDM5C, PSIP1, RSF1, CHD4, NIPBL, BCL7A, NFKBIZ, HMG20B, JARID2, KDM6A, KDM6B, BRD3, SS18, BRD2, PBRM1, ACTR6, ATRX, ACTL6A, P…	2.17291e-13	1.39455e-10
GO:0006470	protein dephosphorylation	80	1.42248	PTPRT, PTPRS, PTPRO, PTEN, DUSP19, PTPRM, PPP2R2A, PTPRJ, CTDSPL2, PTPRK, DUSP18, PTPN23, DUSP15, DUSP16, PTPRF, PTPDC1, CDC14B, PTPRG, DUSP11, PPP6C, DUSP12, PPP1CC, PPP3CA, STK11, PPP3CB, PPP4R1, PPP2R1B, PPP4R2, PPP2R5E, PPP2R1A, BTRC, PPP1R12A, DUSP3, FBXW11, PPP2R5B, PPP2R5A, PPP2R5D, PPP2R5C, DUSP8, CDC25A, CTTNBP2NL, DUSP7, DUSP22, PTP4A1, CTDNEP1, PTP4A2, PPM1A, PTP4A3, PPM1B, CTDSP1, CTD…	2.65274e-13	1.58899e-10
GO:0006325	chromatin organization	157	2.79161	N6AMT1, KDM1A, EHMT2, JMJD1C, HNRNPU, ARID4A, ARID4B, NUCKS1, NR3C1, SMCHD1, RUVBL1, DPF2, EPC1, SMARCAD1, KAT7, ARID2, ATXN7L3, BAHCC1, MEN1, HMGN1, SMARCC1, SMARCC2, SFMBT1, USP3, DAPK3, SETMAR, RSBN1, RNF40, HCFC1, MORF4L1, TBL1XR1, THAP7, HAT1, BCORL1, ASF1A, MEG3, L3MBTL3, DNMT1, BAZ2A, FTX, PHF21A, ZMPSTE24, MBTD1, SMYD2, EP400, SMYD3, DMAP1, ATG5, ZFP462, CBX8, CBX7, CBX6, CBX5, SETDB1, CB…	4.20706e-13	2.36253e-10
GO:0045893	positive regulation of transcription, DNA-templated	271	4.81863	ELK1, ACTB, ZFP281, SOX17, ZXDB, GPBP1, CREB3L2, TRIM24, EPC1, AKT1, SOX6, PKNOX1, BTRC, NFRKB, ATXN7L3, RNF111, SOX4, ACVR1, MEF2A, MED1, SMARCC1, SMARCC2, RFX3, SOX11, RUNX3, SOX10, RUNX2, RUNX1, HCFC1, AR, NIF3L1, DDIT3, TFAM, CLOCK, MEG3, EPAS1, PDGFB, NOLC1, GATA5, XPC, BCL10, PRDM11, HIF1A, MBTD1, BLOC1S2, PRDM16, HIVEP3, APOE, NRBF2, PATZ1, PPARGC1A, SNX5, FZD1, JUN, SS18L1, EAF1, SMARCA5,…	1.05876e-12	5.51438e-10
GO:0030036	actin cytoskeleton organization	116	2.06259	TESK1, TESK2, ANTXR1, AMOT, EPS8, OPHN1, CXADR, ACTN1, TMOD3, NISCH, BCR, CLDN3, SPECC1L, FSCN1, ELMO1, TNIK, UTRN, BRSK2, EPB41, CTTNBP2, PDGFB, PDGFA, CORO1A, CORO1C, ATXN3, SDCBP, PACSIN2, PIP5K1A, ABL2, MYH10, SPTBN2, VASP, SPECC1, AUTS2, IQSEC1, IQSEC3, PARVB, SSH2, ARHGAP26, CORO2B, EHD2, BCL6, SPIRE2, SPIRE1, NF2, AMOTL1, WDR1, PLEK, LDB3, WASL, PPP1R9B, SIPA1L1, CAPZB, CSRP1, RAC2, RAC3, …	1.10472e-12	5.51438e-10
GO:0046777	protein autophosphorylation	95	1.68919	DDR1, MYLK2, GSK3B, FLT1, LRRK2, FLT4, IGF1R, HK1, STK11, SLK, EEF2K, RB1CC1, TRIM24, PIM3, RIOK2, PRKACA, JAK2, EPHB3, HTATIP2, PRKCG, EPHA4, CSNK1G3, PDGFRA, CDKL5, DAPK1, EPHA8, CAD, DAPK3, MINK1, DYRK1A, LMTK2, PRKCA, OXSR1, PASK, UHMK1, BCR, ERN1, MAPKAPK3, LCK, KIT, TYRO3, ULK2, ULK1, TNIK, EPHA1, CSNK1G2, DDR2, CSNK1G1, CAMK2B, CSF1R, CAMK2D, CAMK2A, PRKX, NLK, ACVR1B, EGFR, CAMKK2, PAK1, …	1.52458e-12	7.20964e-10
GO:0006397	mRNA processing	156	2.77383	ZFP326, TCERG1, DBR1, FMR1, HNRNPU, TTF2, CASC3, ADARB1, TSEN2, LSM10, PNN, LSM11, PPP4R2, SNRPD2, RBMX2, PAPOLG, KHSRP, MAGOH, PAPOLA, HABP4, SNIP1, PRKACA, CMTR2, SRRM2, DDX17, AQR, RBFOX1, MBNL2, RBFOX2, RBFOX3, METTL3, SSU72, THOC1, PRPF4B, ZCRB1, THOC2, WBP11, CRNKL1, SRRM1, ERN1, PRPF4, PRPF6, PDE12, PRPF3, XRN2, SRSF2, SNRNP27, CD2BP2, PPIH, GEMIN6, ZCCHC8, SLBP, DHX9, YTHDC1, DDX1, PRKRIP…	1.99607e-12	8.96735e-10
GO:0006417	regulation of translation	79	1.40469	APP, HBS1L, DDX3X, EIF4E3, FMR1, MSI1, CASC3, MSI2, BZW2, BZW1, ELAVL1, RBM4, EIF4ENIF1, RGS2, PAIP2B, AKT2, MAGOH, NCK2, HABP4, AKT1, RPL38, METTL18, NCK1, MRPS27, CNOT6L, NCBP1, DAPK1, NCBP2, APLP1, NGDN, RPL13A, DNAJC3, IMPACT, DNAJC1, THRAP3, EIF4E2, RBM24, GAPDH, PPP1R15B, DHX9, POLDIP3, IREB2, NOLC1, ZFP706, FOXO3, TCOF1, MKNK1, MKNK2, DHX36, EIF4EBP2, EIF4E, PAIP1, SAMD4, PTCD3, EIF2AK1, E…	5.17095e-12	2.21243e-09
GO:0007411	axon guidance	92	1.63585	CYFIP2, NRP1, NRP2, TRIO, USP33, PTPRO, GLI3, GLI2, CDH4, ALCAM, KIF5C, DPYSL2, KIF5B, BSG, KIF5A, DAG1, NPTN, NRCAM, RAC1, EPHB2, SCN1B, EPHB3, SEMA6B, EPHA5, SEMA6C, EPHA4, SEMA6A, EPHA6, UNC5A, DSCAM, EPHA8, DCC, SEMA6D, VSTM2L, LMTK2, ETV1, PAX6, ANK3, UNC5D, GFRA3, MAPK8IP3, RUNX3, ENAH, RTN4RL1, EVL, EPHA1, DSCAML1, EPHA3, RTN4R, MEG3, LAMA5, CSF1R, NOTCH1, SEMA3C, LAMA3, SEMA3B, SEMA3E, SE…	1.13245e-11	4.62503e-09
GO:0010976	positive regulation of neuron projection development	90	1.60028	ATF1, DDR1, SCARB2, ATP8A2, KDM1A, AP2A1, CX3CL1, IKBKB, PTBP1, RGS2, ADAMTS1, CREB3L2, DPYSL3, ENC1, NPTN, SCN1B, NCK1, PRKCI, CAMK1D, ITGA3, DCC, MAGI2, ACSL6, PPP2R5B, P3H1, PPP2R5D, ATP1B2, SIRT1, RGMA, KAT2B, ADCYAP1, ADAM17, LRRC7, FEZ1, UBE2V2, RAPGEF1, ITGA6, ROR1, MAPT, DBN1, EPHA3, DDR2, CAMK2B, NDRG4, RRN3, LRP1, NRXN1, ITPR1, TWF2, PLA2G3, SNX3, RAP1A, RELN, PTPRZ1, CNR1, FUT9, P2RY2,…	1.43044e-11	5.58805e-09
GO:0016567	protein ubiquitination	174	3.09388	UBE2D4, UBE2D3, FBXO25, KEAP1, CCNC, UBE3A, DCAF5, CDC20, HERC4, RNF114, CDC27, FBXO4, TRIM24, AKT1, BTRC, RNF111, TRIM23, FBXO9, KCMF1, MED1, VPS18, RNF44, WSB1, WSB2, FBXW8, ANAPC7, FBXW7, ARRDC1, FBXW11, FBXO2, MED8, FBXO11, TRPC4AP, MID2, MED6, KCTD6, RNF41, RBX1, KCTD9, RNF126, RNF125, TRIM17, HECW1, TRIM13, ANAPC5, NHLRC1, ANAPC2, KLHL18, VCP, CUL5, KLHL15, CUL3, CUL2, CUL1, NEDD4L, UBR3, F…	1.5622e-11	5.84849e-09
GO:0016477	cell migration	134	2.38265	ERRFI1, IRS1, WWC1, WWC2, ARPC5L, IRS2, CRKL, SYDE2, CDH2, SIRPA, TNS3, EPHB3, PDGFRA, PRKCI, FNDC3B, CD2AP, BCR, DEPDC1B, SPECC1L, FSCN1, ELMO1, TYRO3, ELMO2, ADAM9, EPHA3, ASTN1, MACF1, CD151, SDC2, CUL3, PXN, SDC3, PDGFB, IQGAP1, PRKCZ, CORO1A, CORO1C, VTN, FUT8, SRGAP1, ZRANB1, TGFB2, NFATC2, PTK2, CCDC88A, ITGB2L, BCL2, ITGBL1, SDC1, CORO7, TMEM18, AVL9, FGFR4, NODAL, NRP1, GSK3B, FLT1, SH3K…	1.70829e-11	6.13958e-09
GO:0031175	neuron projection development	88	1.56472	CYFIP2, APP, GSK3B, WDR47, BTG2, ATP8A2, DOCK7, PTEN, STMN3, PTPRM, STMN4, ECE1, PTPRK, IGF1R, PPP1R9B, PQBP1, IKBKB, MECP2, ATCAY, ZFYVE27, HERC1, OPHN1, TMEM108, RAC3, EFHD1, PHGDH, SCN1B, SH3GL2, NDEL1, PSD, UNC5A, EPHA8, NGB, GFRA1, RUNX3, UHMK1, RGMA, ADCYAP1, GPRIN1, ULK1, MAPT, TBC1D23, NPTXR, GPM6A, ROCK1, NRXN1, SRF, PRICKLE1, CAMSAP1, CAMSAP2, MAPK8, SNX1, CLMN, BLOC1S2, BLOC1S3, PTK2B,…	1.80131e-11	6.22491e-09
GO:0007409	axonogenesis	65	1.15576	APP, GSK3B, TOP2B, RAB3A, ATP8A2, DOCK7, ACTB, IGF1R, STK11, NEFL, EPHB2, NKX2-9, DST, MAP1S, APLP2, APLP1, LMTK2, PAX6, ANK3, ZDHHC17, AFG3L2, ISL2, CREB1, ALS2, MAP1A, NUMB, ULK2, ULK1, MAPT, RTN4R, BRSK1, NUMBL, BRSK2, NOTCH1, ADCY1, PRICKLE1, SLITRK2, PTPRZ1, SLITRK4, SLITRK3, DVL1, SLIT1, PIP5K1C, SLIT2, CTNNA2, SMN1, PAK3, MYH10, SEMA4A, SEMA4D, BCL11B, WNT3A, RYK, PTPN11, PTK2, SNAP91, DCL…	5.91174e-11	1.9673e-08
GO:0035556	intracellular signal transduction	178	3.16501	DGKD, DGKB, ITSN1, ARAF, RPS6KA3, ZFP36, RPS6KA6, RPS6KA5, DEPTOR, RASSF5, AKT2, RPS6KA2, AKT3, PLCE1, AKT1, RGS9, STK32B, TNS3, MAP3K4, TNS1, PRKCG, UNC13B, UNC13C, GUCY1A2, PRKCI, WSB1, WSB2, DAPK1, DAPK3, ACOT11, NSMCE1, PRKCA, PASK, DGKZ, TIAM2, BCR, DOK1, KCTD9, RRAGA, DEPDC1B, ADCY9, MAPKAPK3, TSSK5, TNIK, BRSK1, SHC2, BRSK2, SHC3, TWF2, PSEN2, PSEN1, NLK, PRKCZ, SOCS2, SDCBP, SOCS1, IRAK1,…	1.08913e-10	3.49493e-08
GO:0043161	proteasome-mediated ubiquitin-dependent protein catabolic process	100	1.77809	OTUD5, UBE2D3, UBE2D1, GBA1, UBE3A, PSMD6, PSMD4, AKT1, BTRC, FBXO9, FBXW7, FBXW11, SIAH1A, KCTD2, ARMC8, KCTD5, KLHL42, RBX1, CD2AP, RNF126, TBL1XR1, DDIT3, HECW1, TRIM13, PLAA, NHLRC1, RBCK1, KCTD17, CLOCK, VCP, PSMD14, CUL3, CUL1, NEDD4L, FBXO45, ATXN3, PCBP2, EDEM3, KLHDC3, UBE2H, HACE1, SMURF2, UBE2B, SIAH2, BFAR, UBE2A, KLHL20, NSFL1C, UBE2W, APPBP2, UBE2N, FBXL3, RNF187, GSK3B, TNFAIP1, TR…	1.16252e-10	3.60182e-08
GO:0001701	in utero embryonic development	143	2.54267	ATF2, ZFAND5, KEAP1, ENO1, AMOT, GJA1, NBN, SOX6, JUNB, PSPH, SLC39A3, SOX5, ACVR1, MED1, PDGFRA, TPM1, LIG4, ADAM10, OCRL, ATP11A, PDZK1, SOX10, UPB1, MAPK8IP3, TANC2, RUNX1, FOXP1, AR, ADCY9, MSH2, POLG2, ATF7, MEG3, NOTCH1, YTHDC1, ANKRD11, CUL3, UBR3, INPP5B, NPAT, BCL2L11, CHST11, MAN2A1, KIF3A, DHX35, RDH10, MYH10, JAG2, SMAD2, SMAD3, XRCC4, UBE2B, WNT3A, PTCH1, UPF3A, NR2F2, UBE2A, EIF2S2,…	1.33503e-10	3.98259e-08
GO:0018105	peptidyl-serine phosphorylation	86	1.52916	GSK3B, LRRK2, HK1, IKBKB, RPS6KA3, RPS6KA6, TBK1, RPS6KA5, CAMKV, AKT2, RPS6KA2, AKT3, TLK2, AKT1, TLK1, PRKACA, STK32B, IKBKE, PRKACB, PRKCG, CSNK1G3, MORC3, PRKCI, CAMK1D, CHUK, DYRK1A, LMTK2, PRKCA, CSNK1D, MASTL, VRK3, TGFBR2, UHMK1, LATS2, MAPKAPK3, ULK2, ULK1, PHIP, CSNK1G2, CSNK1G1, CAMK2B, BRSK1, CAMK2D, BRSK2, ROCK1, CAB39, PRKDC, ROCK2, TNKS, CAMK2A, PDGFB, PRKX, PRKCZ, TTBK1, TTBK2, MA…	1.37407e-10	3.98259e-08
GO:0008380	RNA splicing	122	2.16927	ZFP326, TCERG1, FMR1, HNRNPU, TTF2, CASC3, LSM10, PNN, PPP4R2, SNRPD2, RBMX2, KHSRP, MAGOH, HABP4, SNIP1, SRRM2, DDX17, AQR, RBFOX1, MBNL2, RBFOX2, RBFOX3, THOC1, PRPF4B, ZCRB1, THOC2, WBP11, CRNKL1, SRRM1, PRPF4, PRPF6, PRPF3, SRSF2, SNRNP27, CD2BP2, PPIH, GEMIN6, ZCCHC8, DHX9, YTHDC1, PRKRIP1, SMN1, ZC3H13, RBM10, SRPK2, IVNS1ABP, TIA1, PRPF38B, FUS, LSM1, LSM5, SRPK1, SMU1, LSM8, HNRNPK, LSM6,…	1.61862e-10	4.54479e-08
GO:0000209	protein polyubiquitination	87	1.54694	LRSAM1, UBE3C, RNF14, UBE2D3, FBXO28, UBE2D1, UBE3A, PRPF19, RNF114, RUSC1, TRIM2, TRIM68, FBXO4, ARIH2, ARIH1, BTRC, RNF152, RNF111, SHPRH, WSB1, WSB2, FBXW11, AXIN1, UBE2E2, RC3H2, RNF41, WDR77, KLHL42, RBX1, RNF125, UBE2R2, HECW1, PELI1, UBE2V2, NHLRC1, UBE2V1, RBCK1, BIRC2, CBFB, TNKS, MGRN1, RNF180, CUL3, PELI2, NEDD4L, AMBRA1, UBE2J2, CBL, HDAC6, UBE2J1, DCAF15, HECTD2, UBR5, RNF217, TMEM12…	3.98082e-10	1.08387e-07
GO:0050821	protein stabilization	92	1.63585	HSP90AB1, HIP1, MTRR, CCNH, ZFP207, USP33, PTEN, SOX17, SUMO1, TMEM88, FLOT2, MFSD1, SOX4, CCT3, EPHA4, MORC3, USP7, FBXW7, COG3, P3H1, ANK2, ATP1B2, ATP1B1, MAPK8IP3, GTPBP4, HCFC1, NCOR2, KCNU1, NCOR1, CREB1, PEX6, CDC37, RABL3, CRYAB, GAPDH, USP13, STX12, USP27X, STXBP4, STXBP1, WIZ, MTMR9, PIK3R1, NLK, USP19, HSPD1, RAB21, BAG4, NCLN, BAG5, BAG2, DVL1, BAG1, CDC37L1, FLNA, DVL3, APBB2, APBB1,…	1.16932e-09	3.09009e-07
GO:0006811	ion transport	217	3.85846	SLC4A1, SLC4A4, PIEZO1, ATP6V1E1, SLC12A7, SCN1B, SLC12A9, SCN1A, SLC34A3, ATP6V1G1, CACNA2D1, CACNA2D3, GABRG3, GABRG2, GABRG1, KCNQ2, VDAC3, ORAI1, VDAC2, KCNQ5, VDAC1, SLC22A4, TTYH3, TMEM63B, TTYH1, CLCNKA, ABCB8, SLC5A2, SLC5A5, TRPM2, GRIN2A, COMMD9, ATP6V0A2, TRPM7, KCNN3, KCNN4, SCN3B, TRPM6, SCN3A, ATP6V1C1, ATP6V0A1, GRIN2C, GRIN2B, GRIN2D, ATP4B, TCN2, FXYD1, SFXN3, FXYD7, SFXN2, SCN2B…	1.36906e-09	3.51457e-07
GO:0007049	cell cycle	233	4.14296	MDC1, CCNH, HNRNPU, SMC4, CCAR1, CDC20, RPS6KA3, ZFYVE26, CDC26, MTUS1, SIAH1A, THAP1, CD2AP, HCFC1, BIN3, CCNY, DDIT3, TXNIP, JTB, RHNO1, ANAPC13, BEX2, SEH1L, HEPACAM, EPB41, FOXG1, GSPT2, ARPP19, ANAPC10, SKA2, ANAPC11, RAD21, SNX9, RAB11FIP4, HACE1, PLK5, SIAH2, PLK1, CDC7, EIF2AK4, ZWINT, STAG1, STAG2, CDC16, RAD17, CDK14, LIN54, CDKN1A, CETN1, CETN2, SUV39H1, CLTA, WASL, ING1, PHF8, SMPD3, …	1.44254e-09	3.60034e-07
GO:0006366	transcription from RNA polymerase II promoter	103	1.83144	PRDM4, KDM1A, CCNH, GTF2B, ARID4A, ARID4B, ETS1, SALL1, KPNA6, JUNB, GTF2I, NKX2-9, MED1, SMARCC2, MSX2, SOX10, FOXP1, AR, SQSTM1, NOTCH1, EPAS1, PIK3R1, GATA2, GTF2E1, GTF2E2, ATXN7, NDP, NKX2-3, BCL9L, STAT5B, SMAD1, JUN, XBP1, JUND, SMAD3, BCL11B, WNT3A, NFATC2, SMARCA4, FOSL2, NR4A2, DRAP1, CDK7, BCL6, GTF2IRD1, CDK12, TCF3, MNAT1, GSK3B, THRA, LDB1, ZFP768, HMGB1, HNF4A, NFKBIZ, CIC, JAK2, J…	1.63275e-09	3.96494e-07
GO:2000463	positive regulation of excitatory postsynaptic potential	28	0.497866	NLGN3, APP, GSK3B, NLGN2, NRXN1, PTEN, PRKCZ, RGS4, RIMS2, RIMS1, GRIN2A, RELN, DVL1, PTK2B, WNT7A, BAIAP2, GRIN2C, GRIN2B, GRIP2, GRIN1, GRIN2D, CACNB3, PRKAR1B, DLG4, SHANK3, DBN1, STX1A, SHANK1	2.90894e-09	6.87811e-07
GO:0043524	negative regulation of neuron apoptotic process	91	1.61807	CNTFR, NRP1, GABRB2, BTG2, HSP90AB1, SCT, FMR1, ITSN1, GBA1, FAIM2, GRIK2, GPI1, MECP2, FOXQ1, CCND1, GRM7, NEFL, NOS1, JAK2, BOK, PRKCG, PRKCI, VSTM2L, LIG4, SIRT1, RHOA, MAG, PIK3CA, ADORA2A, MSH2, RASA1, DNAJC5, TYRO3, UBE2V2, IL6ST, OPTN, DLX1, CEBPB, SET, BHLHB9, NFIX, ROCK1, LRP1, STXBP1, PLA2G3, CACNA1A, SEMA3E, AMBRA1, PSEN1, CLN8, HIF1A, CORO1A, CRHR1, HSPD1, PRDX3, PTPRZ1, RAD21, NTF3, …	5.05856e-09	1.16541e-06
GO:0048167	regulation of synaptic plasticity	40	0.711238	GRIA1, BRSK1, SCT, CTNND2, PSEN2, UBE3A, PLAT, PSEN1, CRHR1, RIMS2, MECP2, JPH4, RIMS1, GRIN2A, HRH1, CALB1, SIPA1L1, JPH3, MYO6, DAG1, EIF4EBP2, ERC2, LZTS1, YWHAG, SLC38A1, ATP2B2, BAIAP2, GRIN2B, ZZEF1, GRIN1, BACE1, FGF14, GIPC1, ITPKA, KCNQ2, MAP1A, ADGRB1, RARA, CPEB3, SHANK3	6.87249e-09	1.52914e-06
GO:0007420	brain development	119	2.11593	SCT, IFT172, IRS2, HNMT, IGF1R, RGS4, RGS2, CDH2, HERC1, DPYSL2, SOX6, MFSD2A, MEN1, MED1, SLC6A17, ANAPC7, MAP1S, HPCAL1, POU3F1, POU3F2, EML1, HSPG2, POU3F3, BCR, KCNQ2, TBC1D23, NDRG4, PFKFB3, CTTNBP2, PRKDC, ARL6, FOXG1, HPCA, PSEN1, EFNA5, ACAT1, STK36, MYH10, BPTF, SYT1, XRCC5, PTCH1, PBX3, PBX4, SYNJ2, PBX1, DCLK1, EXT1, STAR, CNTN1, ID4, PPT1, PLXNB2, CNTN2, NF2, CNTN4, BCL2L2, NODAL, FGF…	6.9777e-09	1.52914e-06
GO:0021766	hippocampus development	50	0.889047	YWHAE, GSK3B, PTPRS, SCT, GLI3, CRKL, IGF1R, PPP1R9B, KIF5B, CFL1, NEFL, BBS4, MFSD2A, SEMA6B, EPHA5, KDM6B, MKKS, SLC32A1, ANXA3, BCAN, FEZ1, KCNQ2, XRN2, DCX, RARA, CRK, PAFAH1B1, DLX1, HDAC2, NFIX, SRF, KCNA1, LEF1, LRP8, RELN, HSD3B6, BBS2, BBS1, USP9X, WNT3A, SRD5A1, HTR5A, DAB1, NR4A3, ID4, OGDH, NF2, CDK5R2, EZH1, EZH2	8.36892e-09	1.79035e-06
GO:0006281	DNA repair	150	2.66714	DCLRE1A, MDC1, RIF1, FMR1, UBE2D3, BCCIP, NUCKS1, TTF2, SMC6, BACH1, CDC14B, YY1, ZFYVE26, SMCHD1, PNP, RUVBL1, SMARCAD1, KAT7, NBN, NFRKB, RNF111, USP7, FBXW7, USP3, NSMCE1, RECQL, LIG4, WRNIP1, CHD1L, INIP, RBX1, MSH6, MORF4L1, MSH2, POLG2, MSH3, XRN2, ASF1A, INO80C, VCP, PAXIP1, PSMD14, PRKDC, ZBTB1, XPC, PDS5B, PDS5A, ZMPSTE24, VCPIP1, RAD21, UBR5, EP400, CLSPN, DMAP1, FANCM, XRCC4, UBE2B, XR…	9.06701e-09	1.89458e-06
GO:0055085	transmembrane transport	168	2.9872	SLC35B3, SLC35B4, SLC4A1, AQP3, SLC4A4, SLC8A1, SLC8A2, GJA1, SLC39A9, SLCO2B1, SCN9A, SLC39A6, SLC39A5, SLC25A40, SLC26A11, SLC16A2, SLC12A7, SLC25A44, SLC25A47, SCN1A, SLC39A3, SLC12A9, KCNH3, ABCG8, SLC30A6, SLC30A9, SLC30A3, ABCA8A, ABCA8B, KCNH7, SPNS3, SLC30A5, SLC30A4, SLC9A2, SLC9A6, SCN8A, SLC9A8, KCNQ2, SLCO2A1, VDAC3, VDAC2, VDAC1, KCNQ5, ABCG4, ABCG2, SLC22A4, SLC26A2, ABCB7, SLC41A2,…	1.36907e-08	2.7957e-06
GO:0006606	protein import into nucleus	58	1.03129	IPO13, ATF2, CDKN1A, IPO11, NUP107, NUP188, CSE1L, LRRK2, ADAR, NXT2, ELAVL1, ING1, IPO7, GLI3, IPO4, EIF4ENIF1, PPP3CA, IPO8, NUP62, CFL1, SIX3, KPNA6, AKT1, KPNA4, KPNA2, TNPO1, KPNA3, TNPO3, KPNA1, APPL1, NUP214, MED1, NUP133, NUP93, NUP50, KCNQ2, TXNIP, PHIP, NUP98, SQSTM1, KPNB1, NOTCH1, PIK3R1, PTTG1IP, PRICKLE1, PPP3R1, TPR, E2F3, NUP88, NUP155, STAT3, NUP153, RANBP6, AGT, TRP53, RANGRF, R…	1.49876e-08	2.99252e-06
GO:0008360	regulation of cell shape	73	1.29801	WDR1, SH3KBP1, LIMD1, EPS8, ARHGDIA, PALM, RAC2, RAC3, ANXA7, RAC1, PLXNC1, BVES, TBCCD1, DAPK3, TPM1, RHOG, ARHGEF18, PRPF40A, CFAP410, RHOC, RHOA, CFDP1, CDC42EP5, CDC42EP4, CDC42EP3, KIT, GAS2, MYH9, RHOU, PHIP, ALDOA, CRK, RHOQ, GAS7, CDC42SE1, CSF1R, EPB41, HPN, PXN, LPAR1, SEMA3E, CORO1A, FGD1, ZMPSTE24, GNA13, GNA12, PLXNA2, MYH14, PLXNA1, PTK2B, FYN, MYH10, PLXNA4, WASF3, SEMA4A, DMTN, SE…	1.74162e-08	3.40185e-06
GO:0030335	positive regulation of cell migration	109	1.93812	CSF1, ATP8A1, IRS1, FAM107A, IRS2, CIB1, FGF1, ETS1, IGF1R, CCAR1, AKT2, EPHB2, SEMA6B, ACVR1, EPHA4, SEMA6C, PDGFRA, MAP2K1, SEMA6A, SEMA6D, DAPK3, ADAM10, PRKCA, ADAM17, CLDN3, ADAM9, EPHA1, CSF1R, GRB7, CEMIP, CD151, NOTCH1, MAZ, PDGFB, PDGFA, PIK3R1, PLD1, CORO1A, SDCBP, LYN, TGFB2, XBP1, UBE2I, SMAD3, HSPA5, RDX, IGF1, SSH2, PTK2, CPEB1, TRIP6, FERMT2, FLT1, ITGB3, FLT4, TRADD, HMGB1, ARHGAP…	2.36464e-08	4.52048e-06
GO:0006357	regulation of transcription from RNA polymerase II promoter	497	8.83713	ATF1, ATF2, MYT1L, EHMT2, ELK1, BACH1, BACH2, ELK4, HOXA9, ZFP281, SOX17, ZFP160, ZXDB, CREB3L2, PKNOX1, JUNB, ZFP286, PKNOX2, DDX17, NKX2-9, MEF2A, MED1, HES6, MEF2B, MED8, RFX3, SOX11, RFX1, SOX10, MED6, WDR77, AR, ISL2, ZFP292, RFX7, RFX4, DDIT3, RFX5, ZFP296, ATF7, ZSCAN25, ATF6, CLOCK, CGGBP1, URI1, MYNN, PRDM15, GATA5, GATA2, HIF1A, MTDH, ZFP180, RAD21, PRDM16, NRBF2, ZBTB7B, RREB1, NKX2-4,…	2.55411e-08	4.78098e-06
GO:0006913	nucleocytoplasmic transport	39	0.693457	IPO13, IPO11, NUP107, SEH1L, NUP188, CSE1L, NXT2, IPO7, NUP160, IPO4, IPO8, XPO1, RSRC1, NUP62, TPR, ZFP384, ANKRD54, NUP88, TNPO3, NUP214, MLXIP, RANBP2, NPM1, NUP155, NUP133, AXIN1, XPO7, ADAM10, NUP153, RANGAP1, NUP93, NUP50, CAMK4, NUP35, RANGRF, NUP54, NUP98, RAN, NUP37	2.85064e-08	5.22714e-06
GO:0045732	positive regulation of protein catabolic process	49	0.871266	GSK3B, FAF1, LPCAT1, TNFAIP3, GJA1, SOX17, VPS35, DACT1, NSF, APC2, AXIN1, FBXO11, RNF41, RBX1, DDB1, HECW1, STX5A, VCP, UBR3, NEDD4L, PTTG1IP, NKD1, OAZ2, OAZ3, GGA1, FZR1, SNX1, GGA3, GPC3, EGLN2, HACE1, SMURF2, RHBDD3, TIPARP, TNFSF12, RDX, DAB2IP, MSN, WWP1, WWP2, CUL4A, ITCH, APC, NEDD4, CREBRF, FBXL5, VIP, TRIM32, CUL4B	4.35963e-08	7.83425e-06
GO:0002931	response to ischemia	39	0.693457	CSF1R, CSF1, ROCK2, CAMK2A, FAIM2, CIB1, PIK3CB, AQP3, CX3CL1, SLC8A2, HK1, CASP9, PANX2, GJA1, EEF2K, PTK2B, BVES, MAP2K6, MAP3K5, TIGAR, MAP2K2, KCNJ11, STAT3, SIRT5, ARID1B, PER2, RCAN1, REST, PINK1, P2RX4, P2RX2, TRP53, PPIF, BCL2, CYCS, SOS1, SQSTM1, BCL2L2, BCL2L1	4.91071e-08	8.65152e-06
GO:0008283	cell proliferation	135	2.40043	CSF1, IRS2, FGF4, NDST1, CCND1, OGFOD1, NBN, KIFAP3, GLUL, TNS3, MEN1, MAP2K1, FBXW8, LIG4, SETMAR, PRKCA, DICER1, RUNX2, MORF4L1, MYCN, PRKAR1A, YME1L1, PHIP, LMX1B, PTGES, CSF1R, NOTCH1, SH2D2A, CUL1, PDGFA, RASGRP4, RAP1B, NDP, MYH10, STAT5B, SMAD1, JUN, XRCC5, CAV2, WNT3A, H3F3A, IGF1, SMARCA2, PBX1, PHOX2B, EXT1, DLG1, BCL6, KITL, TRP53, COPS2, GNB1, BCL2, ID4, CSPG4, TGFBI, FGFR3, FGFR2, NO…	5.77632e-08	9.98081e-06
GO:0048813	dendrite morphogenesis	32	0.56899	RERE, ROCK2, SDC2, CAMK2A, ELAVL4, CACNA1A, VLDLR, TRAK1, LRP8, CELSR2, TRAK2, PPP3CA, MAPK8, BTBD3, DVL1, ABL2, FYN, RAC1, CTNNA2, DACT1, MEF2A, RBFOX2, DSCAM, MINK1, DTNBP1, MAPK8IP2, DCLK1, KLF7, ABITRAM, DCX, TMEM106B, PICALM	5.97729e-08	1.01332e-05
GO:0035249	synaptic transmission, glutamatergic	34	0.604552	GRIA1, GRIA2, NAPB, SHC3, CLSTN3, GRIK5, GRIK3, CACNA1A, PLAT, GRIK2, NR3C1, CLCN3, GRM2, GRIN2A, PEG13, GRM8, SLC17A6, VPS54, GRIA3, GRIA4, UNC13B, UNC13C, GRID2, GRID1, GRIN2C, GRIN2B, ZZEF1, GRIN1, GRIN2D, EXT1, CACNB4, ADORA2A, ALS2, CNIH2	6.53331e-08	1.08707e-05
GO:0043087	regulation of GTPase activity	47	0.835704	ARHGAP1, STMN3, RASAL2, IQGAP1, EFNA5, IQGAP2, FGD1, ARHGAP12, RASGRP3, PYCARD, ARHGAP44, SIPA1L1, CHN2, PLXNA2, PLXNA1, RICTOR, PLXNC1, SBF1, EVI5, BVES, PRKG1, PLXNA4, EPHB3, EPHA5, VAV3, EPHA4, NTRK2, RDX, DAB2IP, OCRL, GAPVD1, GPR137B, SOD1, VAV2, BCL6, RASA3, ALS2, TRAPPC6B, RASA2, PLXNB2, PLXNB1, ITGB1BP1, EPHA1, AGRN, CRK, EPHA3, PAFAH1B1	7.98164e-08	1.30391e-05
GO:0042981	regulation of apoptotic process	96	1.70697	HRK, GSK3B, RBM25, TNFAIP8, HIP1, TRADD, DDX42, SRA1, ETS1, GLI3, ACTB, PYCARD, CASP9, GJA1, SLK, ING3, RASSF5, RUVBL1, TRIM24, AKT1, EPC1, CASP2, CCNL2, IFT57, JAK2, TNFRSF4, JAK3, RBM5, KPNA1, BOK, USP42, APAF1, MSX2, ACTL6A, THOC1, FRS2, ANK2, FBXO11, SIRT1, MORF4L1, CREB3, BRMS1, CREB1, PLSCR3, IRF3, MADD, AKT1S1, RARA, PPIF, BIRC7, BIRC2, BIRC3, NLRP1A, GLS2, BCL10, LRP8, MALT1, MBTD1, BCL2L…	8.62589e-08	1.38399e-05
GO:0008285	negative regulation of cell proliferation	158	2.80939	APP, PDCD5, INPPL1, CIB1, ADARB1, TIAL1, GJA1, STK11, RASSF5, RPS6KA2, FTH1, TRIM24, KIFAP3, ARID2, SOX4, MEN1, MINAR1, MAP2K1, MSX2, FBXO2, MAGI2, PRKCA, HSPG2, GTPBP4, RNF41, WDR77, RUNX1, AR, CACNB4, CLDN3, SFRP5, ULK1, GPLD1, OPTN, PTGES, MEG3, CSF1R, TSG101, NOTCH1, PDS5B, NDRG1, TMEM127, SMYD2, RBM10, LYN, SMAD2, SMAD1, TGFB2, JUN, PLK5, SMAD3, BCL11B, CAV2, PTCH1, EIF2AK1, GLMN, TRPV2, DHC…	9.23841e-08	1.45627e-05
GO:0007507	heart development	119	2.11593	ATF2, OXTR, IFT172, CRKL, NDST1, GJA1, SALL1, SOX17, POFUT1, RPS6KA2, DAG1, BVES, SOX4, MEF2A, ACVR1, MED1, MAP2K1, MAP2K2, MEF2B, CXADR, AP1B1, FOXP4, FOXP1, ADAM19, RBP4, PRKAR1A, ATF7, ZFPM1, NOTCH1, PRKDC, PDGFB, GATA5, CACNA1C, PSEN1, PPP3R1, KIF3A, SMYD2, DVL2, SMYD1, SMYD4, MYH10, MAP2K5, STRA6, HEXIM1, SMAD2, TGFB2, PDE2A, HOPX, SMARCA4, TRP53, GNAQ, MDM2, DZIP1, NODAL, BMPR1A, NRP1, NRP2…	9.56664e-08	1.482e-05
GO:0007030	Golgi organization	54	0.960171	LRRK2, SYNE1, GOLGA5, TMED2, TRAPPC11, TMED1, TMED7, TMED5, TMED4, RAB2A, RAB2B, BCAS3, COG8, COG6, FBXW8, COG4, COG3, GOLPH3L, VPS13B, CSNK1D, GAK, TBC1D20, GORASP2, ARHGEF7, BLZF1, OPTN, PI4K2A, TMED10, STX17, LMAN2L, RAB1B, USO1, ATL2, CDC42, VCPIP1, LMAN1, BAG5, LMAN2, DYM, RAB6B, CLASP1, CLASP2, ARFGEF1, HACE1, ATP8B2, CSNK1A1, SURF4, GBF1, LYSMD3, NSFL1C, GOLPH3, NPLOC4, HOOK1, CORO7	1.5738e-07	2.39671e-05
GO:0016055	Wnt signaling pathway	96	1.70697	INVS, GSK3B, DDX3X, LDB1, DIXDC1, PKD2, CELSR2, CDC73, HHEX, CCND1, SOX17, TMEM88, RSPO2, SPIN1, RAC3, DACT3, RSPO3, LRRFIP2, BTRC, DACT1, KRT6A, WLS, TLE4, PIAS4, APC2, CSNK1G3, TLE3, FBXW11, WNT9B, AXIN1, CSNK1D, ZBTB33, SENP2, HIC1, DKK3, DDB1, CCNY, DDIT3, SFRP5, ROR1, TAX1BP3, TNIK, CSNK1G2, CSNK1G1, MACF1, PRKAA1, PRKAA2, TNKS, ARL6, CUL3, TCF7, CTR9, LEF1, KLHL12, PRICKLE1, NLK, BARX1, CXX…	1.75679e-07	2.6308e-05
GO:0051726	regulation of cell cycle	118	2.09815	RIPOR2, MYLK2, CCNI, JADE1, ADARB1, ACTB, YY1, RNF112, STK11, CCND2, CCND1, RUVBL1, EPC1, KAT7, CCNL2, PRKACA, BTRC, JUNB, NFRKB, NUP214, MAP2K1, MAGI2, SETMAR, DICER1, MIF, CGRRF1, UHMK1, BCR, MORF4L1, MSH2, BIN1, DDIT3, MADD, INO80C, TSG101, NOTCH1, HEPACAM, FOXG1, PRDM11, MBTD1, GRK5, EP400, DMAP1, GAS2L1, SKIL, BRINP3, TGFB2, JUN, DR1, PNPT1, JUND, SMAD3, GADD45B, WFS1, EIF2AK4, PUM1, SON, CD…	1.83537e-07	2.7034e-05
GO:0016311	dephosphorylation	57	1.01351	PTPRT, PTPRS, PTPRO, PTEN, DUSP19, PTPRM, PTPRJ, PTPRK, DUSP18, PTPN23, DUSP15, DUSP16, PTPRF, PTPDC1, CDC14B, PTPRG, DUSP11, DUSP12, PPP3CA, AKP3, TNS3, PSPH, DUSP3, DUSP8, HDHD2, THNSL2, DUSP7, DUSP22, PTP4A1, PTP4A2, PPM1A, PTP4A3, PGAM5, MTMR1, MTMR2, MTMR3, PNKP, MTMR4, MTMR6, PPP4C, PTPRZ1, PTPRN2, RNGTT, EPHX2, PTPN11, PTPN12, SSH2, PTPN13, PTPN14, PTPRD, PTPRE, PTPRA, PTPN9, PTPN4, PTPN5,…	1.88073e-07	2.72554e-05
GO:0008104	protein localization	74	1.31579	SCYL3, LRRK2, ITSN1, DDX42, DOC2B, PRPF19, LYST, AMOT, MECP2, NIPBL, AKAP10, AKAP11, ODR4, SIN3A, PALM, TMED2, CEP250, NRCAM, BBS7, KIFAP3, BBS4, SCYL1, PACRG, GRID2, EXOC8, ANK2, HSPG2, MAPK8IP3, ARMCX3, SLC9A2, RAP2A, RRAGA, BIN3, LATS2, ALS2, HEATR5A, HEATR5B, ULK1, OPTN, MACF1, HEPACAM, KCNA1, NEDD8, PHYHIP, TTBK2, CDC42, GGA1, MGAT3, CTNNA1, DVL2, VPS54, ABL2, DMD, NDP, BBS2, PRRT1, BBS1, NP…	1.97436e-07	2.81582e-05
GO:0043065	positive regulation of apoptotic process	147	2.6138	APP, MTCH1, STEAP3, MTCH2, PDCD5, IFIT2, CCAR1, PYCARD, SLK, SCP2, RPS6KA2, ARL6IP5, AKT1, SOX4, MAP3K5, MEN1, UNC13B, MAP2K4, BNIP3L, USP7, MSX2, DAPK1, DAPK3, SIAH1A, ADAM10, CLIP3, OLFM1, ADAM17, BIN1, DDIT3, EEF1A2, TXNIP, RBCK1, ATF6, GPLD1, NSMAF, NOTCH1, PRKDC, ITPR1, HTRA1, LPAR1, PSEN2, TEX261, BCL10, PSEN1, FOXO3, HIF1A, SLC9A1, GRIN2A, BCL2L11, INPP5D, BMF, TRPM7, MAP2K6, MCL1, MOAP1, …	2.32732e-07	3.26733e-05
GO:0034765	regulation of ion transmembrane transport	65	1.15576	CLIC4, KCNC1, KCNC2, KCNC3, KCNC4, PKD2, SCN9A, TMEM109, CLIC1, SCN1B, SCN1A, KCNH3, KCND2, KCND3, KCNH7, CACNA2D1, KCNK12, CACNA2D3, KCNAB1, KCNAB2, KCNAB3, CACNB1, CACNB2, CACNB3, KCNU1, CACNB4, SCN8A, KCNQ2, KCNQ5, SCN4B, KCNA1, KCNA2, CACNA1B, CLCNKA, NEDD4L, CACNA1A, CACNA1D, CACNA1C, KCNA6, CACNA1E, NALCN, CACNG6, KCNV1, CACNG8, STOM, CACNG2, SCN3B, SCN3A, CACNG4, KCNJ4, KCNJ6, KCNJ11, KCNI…	2.45482e-07	3.3689e-05
GO:0032956	regulation of actin cytoskeleton organization	50	0.889047	ITGB3, FAM107A, DIXDC1, TESK1, ARHGAP44, RAC2, CCL27A, RAC3, RAC1, EPHA5, BCAS3, DAPK3, ARHGEF19, RHOG, RHOC, RHOA, CD2AP, FSCN1, CRK, EPHA3, RAPGEF3, CSF1R, RALA, ROCK1, LRP1, ROCK2, STAU2, TWF2, NEDD9, ARHGAP17, IQGAP1, EFNA5, IQGAP2, CORO1A, CDC42, TRPM2, PAK1, PTK2B, RICTOR, PAK3, CLASP2, TGFB2, DMTN, HIP1R, BAIAP2, CORO2B, CCDC88A, VANGL2, CAPN10, TAOK1	2.47465e-07	3.3689e-05
GO:0006457	protein folding	56	0.995733	FKBP10, HSP90AB1, NPPB, NUDCD2, CCT3, MKKS, VBP1, AHSA1, P3H1, CLPX, PDRG1, DNAJC1, CDC37, CANX, DNAJB11, FKBP8, PPIF, PPIH, FKBP9, PFDN4, CRYAB, PPIC, TXNDC9, HSPA4L, HSPD1, DNAJB1, GRPEL1, DNAJB5, DNAJB4, GRPEL2, CDC37L1, CCT8, CCT5, TXNDC5, NKTR, CCT4, RANBP2, TRAP1, PPIL2, HSPA4, PTGES3, TBCD, TBCC, TBCA, HSPE1, DNAJA1, CCT6A, PDCL3, DNAJA4, DNAJA3, TBCE, DNAJA2, PDCL, HSPA1B, HSPA1A, PPIL6	2.53332e-07	3.3973e-05
GO:0016579	protein deubiquitination	44	0.782361	OTUD4, USP13, OTUB2, OTUD5, USP16, USP38, USP27X, USP53, PSMD14, USP54, USP32, USP33, USP12, OTUD7B, TNFAIP3, USP19, VCPIP1, ATXN3, STAMBPL1, OTUD6B, ZC3H12A, USP1, USP30, USP24, USP47, USP7, USP48, USP49, USP42, USP5, USP20, USP9X, USP3, USP22, USP45, YOD1, USP28, USP29, UCHL5, UCHL4, CYLD, USP40, BAP1, OTUB1	3.04286e-07	4.02061e-05
GO:0050808	synapse organization	42	0.746799	NLGN3, C1QA, APP, PTPRS, NLGN2, CTNND2, LRRC4, SEMA3E, PSEN1, SLC8A2, PCLO, LRRTM4, DVL1, NPTN, PPFIA1, FLNA, APBB1, BSN, PPFIA4, DACT1, PRRT1, LAMB2, WNT7B, IQSEC3, RAB39B, WNT7A, ATP2B2, ANK3, CD2AP, SLC8A3, NFASC, SLC9A6, PALLD, DLG5, CTNNB1, PIN1, LMX1B, MAPT, SHANK3, CBLN2, CBLN1, SHANK1	3.62834e-07	4.72472e-05
GO:0051028	mRNA transport	49	0.871266	NUP107, NUP188, CETN2, FMR1, CASC3, NXT2, BICD2, PTMS, ZFP36, XPO1, KIF5C, KHSRP, NUP62, MAGOH, NUP214, EIF5A, NCBP1, NUP133, NCBP2, THOC1, THOC2, SENP2, NUP93, THRAP3, NUP50, NUP54, NUP98, MAPT, FYTTD1, SLBP, SEH1L, DHX9, TNKS, POLDIP3, EIF5A2, IWS1, NUP160, NXF1, TPR, G3BP2, NUP88, HNRNPA1, RANBP2, NUP155, PARP11, CPEB1, MYO1C, NUP35, NUP37	4.88756e-07	6.27353e-05
GO:0001764	neuron migration	69	1.22688	YWHAE, NRP1, TOP2B, NRP2, CELSR2, SH3RF1, CRKL, GJA1, SOX1, RAC1, PRKG1, BBS4, NDEL1, SEMA6A, CDKL5, ITGA3, DCC, PAX6, GFRA3, RHOA, PEX7, TUBB2B, PEX5, DCX, TYRO3, ULK1, LMX1B, MAPT, ASTN2, CRK, SDCCAG8, PAFAH1B1, ASTN1, GPM6A, AU040320, SRF, SATB2, FBXO45, PSEN1, GATA2, MAPK8, RELN, APBB2, FYN, APBB1, MYH10, MARK2, MARK1, NTRK2, BBS1, FKRP, AUTS2, USP9X, NTRK3, NR2F2, PEX13, PTK2, PHOX2B, DCLK1,…	6.09489e-07	7.71304e-05
GO:0048812	neuron projection morphogenesis	44	0.782361	GPM6A, BRSK1, BRSK2, TRIO, NRXN1, LRRK2, PRICKLE1, EGFR, ATXN2, GJA1, PAK1, NTF3, SLIT1, NEFL, VPS54, DMD, NEK3, SLIT2, RAC1, SRGAP2, ATP9A, PLXNA4, MAP4K4, MAP2K1, MAP1S, WNT7B, MINK1, DAB2IP, DTNBP1, LIFR, DICER1, DCLK1, DNM2, WEE1, TAOK3, ADORA2A, ALS2, CTTN, SLC9A6, TAOK1, PLXNB1, TNIK, DBN1, GAS7	6.94661e-07	8.57405e-05
GO:0007169	transmembrane receptor protein tyrosine kinase signaling pathway	56	0.995733	DDR1, PTPRT, FLT1, CSF1, FLT4, SLA, IGF1R, BLNK, EPHB2, EPHB3, EPHA5, EPHA4, PDGFRA, EPHA6, EPHA8, LMTK2, FRS2, GFRA1, GFRA3, GFRA2, GFRA4, DOK1, DOK2, DOK3, LCK, KIT, TYRO3, ROR1, EPHA1, EPHA3, DDR2, CSF1R, SHC2, SHC3, NEDD9, EGFR, EFS, NTF3, ERBB2, PTK2B, FYN, LYN, NTRK2, SRMS, RYK, NTRK3, TNK2, STYK1, PTK2, CSPG4, TEK, FGFR4, FGFR3, FGFR2, BCAR1, FGFR1	6.96612e-07	8.57405e-05
GO:0071277	cellular response to calcium ion	50	0.889047	RYR1, CLIC4, CPNE7, CPNE6, PKD2, CARF, CRHBP, EEF2K, SMPD1, CPNE1, JUNB, MEF2A, HPCAL1, ASPH, KCNQ2, ITPKA, PPIF, GPLD1, PRKAA1, PRKAA2, NRXN1, HPCA, ADCY1, IQGAP1, RASGRP2, ADCY8, ADD1, TRPM2, SLC25A23, SYT5, JUN, SYT3, DMTN, JUND, SYT2, HSPA5, SYT1, FUS, KCNB1, NFATC2, BRAF, INHBB, KRT10, SYT13, SYT9, SYT8, SYT7, SYT12, SYT10, FOSB	7.51807e-07	9.12836e-05
GO:0030336	negative regulation of cell migration	68	1.2091	PTPRT, CLIC4, CITED2, PTEN, ARID4A, ARID4B, MIA3, PTPRJ, ADARB1, PTPRK, ING1, CX3CL1, FLCN, SIN3B, SIN3A, HNF4A, ARHGDIA, DPYSL3, DAG1, EMILIN2, ARID2, TRP53INP1, EPHA4, EGFL7, DUSP3, MAGI2, TPM1, MIF, GTPBP4, RNF41, RAP2C, DUSP22, NISCH, BCR, TMEFF2, RAP2A, BRMS1, RAP2B, CLDN3, NAV3, ADAM15, CDH11, EPHA1, ENG, HDAC2, SRF, PDGFB, NEDD9, FOXO3, RBBP4, RBBP7, SLIT2, SRGAP3, SRGAP2, SRGAP1, SCAI, RN…	8.07191e-07	9.56494e-05
GO:0048511	rhythmic process	67	1.19132	GSK3B, KDM5C, CRTC1, SUV39H1, HNRNPU, RORA, UBE3A, PPP1CC, GPR176, SIN3A, HNF4A, BTRC, PRKCG, NCOA2, USP7, FBXW11, FBXW7, METTL3, CSNK1D, PROX1, SIRT1, DDB1, KAT2B, SFPQ, NCOR1, CREB1, PSPC1, THRAP3, CLOCK, PRKAA1, HDAC2, PRKAA2, HDAC3, HLF, PRKDC, DHX9, ROCK2, CREM, ADCY1, RAI1, MAPK8, GRIN2A, HRH1, MTA1, NRIP1, PPARGC1A, NFYA, USP9X, SIAH2, NR1D2, NR1D1, GRIN2B, ENOX1, GRIN1, NFKB2, CUL4A, MAPK…	8.09055e-07	9.56494e-05
GO:0072659	protein localization to plasma membrane	75	1.33357	DPP10, ERRFI1, RAB3C, RAB3A, RAB3D, ZDHHC5, SLC4A1, ZDHHC2, ZDHHC3, IKBKB, EFR3A, ZFYVE27, CDH2, SCP2, TMEM88, AKT2, PALM, BSG, ARL6IP5, TMED2, FLOT2, RAC1, TTC7B, CASK, EMP2, ANK2, PDZK1, ANK3, ATP1B1, ANK1, GAK, CACNB2, CACNB3, RAP2A, PACS2, ITGB1BP1, TNIK, PSMD10, LAMA5, RAMP2, ROCK1, ROCK2, STXBP1, ZDHHC23, PRKCZ, DPP6, BAG4, RAP1A, RAB40C, PIP5K1A, TSPAN5, FLNA, SCN3B, CLASP2, PPIL2, KCNB1, …	9.7533e-07	0.00011381
GO:0060997	dendritic spine morphogenesis	17	0.302276	EPHA5, CTNND2, PRMT3, PTEN, WNT7A, WASL, HDAC6, CDC42, DLG4, DVL1, DIP2A, PAK3, EPHB2, ZFP365, SHANK3, EPHB3, SHANK1	1.17522e-06	0.000135376
GO:0000165	MAPK cascade	53	0.94239	YWHAE, ATF2, LRRK2, ARAF, PEBP1, NENF, ADRA1A, IGF1R, NPPB, ZFP36, MAP3K4, MEN1, MAP3K5, MEF2A, MAP2K4, MAP2K1, MAP2K2, IGFBP4, MINK1, IL18, GAB1, ASH1L, MAPK8IP2, AR, TNIK, SHANK3, TLR3, PPM1L, ZFP36L2, PABPN1, PTK2B, MBP, MAP2K7, MAP2K5, MAP2K6, MAP4K4, MAPK3, BRAP, SMAD1, SMAD3, RHBDD3, BRAF, MAPK14, PTK2, MAPK12, AGT, APC, TAOK3, TAOK1, CTNNB1, NF2, FGFR3, MAP3K11	1.21496e-06	0.00013817
GO:0006914	autophagy	85	1.51138	LRSAM1, WDR47, TMEM41B, LRRK2, CISD2, GBA1, PIK3CB, TCIRG1, HMGB1, WDR45, STK11, MAP1LC3B, HERC1, RB1CC1, FUNDC1, CHMP1B, GPR137, ANXA7, VPS39, TRP53INP1, VPS18, BCAS3, ARSA, VPS33A, ATG9A, VPS13A, WIPI1, WIPI2, ATG14, RNF41, RAB33B, TRIM17, ULK2, CHMP4B, PIK3C3, WDFY3, SMCR8, ULK1, NHLRC1, CHMP6, CHMP7, SQSTM1, OPTN, USP13, BECN1, PRKAA1, VCP, PRKAA2, STX17, WDR45B, RAB1B, VPS4B, TMEM74, AMBRA1,…	1.23023e-06	0.00013817
GO:1905606	regulation of presynapse assembly	25	0.444523	APP, PTPRS, NLGN2, CLSTN3, NRXN1, IL1RAP, SLITRK2, LRRTM3, SLITRK4, SLITRK3, GPC6, LRRC4B, FZD1, GRID2, WNT3A, NTRK3, WNT7A, PTPRD, LRFN5, LRFN4, MDGA2, CBLN2, EIF4G1, ARF6, CBLN1	1.36675e-06	0.000151607
GO:0016575	histone deacetylation	29	0.515647	HDAC4, HDAC5, HDAC2, HDAC3, BAZ2A, HDAC6, HDAC7, ATXN3, MTA1, SIN3B, RBBP4, SIN3A, MIER1, RBBP7, TBL1X, MTA3, MBD3, RBM14, MBD2, SIRT4, SIRT1, TRERF1, HOPX, MORF4L1, BRMS1, TBL1XR1, BRMS1L, RCOR3, RCOR1	1.53551e-06	0.000168251
GO:0009791	post-embryonic development	52	0.924609	INVS, RAB3A, INPPL1, SLC8A1, MECP2, PPP1R13L, SCN9A, SOX6, SZT2, MORC3, SIAH1A, ARID5B, ASH1L, DICER1, ZFX, MAPK8IP3, GABRG2, RC3H2, FOXP2, ALDH5A1, MEG3, SEMA3C, IREB2, ITPR1, TMTC3, PSEN1, BCL2L11, CHST11, STK36, PLAGL2, ABL2, NKX2-3, SMAD2, TCF7L2, BCL11B, PLEKHA1, USP9X, TIPARP, SLC4A10, SOD2, ACVR2B, IGF2R, CFC1, NR4A2, ETNK2, GNAQ, TBCE, ERCC2, BCL2, GNAS, ACO1, FGFR2	2.25889e-06	0.000244532
GO:0001932	regulation of protein phosphorylation	40	0.711238	ARR3, PPP1R9B, CORO1C, SMPD3, FLCN, NRAS, SOCS1, PRKAR2B, PRKAR2A, DVL1, RICTOR, FNIP1, CADM4, WNT9B, AXIN1, PPP2R5B, HUS1, PPP2R5D, IGF1, DICER1, ATG14, PTK2, CCDC88A, ADCYAP1, RIT2, PRKAR1B, PIK3CA, PRKAR1A, LEP, NDUFS4, TLR9, CCNYL1, PLXNB2, PIN1, KRAS, NHLRC1, PHIP, AGRN, ROPN1, EZH2	2.34263e-06	0.000250578
GO:0050885	neuromuscular process controlling balance	34	0.604552	CAMK2B, APP, NLGN2, NRXN1, SLC1A3, CACNA1A, CLN8, JPH4, JPH3, GM2A, HERC1, PSAP, AP1S2, RAC3, ABL2, CAMTA1, NEFL, NBN, PDE8B, MYH10, RBFOX1, RBFOX2, APLP2, GAA, ATP2B2, GRIN2C, BCR, REST, NR4A3, DLG4, ZFP212, SHANK3, PAFAH1B1, SHANK1	2.62721e-06	0.000277712
GO:0007528	neuromuscular junction development	27	0.480085	DCTN1, ZC4H2, LRRK2, PAK1, FNTA, DVL1, ERBB2, CACNG2, SNTA1, UNC13B, UNC13C, LAMB2, ANK3, CACNB1, CACNB2, TMEFF1, AFG3L2, CACNB3, CACNB4, ALS2, P2RX2, NEDD4, DNAJA3, UTRN, AGRN, PDZRN3, FGFR2	2.7243e-06	0.000281354
GO:0030010	establishment of cell polarity	27	0.480085	BRSK1, GSK3B, BRSK2, HSP90AB1, TCIRG1, PRICKLE1, PRKCZ, CRKL, IGF1R, STK11, PAK1, CFL1, NEK3, RAB11FIP2, MARK2, CLASP1, CLASP2, JAM3, WNT7A, WEE1, SLC9A6, FEZ1, KCNQ2, EXOC4, CORO7, CRK, SDCCAG8	2.7243e-06	0.000281354
GO:0032024	positive regulation of insulin secretion	38	0.675676	PFKFB2, NLGN2, ITPR1, IRS2, ABAT, CACNA1C, DOC2B, ADCY8, AACS, PTBP1, TRPM2, GJA1, UCN3, GNA11, NNAT, ANXA7, JAK2, PRKACA, GLUL, SOX4, TCF7L2, TRPC1, CASK, ACSL4, MYRIP, GCK, SIRT3, GIP, GLUD1, RBP4, STIM1, PRKAR1A, CAPN10, GNAQ, GNAS, ORAI1, PLCB1, TARDBP	2.86844e-06	0.000292874
GO:0060996	dendritic spine development	17	0.302276	SLC12A5, IQSEC1, FMR1, CAMK2A, ACSL4, ARID1B, PAK1, SLC9A6, NCK2, SPIRE1, NDP, PAK3, EPHB2, SRGAP2, PAK2, GIT1, EPHB3	3.306e-06	0.000333757
GO:0032436	positive regulation of proteasomal ubiquitin-dependent protein catabolic process	41	0.729018	PSMD10, GSK3B, VCP, RNF14, RNF180, LRRK2, PSEN2, GBA1, PSEN1, PRICKLE1, RCHY1, HSPBP1, SH3RF1, GABARAP, MAPK8, SUMO1, RNF217, DVL1, ARIH2, AKT1, BBS7, ARIH1, SOCS4, ZYG11B, ANKIB1, USP5, FBXW8, CSNK1A1, PLK1, AXIN1, RAD23A, CSNK1D, CHFR, PIAS1, RBX1, GCLC, UBE2V2, MDM2, TRIB2, HSPA1B, HSPA1A	3.76602e-06	0.000375974
GO:0060548	negative regulation of cell death	50	0.889047	ITGB3, TNFAIP3, TXNDC12, CABIN1, CHMP1B, ADNP2, TMEM109, VPS35, JAK2, SOX4, NCK1, CTSB, BNIP3L, PACRG, CACYBP, SOX11, TNFRSF1B, HSPG2, SIRT1, RHOA, IMPACT, PDE12, CHMP4B, ARHGEF1, CHMP6, CHMP7, BECN1, LRPAP1, ADCYAP1R1, NOTCH1, LRP1, VPS4B, RNF4, CST3, MFN2, NCAM1, ABCB1A, ATG5, KDM4A, HSPA4, PTGES3, NTRK3, STAT3, PDE2A, PPP5C, CHMP2B, OGT, HSPA1B, FERMT2, HSPA1A	4.0635e-06	0.000401215
GO:0001525	angiogenesis	109	1.93812	PANK2, PDCD6, UBP1, RORA, CIB1, FGF1, SAT1, AMOT, SOX17, POFUT1, ZC3H12A, BSG, NRCAM, EPHB2, PKNOX1, GLUL, EPHB3, EPHA5, MINAR1, MED1, PRKCA, DICER1, HSPG2, EMCN, COL4A2, ADAM15, OPTC, NCL, EPHA1, NOTCH1, EPAS1, PDGFA, GATA2, HIF1A, EFNB2, CALD1, NDP, SRPK2, NUS1, JUN, XBP1, TNFSF12, EIF2AK3, SMAD5, PTK2, ARHGAP24, CSPG4, TGFBI, AMOTL1, FGFR2, FGFR1, BMPR1A, NRP1, NRP2, SETD2, CLIC4, FLT1, FLT4, …	4.77913e-06	0.00046419
GO:0048008	platelet-derived growth factor receptor signaling pathway	25	0.444523	NRP1, ITGB3, ZFAND5, PTEN, PDGFB, PDGFA, PTPRJ, PLAT, IQGAP1, SMPD3, ABL2, JAK2, PDGFRA, PLEKHA1, TIPARP, GAB1, ARID5B, PDAP1, PTPN11, BCR, NR4A3, RAPGEF1, TXNIP, CSPG4, BCAR1	4.80463e-06	0.00046419
GO:0034063	stress granule assembly	19	0.337838	GRB7, DAZAP2, YTHDF1, TIA1, YTHDF2, DDX3X, YTHDF3, FMR1, CIRBP, EIF2S1, C9ORF72, BICD1, PQBP1, ATXN2L, ATXN2, OGFOD1, G3BP2, UBAP2L, LSM14A	5.69848e-06	0.000538956
GO:0046628	positive regulation of insulin receptor signaling pathway	19	0.337838	OSBPL8, INS1, IRS1, INS2, NUCKS1, PTPN11, SORBS1, ADIPOR1, PRKCZ, SIRT1, AGT, GNAI2, PAK1, OPA1, GKAP1, LEP, MFN2, ZBTB7B, SNX5	5.69848e-06	0.000538956
GO:0050806	positive regulation of synaptic transmission	22	0.391181	LGI1, GRIA1, GRIA2, SYT1, CLSTN2, CLSTN3, FMR1, CLSTN1, SLC1A3, OXT, GRIK2, S100B, PRKCZ, GRIN2B, PTK2, GIP, RIMS2, RIMS1, EFNB3, HNRNPK, DLG4, NCS1	5.78912e-06	0.000541293
GO:0070936	protein K48-linked ubiquitination	37	0.657895	RNF34, UBE3C, CUL3, UBE2D3, CUL1, UBE2D1, NEDD4L, TNFAIP3, UBE3A, RNF4, ZNRF1, ZNRF2, UBR5, ARIH2, BTRC, RNF152, UBE2H, HACE1, UBE2B, DTX3L, FBXO38, SYVN1, UBE2E2, BFAR, UBE2G1, UBE2A, UBE2G2, RBX1, RNF146, ITCH, RNF126, UBE2R2, TTC3, PELI1, KBTBD7, TRIM32, RNF187	5.84367e-06	0.000541293
GO:0018108	peptidyl-tyrosine phosphorylation	43	0.76458	DDR1, CSF1R, FLT1, FLT4, PXN, PDGFB, TTBK1, EGFR, HK1, RELN, ERBB2, ABL2, PTK2B, FYN, JAK2, EPHB2, JAK3, JAK1, LYN, EPHA4, PDGFRA, SRMS, MAP2K2, EGF, DYRK1A, PTK2, VEGFA, CLK2, CD4, WEE1, ABI2, KITL, LCK, KIT, TEK, EPHA1, FGFR4, PTPN4, FGFR3, EPHA3, FGFR2, DDR2, FGFR1	6.13235e-06	0.000562237
GO:1904707	positive regulation of vascular smooth muscle cell proliferation	26	0.462304	CAMK2D, DNMT1, GNAI3, PDGFB, GNAI2, GJA1, PAK1, ADAMTS1, MFN2, JAK2, PPARGC1A, MEF2D, MAP3K5, JUN, NQO2, FOXJ2, HTR1B, FRS2, IGF1, AGT, ERN1, NR4A3, MDM2, FGFR2, BMPR1A, DDR2	6.40173e-06	0.000581006
GO:0010628	positive regulation of gene expression	203	3.60953	APP, ATF2, INS1, INS2, HNRNPU, GJA1, SOX17, RPS6KA2, AKT2, CREB3L2, ZC3H12A, TRIM24, AKT1, VPS35, EPHB2, MEF2A, MED1, RBFOX2, ANK2, SOX11, DICER1, ANK3, PRKAB1, SOX10, RUNX2, HCFC1, AR, CLDN3, OPTN, HPN, PDGFB, GATA5, PIK3R3, PIK3R1, GATA2, HIF1A, TTBK1, CRHR2, ZMPSTE24, RAD21, DHX36, ZBTB7B, PPARGC1A, NKX2-2, SRPK2, STAT5B, JAG1, BCL11A, RDX, PDE2A, EIF2AK3, NFATC2, BRAF, IGF1, EIF2AK4, OCLN, ST…	7.29277e-06	0.000655256
GO:1900273	positive regulation of long-term synaptic potentiation	21	0.3734	APP, CRTC1, FMR1, ADCY1, EIF2AK4, ADCY8, ZDHHC2, NRGN, CREB1, RELN, HNRNPK, PRKAR1B, ADORA2A, NPTN, NOS1, EPHB2, CPEB3, SQSTM1, SHANK3, PTPN5, PDE9A	7.47969e-06	0.000665107
GO:0006813	potassium ion transport	59	1.04908	KCNC1, KCNK9, KCNC2, KCNC3, KCNC4, CPOX, PKD2, TMEM38A, NOS1, TMEM38B, SLC12A7, NSF, KCNH3, KCND2, KCND3, KCNH7, ABCC9, KCNAB1, ATP1B2, KCNAB2, ATP1B1, KCNAB3, KCNU1, KCNQ2, KCNQ5, SLC24A2, SLC24A4, KCNA1, VPS4B, KCNA2, ATP1A3, ATP1A2, ABCB8, ATP1A1, KCNA6, KCNV1, KCNN2, KCNN3, KCNN4, KCNJ4, KCNJ6, SLC12A5, KCNJ11, KCNIP1, KCNIP2, KCNJ9, KCNB1, KCNIP3, SLC12A1, KCNIP4, KCNJ16, ATP4B, LETM1, KCNS1…	7.59185e-06	0.000665107
GO:0006351	transcription, DNA-templated	51	0.906828	PHF3, TCERG1, DIDO1, CCNT2, CCNT1, CCNH, AFF3, AFF1, HOXA9, PPP1R13L, GPBP1, LIN52, NKX2-9, MEF2A, RFX3, ZBTB33, POLRMT, PIAS2, THAP1, CREB3, COL4A2, MTF1, NFAT5, CEBPA, CEBPB, DNMT1, CEBPG, ABLIM2, POLR2A, POLR2B, POLR2C, POLR2E, PLAGL2, POLR2F, POLR2G, POLR2H, SCAI, MAPK3, RUNX1T1, SMAD1, JUN, GTF2H2, SKI, NR4A2, POLR3A, POLR3B, POLR3C, MKRN2, CTNNB1, CNOT8, POLR3K	7.66358e-06	0.000665107
GO:0051402	neuron apoptotic process	53	0.94239	APP, PIGT, SCT, ITSN1, AATK, GBA1, FAIM2, GRIK2, POLB, CASP9, MAP3K5, BOK, CTSB, GPX1, APAF1, SIAH1A, LIG4, SIRT1, DNAJC5, KCNQ2, NDUFS4, TYRO3, ZFP212, GAPDH, TNFRSF21, DLX1, NLRP1A, USP53, STXBP1, CACNA1A, PSEN1, CLN8, HIF1A, CORO1A, NTF3, VPS54, NDP, PPARGC1A, XRCC4, HSPA5, HSPA4, PTGES3, AGT, HIPK2, VEGFA, NR4A2, NR4A3, TRP53, BCL2, KRAS, FGFR3, BCL2L1, ZFP110	7.77254e-06	0.000665107
GO:0032869	cellular response to insulin stimulus	53	0.94239	ERRFI1, IRS1, SYAP1, PTEN, IRS2, SLC2A4, IGF1R, GHR, EEF2K, GRB14, AKT2, AKT3, AKT1, YWHAG, PRKCI, SLC39A14, KAT2B, RAB31, PIK3CA, TBC1D4, RHOQ, GPLD1, VAMP2, PRKDC, INSIG2, PIK3R1, PRKCZ, SLC9A1, GHRHR, PAK1, XBP1, PKLR, SRD5A1, DENND4C, INHBB, SORBS1, CFLAR, USF1, GCK, GCLC, CPEB1, HNRNPK, GPAM, RPS6KB1, STAR, CAPN10, CDK4, SP1, RAB12, LEP, LPIN2, SLC25A33, CPEB2	7.77254e-06	0.000665107
GO:0031398	positive regulation of protein ubiquitination	41	0.729018	PSMD10, GSK3B, HDAC3, PAXIP1, KDM1A, RNF180, LRRK2, CUL3, FAM107A, DERL1, UBE2D1, UBE3A, BCL10, PTTG1IP, PRICKLE1, RCHY1, HSPBP1, MAPK8, RASSF5, FBXO4, UBQLN1, RNF111, NPM1, NDFIP2, HSPA5, FBXW7, WFS1, LAPTM5, AXIN1, SENP2, FBXO33, CHFR, DNAJA3, TBC1D7, PELI1, SPRTN, NHLRC1, BIRC7, FGFR3, BIRC2, BIRC3	7.85636e-06	0.000665938
GO:0045892	negative regulation of transcription, DNA-templated	224	3.98293	EHMT2, ENO1, RPS6KA5, ZFP281, DPF2, TRIM24, EPC1, KAT7, SOX6, BTRC, SAMD11, SOX5, RBFOX2, SMARCC2, SFMBT1, SFMBT2, SOX14, RFX3, SOX10, RUNX2, DKK3, RUNX1, AR, THAP7, DDIT3, CLOCK, MEG3, L3MBTL3, SET, ZFP748, FOXG1, PDGFB, PRDM11, MBTD1, PRDM16, HIVEP1, PATZ1, RREB1, SNX6, FZD1, HEXIM1, JUN, PHC2, SETDB1, XRCC5, NR1D2, NR2F2, NR1D1, ZFP639, PA2G4, TRERF1, SMARCA2, PHC3, SMARCA4, HNRNPK, ID4, RCOR3…	8.16778e-06	0.000685864
GO:0048168	regulation of neuronal synaptic plasticity	20	0.355619	MYLK2, GSK3B, CAMK2A, S100B, GRIN2C, ZDHHC2, GRIN2B, GRIN1, GRIN2D, CPEB1, GRIN2A, JPH3, STAR, DLG4, CNTN2, NSMF, KCNN2, NCDN, RAC1, EPHB2	9.60181e-06	0.000798817
GO:0042752	regulation of circadian rhythm	35	0.622333	GSK3B, KDM5C, PRKAA1, HDAC3, PRKAA2, PRKDC, ROCK2, UBE3A, RORA, ADCY1, PPP1CC, MAPK8, HNF4A, BTRC, PPARGC1A, PRKCG, USP7, FBXW7, USP9X, FBXW11, SIAH2, NR1D2, CSNK1D, NR1D1, PROX1, PER2, DDB1, MAPK10, SFPQ, CREB1, PSPC1, FBXL3, TARDBP, CLOCK, EZH2	1.07631e-05	0.000887214
GO:0017156	calcium ion regulated exocytosis	22	0.391181	SYT5, SYT3, RAB3A, NOTCH1, SYT2, SYT1, CACNA1A, ARHGAP17, CACNA1C, SYT13, SYT9, SYN2, SYT8, SYT7, RIMS2, RAP1B, PPP3CB, SYT12, SYT10, ORAI1, STX1A, VAMP2	1.10712e-05	0.000904316
GO:1904262	negative regulation of TORC1 signaling	24	0.426743	USP7, SZT2, PRKAA1, PRKAA2, UBE2D1, UBE3A, NLK, YWHAZ, UBE2W, ATXN3, STK11, TBK1, DEPTOR, SESN3, SESN1, TBC1D7, AKT1S1, UBE2N, DEPDC5, PRKACA, RNF152, PRKACB, YWHAG, MAPK3	1.14405e-05	0.000926058
GO:0021987	cerebral cortex development	42	0.746799	YWHAE, WDR47, PTPRS, NFIX, KDM1A, FOXG1, ATP1A3, PSEN1, HIF1A, CRKL, PPP1R9B, ATIC, RELN, CDH2, BLOC1S2, BTBD3, NEFL, PHACTR1, DMD, SLC38A2, BBS4, CDON, BBS2, NTRK2, BBS1, MKKS, SRD5A1, PAX6, TBR1, PAX5, DICER1, FOXP2, GRIN1, TUBB2B, HNRNPK, TACC1, TACC2, MGARP, PLCB1, CRK, GART, PAFAH1B1	1.16737e-05	0.000936501
GO:2000819	regulation of nucleotide-excision repair	19	0.337838	SMARCE1, SMARCD1, PBRM1, SMARCC1, SMARCD2, SMARCC2, PHF10, ACTL6A, HMGB1, ARID1A, SMARCA2, ARID1B, ACTB, SMARCA4, CUL4A, BCL7A, DPF2, KAT7, ARID2	1.22286e-05	0.000972333
GO:0007612	learning	37	0.657895	SLC24A2, NLGN3, APP, NFIX, ATP8A1, NRXN1, CTNND2, ELAVL4, COMT, PPP1R9B, SLC8A2, MECP2, JPH4, GRIN2A, RELN, JPH3, PRKAR2B, ABL2, EPHB2, CIC, STRA6, ATAD1, CHRNB2, NTRK2, YTHDF1, JUN, SLC12A5, EIF2AK4, GRIN2B, GRIN1, SLC8A3, KCNQ2, VDAC3, CNTN2, VDAC1, PLCB1, SHANK3	1.26819e-05	0.000999538
GO:0045444	fat cell differentiation	46	0.817923	ATF2, GSK3B, CEBPA, CEBPB, ARL6, OSBPL11, GATA2, GLIS1, NIPBL, SOCS1, CCND1, GRK5, FAM120B, OPA3, AP1S2, LRRC8C, BBS7, TBL1X, METTL8, BBS4, RUNX1T1, FBXO9, BBS2, MED1, OSBPL8, TCF7L2, BBS1, ANKRD26, MKKS, GPX1, WNT3A, EIF2AK3, ARID5B, INHBB, SENP2, FOSL2, PIAS1, CLIP3, BSCL2, NR4A2, TTC8, NR4A3, ID4, CNTN2, PLCB1, TRIM32	1.31178e-05	0.0010249
GO:0043410	positive regulation of MAPK cascade	78	1.38691	APP, INS1, FLT1, FLT4, WWC1, INS2, DUSP19, PTPRJ, NENF, HMGB1, ADRA1A, CX3CL1, GRM1, CRKL, IGF1R, NDST1, MYDGF, CDH2, TIMP2, PLCE1, JAK2, MAP3K5, CDON, MAP2K1, IGFBP4, EPHA8, GAB1, FRS2, GPR37L1, ADRA2C, ADRA2A, DOK1, AR, DOK2, DOK3, MADD, KIT, TLR9, ROR1, SHC2, ROCK1, ROCK2, PELI2, LPAR1, PDGFB, PDGFA, IL6RA, IQGAP1, EGFR, CDC42, DHX33, ERBB2, PSAP, BNIP2, MAP2K6, SPAG9, NTRK2, GADD45B, PDE6G, E…	1.40834e-05	0.00109085
GO:0007269	neurotransmitter secretion	21	0.3734	BRSK1, PTPRN2, SYT2, SYT1, NRXN1, STXBP1, STXBP2, CACNA1B, WNT7A, LIN7A, SYN3, LIN7C, SYN2, SNAP91, RIMS2, RIMS1, GRM2, PDZD11, DVL1, PPT1, ASIC1	1.45341e-05	0.00111615
GO:0043547	positive regulation of GTPase activity	76	1.35135	DENND1B, GSK3B, DOCK9, DOCK7, SNX13, CX3CL1, RGS4, ARHGAP44, DOCK11, FLCN, RASGEF1B, TBC1D30, EVI5L, RGS8, RGS9, RALGPS1, RALGPS2, NDEL1, BCAS3, MAP2K1, CDKL5, RALGAPA1, RALGAPA2, ELMOD2, ELMOD1, ARHGEF19, ARAP2, RGMA, BCR, ADCYAP1, TBC1D20, ALS2, BIN1, RASA1, TBC1D7, RAPGEF1, ITGA6, SMCR8, PKP4, SOS1, RAPGEF5, ARHGEF7, SOS2, MAPRE2, RAPGEF3, RTN4R, ASAP1, ARHGAP17, RASGRP2, C9ORF72, RASGRP4, RAS…	1.52728e-05	0.00116293
GO:0045597	positive regulation of cell differentiation	36	0.640114	DLX1, SMARCD1, GSK3B, SMARCD2, HSP90AB1, SRF, LEF1, ACTB, GHR, SOX17, PPP1R13L, JAK2, ARID2, JUNB, MEN1, NKX2-2, SMARCE1, SMAD1, MAP2K1, PBRM1, SMARCC1, SMARCC2, PHF10, ACTL6A, PA2G4, ARID1A, SMARCA2, ARID1B, SMARCA4, SLC6A6, AR, APC, CTNNB1, NF2, FGFR3, FGFR1	1.71886e-05	0.00129781
GO:0051965	positive regulation of synapse assembly	37	0.657895	NLGN3, OXTR, NLGN2, BHLHB9, CLSTN2, CLSTN3, STAU2, NRXN1, CLSTN1, OXT, PIK3R1, IL1RAP, EFNA5, EEF2K, SLITRK2, LRRTM3, LRRTM4, SLITRK4, SLITRK3, SLIT2, EPHB2, EPHB3, LRRC4B, NTRK2, GRID2, LRRN3, NTRK3, WNT7A, PRKCA, PTPRD, DLG4, DLG5, ADGRB1, UBE2V2, LRRN1, CBLN2, CBLN1	1.83464e-05	0.00137369
GO:0070536	protein K63-linked deubiquitination	20	0.355619	OTUB2, OTUD4, USP13, OTUD5, USP7, ZRANB1, USP27X, PSMD14, USP20, SHMT2, USP9X, USP33, OTUD7A, OTUD7B, TNFAIP3, YOD1, BABAM1, CYLD, ATXN3, STAMBPL1	1.90014e-05	0.00141097
GO:0050919	negative chemotaxis	22	0.391181	SEMA6B, RTN4R, SEMA6C, SEMA4A, NRP2, SEMA6A, SEMA4D, SEMA3C, RYK, ITGB3, SEMA4B, SEMA6D, SEMA3B, PDGFA, SEMA3E, SEMA3F, RHOA, RTN4RL1, SLIT1, SLIT3, ITGAV, SLIT2	2.03312e-05	0.00148517
GO:0048013	ephrin receptor signaling pathway	22	0.391181	EPHA5, SS18, EPHA4, EPHA6, EPHA8, PTPN11, EFNA5, PTK2, EFNB2, EFNB1, EFNA3, EFNB3, SIPA1L1, NCK2, EPHA1, EPHB2, CRK, GIT1, EPHA3, NCK1, EPHB3, ANKS1B	2.03312e-05	0.00148517
GO:0001934	positive regulation of protein phosphorylation	100	1.77809	APP, ATF2, FMR1, TESK1, CIB1, FGF1, FGF3, FGF4, CRKL, EDNRB, CCND2, MPRIP, CCND1, AKT2, AKT1, MAP3K5, CDON, MAP2K4, PRKCA, CSNK1D, MIF, ATG14, CLIP3, ADAM17, CLDN3, FIZ1, TNIK, WDFY2, SQSTM1, CSF1R, PIK3R3, PIK3R1, PSEN1, DVL1, DVL2, DVL3, MAP2K7, FGF22, MAP2K6, FZD1, LYN, XBP1, LRRN3, WNT3A, EIF2AK4, MT3, PTK2, MOB1B, MARCO, GNAS, PIN1, OGT, LRRK2, FLT4, HMGB1, MYDGF, FLCN, AKAP11, RB1CC1, NPTN,…	2.16637e-05	0.00156974
GO:0001933	negative regulation of protein phosphorylation	47	0.835704	PPP1R15B, PRKDC, TRAF3IP1, LRRK2, PTEN, PSEN2, PEBP1, FBLN1, CIB1, PSEN1, C9ORF72, CRKL, CORO1C, RABGEF1, NNT, ZC3H12A, DVL1, BAG1, SIRPA, SLIT2, EPHB2, PPARGC1A, 2610042L04RIK, SH3GL2, MEN1, LYN, SPAG9, WWTR1, CADM4, HSPA4, NTRK3, DAB2IP, PAX6, PRKCA, ATG14, PTPN13, IMPACT, OCLN, IBTK, PPP5C, CTDSP1, CTDSP2, DNAJC10, FKBP8, TERF2IP, TARDBP, OGT	2.4244e-05	0.00173338
GO:0090630	activation of GTPase activity	48	0.853485	DOCK7, AGAP1, NEDD9, CRKL, CORO1C, SIPA1L1, AKT2, TBC1D30, NTF3, TBC1D13, PTK2B, PIP5K1A, TBC1D14, TBC1D12, EVI5L, EVI5, TBC1D22A, TBC1D22B, NDEL1, TBC1D16, GARNL3, APC2, BCAS3, RABGAP1L, ADPRHL1, RALGAPA1, RALGAPA2, NTRK3, IQSEC3, ARHGEF19, RHOG, TBC1D9, TBC1D2B, RANGAP1, ARHGAP24, MTSS2, TIAM2, BCR, TBC1D1, EIF5, TBC1D4, RASA1, TBC1D7, RAPGEF1, RUNDC1, TAX1BP3, EPHA1, CRK	2.43079e-05	0.00173338
GO:0048854	brain morphogenesis	19	0.337838	BBS2, BBS1, MKKS, NFIX, FBXW11, PTEN, SLC4A10, PSEN2, GBA1, FANCC, PSEN1, FOXO3, CDH2, AKT3, CTNNA1, CTNNA2, SHANK3, BBS4, PAFAH1B1	2.47161e-05	0.00174862
GO:0000422	mitophagy	23	0.408962	BECN1, WDR45B, ATG9A, CISD2, WIPI1, AMBRA1, WIPI2, WDR45, GABARAP, PINK1, MAP1LC3B, CAPN10, RB1CC1, FUNDC1, ATG2A, ULK2, ULK1, USP30, SNX7, FBXL4, ATG2B, ATG5, SLC25A46	2.67835e-05	0.00188007
GO:0007264	small GTPase mediated signal transduction	47	0.835704	CDC42SE1, DOCK9, DOCK7, USO1, ITSN1, ARHGAP1, CHM, RASGRP2, RASGRP4, RAP1B, CDC42, DOCK11, RAP1A, RHOT1, YWHAQ, RASGEF1B, G3BP2, RAC2, RAC3, PLCE1, RAC1, RALGPS1, RALGPS2, VAV3, RAB4A, RHOG, ARHGEF18, RHOC, RHOA, VAV2, TIAM2, BCR, RUFY1, CCDC88A, RABIF, ARHGEF9, DAB1, DNAJA3, RHOU, RAPGEF5, ARHGEF7, SOS1, DOCK1, SOS2, NUCB2, RHOQ, RAPGEF3	3.23337e-05	0.00225208
GO:0006986	response to unfolded protein	30	0.533428	HERPUD2, TRAM1, HSPA4L, DERL1, DERL2, UBE2J2, HERPUD1, HSPD1, CREB3L2, TMEM129, DNAJB9, MFN2, EDEM3, UPF2, XBP1, SYVN1, DAB2IP, EIF2AK3, UPF3A, YOD1, ERN1, DNAJC3, CREB3, VAPB, JKAMP, DDIT3, CREBRF, ATF6, HSPA1B, HSPA1A	3.32208e-05	0.00229607
GO:0008286	insulin receptor signaling pathway	36	0.640114	ZFP106, INS1, GSK3B, IRS1, STXBP4, INS2, PIK3R3, IRS2, PIK3R1, IRS3, IGF1R, GRB14, AKT2, GRB10, AKT1, EIF4EBP2, APPL1, NDEL1, MAPK3, ANKRD26, MAP2K1, SMARCC1, CAV2, SORBS1, SLC39A14, APC, PIK3CA, PTPRA, PHIP, PLCB1, SOS1, SOS2, RHOQ, GPLD1, PTPN2, BCAR1	3.54789e-05	0.00243342
GO:0070050	neuron cellular homeostasis	22	0.391181	SLC24A2, APP, PRKAA1, DCTN1, MINK1, PSEN2, ATP2A2, CACNA1A, ATP2B2, PSEN1, CLCN3, CX3CL1, SLC8A2, GRIN1, NELL2, TAOK1, CHMP2B, MAP1A, TYRO3, TMEM106B, CAR7, BAP1	3.59848e-05	0.00244942
GO:0007416	synapse assembly	32	0.56899	GRIA1, NLGN3, GPM6A, NLGN2, CLSTN3, NRXN1, PTEN, PDGFB, CACNA1A, ZDHHC2, CDH9, CRKL, ADD2, MECP2, PCLO, CDH2, MYO6, VPS35, BSN, 2610042L04RIK, SPTBN2, SLC25A46, DSCAM, WNT7A, DNM3, SDK1, NRG3, MAPT, AGRN, SHANK3, CBLN2, CBLN1	3.98838e-05	0.00269441
GO:0006622	protein targeting to lysosome	17	0.302276	SCARB2, BECN1, PXK, SORT1, NCOA4, PIK3R4, LAPTM5, GCC2, AP3B1, ATG14, GGA3, SNX16, HGS, NEDD4, VPS54, PIK3C3, NDP	4.09686e-05	0.00274704
GO:0006888	ER to Golgi vesicle-mediated transport	50	0.889047	KDELR1, PDCD6, MIA3, IER3IP1, TFG, CREB3L2, BCAP29, TMED2, TRAPPC11, TMED1, TMED7, TMED5, TMED4, COG3, ANK1, TBC1D20, TRAPPC6B, STX5A, PREB, MPPE1, ERGIC3, ERGIC2, VCP, TMED10, STX17, LMAN2L, RAB1B, CUL3, COPB1, USO1, TEX261, KLHL12, LMAN1, SCFD1, LMAN2, SEC23B, TRAPPC2, BCAP31, SEC24B, SEC24A, YIPF4, YIPF5, TRAPPC5, YIF1B, VAPB, YIPF6, RANGRF, COPG2, SEC24C, BET1	4.16684e-05	0.00277327
GO:0001889	liver development	46	0.817923	MEG3, ATF2, ERRFI1, CEBPA, NOTCH1, CITED2, CEBPG, PKD2, FOXM1, ELK1, AACS, ACAT1, ZMPSTE24, HHEX, CCND1, MAN2A1, RB1CC1, JARID2, SEC63, MPST, UPF2, MED1, STAT5B, JUN, XBP1, SMAD3, PTCD2, RHBDD3, SRD5A1, TAF10, COBL, ASNS, SOD2, UPB1, IGF2R, CFC1, SMARCA4, RUNX1, TGFBR3, PIK3CA, SP1, RARA, ATF7, ACO2, NODAL, ARF6	4.29885e-05	0.00284009
GO:0007405	neuroblast proliferation	29	0.515647	BTG2, NUMBL, NFIX, HHIP, KCNA1, FOXG1, GATA2, HIF1A, GLI3, CTNNA1, NBN, KIFAP3, CDON, ACSL6, PAX6, FRS2, PROX1, EML1, SOX10, ZZEF1, VEGFA, DCT, TRP53, ID4, NUMB, PLXNB2, CTNNB1, FGFR3, PAFAH1B1	4.52016e-05	0.0029645
GO:0042789	mRNA transcription from RNA polymerase II promoter	26	0.462304	ATF1, ATF2, THRB, THRA, EPAS1, ZBTB1, RXRA, NFKBIZ, FLNA, NCOA1, MED1, NCOA2, TBP, NCBP1, TAF13, TAF10, TAF11, STAT3, NR1H3, AP3B1, CREB1, SP1, RARA, TAF5, TAF3, TAF2	4.78828e-05	0.00311759
GO:0003151	outflow tract morphogenesis	30	0.533428	RYR1, ATF2, NOTCH1, SEMA3C, CITED2, ELN, PRICKLE1, HIF1A, CRKL, NIPBL, HEY1, SOX17, DVL1, DVL2, FZD1, JUN, SEC24B, TGFB2, EYA1, MSX2, NPY5R, SOX11, DHRS3, VEGFA, SMARCA4, TGFBR2, TGFBR3, NEDD4, ZFPM1, BMPR1A	4.98519e-05	0.00322244
GO:0018345	protein palmitoylation	16	0.284495	ZDHHC20, ZDHHC23, ZDHHC5, ZDHHC12, ZDHHC6, ZDHHC13, ZDHHC8, ZDHHC1, ZDHHC16, ZDHHC17, ZDHHC2, ZDHHC14, ZDHHC3, PORCN, ZDHHC9, GLUL	5.20047e-05	0.00333759
GO:0051301	cell division	136	2.41821	DCLRE1A, CCNT2, CCNT1, ZFP207, HNRNPU, CIB1, SMC4, CDC20, PPP1CC, ZFYVE26, CCND2, CCND1, CDC26, CDC27, RUVBL1, NUSAP1, NEK1, NEK3, MEN1, ANAPC7, LIG4, CDC25A, KLHL42, CD2AP, MAU2, BIN3, CCNY, SPECC1L, JTB, ANAPC4, ANAPC5, ANAPC1, ANAPC2, KLHL18, ANAPC13, BRSK2, TSG101, SEH1L, EPB41, TNKS, CUL3, PDS5B, KLHL13, PDS5A, ARPP19, PMF1, ANAPC10, SKA2, ANAPC11, RAD21, TPR, SNX9, MARK4, EVI5, RAB11FIP4, N…	5.32469e-05	0.00339308
GO:2000300	regulation of synaptic vesicle exocytosis	39	0.693457	GSK3B, RAB3A, LRRK2, FBXO45, ADCY1, CACNA1E, ADRA1A, NR3C2, RIMS2, RIMS1, GRM7, P2RY2, MYO6, NCS1, DVL1, GRM8, GIT1, CYTH1, PRKCG, CHRNB2, VPS18, GIT2, SYT1, DTNBP1, CASK, WNT7A, HTR1B, PRKCA, ADRA2A, STXBP5L, BACE1, CACNB4, ADORA2A, P2RX2, GIPC1, CSPG5, APBA1, CALM1, RAB5A	5.4731e-05	0.00344644
GO:0071364	cellular response to epidermal growth factor stimulus	27	0.480085	BECN1, ERRFI1, MCM7, IREB2, SYAP1, IQGAP1, EGFR, ZFP36L2, PPP1R9B, ZFP36, BAG4, CFL1, ERBB2, AKT1, GIT1, SNX6, MED1, STAT5B, DUSP3, DAB2IP, PTPN11, CFLAR, PTPN12, BAIAP2, DUSP22, RASA1, NCL	5.48515e-05	0.00344644
GO:0043433	negative regulation of sequence-specific DNA binding transcription factor activity	40	0.711238	HDAC4, HDAC2, HDAC3, PAXIP1, THRA, KDM1A, CEBPG, RNF2, IGF1R, GLIS2, PURA, SUMO1, HNF4A, SPOP, FLNA, TNFRSF4, MEN1, EGLN1, TCF7L2, HES6, PRMT2, RALGAPA1, WFS1, PTCH1, FZD6, WWP2, CYS1, PROX1, SIRT1, PIAS2, PBX1, MAD2L2, TFDP1, DDIT3, SFRP5, HAND1, MAP3K10, TRIB2, TAF3, EZH2	5.57184e-05	0.00347505
GO:0010977	negative regulation of neuron projection development	41	0.729018	RTN4R, GSK3B, HDAC2, PTPRS, LRP1, NTM, LRRK2, PTEN, INPPL1, LPAR1, CIB1, PTPRG, EFNB2, BAG5, DPYSL3, FLNA, DLEU2, APOE, ZFP365, MAP4K4, RUNX1T1, MINAR1, EPHA4, BCL11A, WNT3A, RTN4RL2, THOC2, RHOA, RGMA, GFAP, GAK, ADAM17, MAG, RIT2, RTN4RL1, MDM2, PMP22, PTPN9, CSPG4, EPHA3, PAFAH1B1	5.64492e-05	0.00347505
GO:0010629	negative regulation of gene expression	135	2.40043	APP, INS1, PRDM4, FMR1, INS2, INPPL1, ZBTB20, KEAP1, CRKL, YY1, GJA1, TBK1, ZFP281, ZC3H12A, CPNE1, AKT1, VPS35, DIP2A, SH3GL2, PIAS3, MAP2K1, MAP2K2, FBXW7, SFMBT2, SLC35C2, ADAM10, SOX11, DICER1, MIF, POU3F2, FOXP1, OLFM1, MYCN, CLDN3, PRKAR1A, PGR, ANAPC2, DNMT1, NOTCH1, PDGFB, PLA2G3, GATA5, PSEN1, GATA2, HIF1A, TTBK1, ZMPSTE24, CRHR2, RAD21, APOE, GAS2L1, ZBTB7B, MARK1, BBS2, SMAD2, MSR1, TG…	5.64671e-05	0.00347505
GO:0006486	protein glycosylation	56	0.995733	B4GALT2, B4GALT1, GALNT13, ST6GALNAC2, SEC1, GALNT10, MAN1A2, B3GALT1, ALG8, ST6GAL1, ST6GAL2, COG3, ALG1, ALG11, DDOST, DPM1, MAN1A, B4GALT6, ST6GALNAC3, B4GALT7, ST6GALNAC5, ST6GALNAC6, RPN1, FUT11, PSEN1, EXTL2, FUT8, FUT7, EXTL1, MAN2A2, MAN2A1, FUT9, GCNT2, ST8SIA4, MGAT1, EXTL3, ST3GAL2, ST3GAL3, EDEM3, ARFGEF1, B3GALNT2, GALNT7, NUS1, GALNT6, FKRP, B3GAT3, B3GAT1, ST8SIA3, SLC4A10, ATP4B, …	6.03066e-05	0.00368609
GO:0071526	semaphorin-plexin signaling pathway	22	0.391181	SEMA6B, FARP2, SEMA6C, NRP1, SEMA4A, SEMA6A, SEMA4D, SEMA3C, SEMA4B, SEMA6D, SEMA3B, SEMA3E, SEMA3F, ARHGDIA, PLXNA2, FLNA, PLXNB2, PLXNA1, PLXNB1, PLXNC1, RAC1, PLXNA4	6.15814e-05	0.00371348
GO:0070507	regulation of microtubule cytoskeleton organization	22	0.391181	GSK3B, PHLDB1, PRKAA1, PRKAA2, ROCK1, TRAF3IP1, WNT3A, FAM107A, DIXDC1, EFNA5, BICD1, RHOA, BICD2, CYLD, TAOK1, CEP70, MAPT, AGRN, MARK2, CLASP1, EPHA3, PAFAH1B1	6.15814e-05	0.00371348
GO:0048009	insulin-like growth factor receptor signaling pathway	20	0.355619	MAP2K1, MAP2K2, IRS1, EIF2AK3, IGF1, PIK3R1, IGF1R, GHR, AR, PIK3CA, ATXN7, ERCC1, ERCC2, GRB10, AKT1, KRAS, PLCB1, SOS1, MAP2K5, MAPK3	6.47571e-05	0.00387895
GO:0042542	response to hydrogen peroxide	29	0.515647	PPP1R15B, PRKAA1, UBE3A, SLC4A1, SLC8A1, PRDX3, MAPK8, MB, CAPN2, PTK2B, KPNA4, FYN, JUN, GPX1, SOD2, APTX, SIRT1, SOD1, NR4A3, STK24, STAR, LCK, FKBP1B, BCL2, TXNIP, SDC1, ADAM9, CRK, CRYAB	6.78222e-05	0.0040091
GO:1903078	positive regulation of protein localization to plasma membrane	29	0.515647	DPP10, LRP1, NRXN1, ZDHHC5, CIB1, EGFR, PPP1R9B, DPP6, CNPY4, KIF5B, AKT1, STX3, EPHB2, RAB11FIP2, PRKCI, KCNJ11, ITGA3, WNT3A, RHOG, SORBS1, RAB11A, CLIP3, DLG1, STAC2, PTPN9, RANGRF, SQSTM1, EPHA3, ARF6	6.78222e-05	0.0040091
GO:0009749	response to glucose	36	0.640114	PFKFB2, PCSK1, ILDR2, IRS2, RASAL2, SLC8A1, KHK, TXN2, GJA1, ACVR1C, UCN3, SGCB, HNF4A, NNAT, PTK2B, EIF2B1, SLC37A4, GLUL, NKX2-2, SMAD2, EIF2B4, TCF7L2, EIF2B2, PKLR, RMI1, ACVR2B, GIP, TGFBR2, PFKL, GPAM, RPS6KB1, FKBP1B, TXNIP, GPLD1, VAMP2, PPARD	6.99929e-05	0.00411037
GO:0070588	calcium ion transmembrane transport	48	0.853485	SLC24A2, RYR1, RYR2, SLC24A4, ATP2A3, ITPR1, CACNA1B, ATP2A2, CACNA1A, CACNA1D, CACNA1C, PKD2, ATP2C1, CACNA1E, NALCN, SLC8A1, TMEM165, SLC8A2, CACNG6, TRPM2, CACNG8, EDNRB, ITGAV, TRPM7, CACNG2, TRPM6, SLC25A25, CACNG4, ASIC1, TRPC3, CACNA2D1, TRPC1, TRPC2, TRPV2, ATP2B2, ATP2B1, TMCO1, CACNB1, SLC8A3, CACNB2, CACNB3, P2RX5, P2RX4, CACNB4, ASPH, P2RX2, ATP13A4, ORAI1	7.25781e-05	0.00423451
GO:0007268	chemical synaptic transmission	72	1.28023	GABRB2, CHRM1, GRIK5, CLSTN1, GRIK2, HTR4, GRM1, MECP2, GRM2, GRM7, GRM8, DLGAP1, SLC12A7, CHRNB2, PRKCG, UNC13B, UNC13C, NPY5R, MINK1, GABRG3, GABRG2, GABRG1, CACNB1, CACNB2, CACNB3, CACNB4, VDAC3, EXOC4, VDAC1, PAFAH1B1, NLGN3, GRIA1, GRIA2, NLGN2, NRXN1, CACNA1B, CACNA1A, CACNA1C, CACNA1E, LRP8, SDCBP, CHRND, GRIN2A, HRH1, SV2A, MYO6, TAC1, GRIA4, SLC12A5, GABRA6, CAV2, GABRA4, HTR1B, SYNJ2BP,…	7.48101e-05	0.00433657
GO:0050770	regulation of axonogenesis	17	0.302276	EPHA4, GSK3B, BRSK1, BRSK2, WNT3A, WNT7A, CACNA1A, POU3F2, GRIN1, PAK1, SIPA1L1, CDH2, PAK3, EPHB2, PAK2, MARK2, EPHB3	8.18457e-05	0.004714
GO:0009966	regulation of signal transduction	32	0.56899	NLGN3, NLGN2, SLA, ACVR1B, SH3RF1, UGCG, SPRED2, PPP1R2, SPRED1, NCLN, CDH2, GRK5, GPC1, GRK6, GPC3, GPC5, IGFBP7, GPC6, IGBP1, ACVR2B, RUNX3, RUNX2, RUNX1, CNKSR2, TRP53, GNAS, SPRY3, RGS12, VIP, CRK, NODAL, MGLL	8.3643e-05	0.00478683
GO:0006887	exocytosis	52	0.924609	RAB3A, RAB3D, ITSN1, MIA3, DOC2B, PIK3C2A, RPH3A, RIMS2, SCAMP5, RIMS1, SCRN1, UNC13B, UNC13C, EXOC8, SCAMP1, PRSS12, KCNQ2, EXOC4, EXOC3, STX1A, EXOC2, EXOC1, RALA, BRSK2, STX17, STXBP1, STXBP2, LIN7A, CACNA1C, LIN7C, CPLX2, CPLX1, PAK1, RAB25, PIP5K1C, STX3, MYH10, ARFGEF2, SYT3, KCNB1, GCGR, LGI3, RAB3IP, SYT16, SYT8, RAB11A, SYT7, STXBP5L, RAB11B, SNX19, SYCN, SYT10	8.55974e-05	0.00486767
GO:0033674	positive regulation of kinase activity	33	0.586771	DDR1, CSF1R, FLT1, FLT4, EGFR, IGF1R, ERBB2, NBN, EPHB2, EPHB3, EPHA5, EPHA4, PDGFRA, NTRK2, EPHA6, LMO4, EPHA8, RYK, NTRK3, LMTK2, MRE11A, CD4, KIT, TYRO3, ROR1, TEK, EPHA1, FGFR4, FGFR3, EPHA3, FGFR2, DDR2, FGFR1	8.77841e-05	0.00496063
GO:0018107	peptidyl-threonine phosphorylation	34	0.604552	ATF2, MYLK2, GSK3B, CAMK2D, ROCK1, PRKDC, ROCK2, TNKS, LRRK2, ACVR1B, NLK, TTBK1, HK1, STK11, MAPK8, TBK1, AKT3, AKT1, PRKACA, ACVR1, MAP2K1, CAD, DYRK1A, LMTK2, PRKCA, OXSR1, CDC42BPB, HIPK3, HIPK2, TGFBR2, SBK1, BCL2, MAP3K10, ULK1	9.13426e-05	0.00512946
GO:0017148	negative regulation of translation	48	0.853485	GRB7, BTG2, DDX3X, MVK, SHMT1, FMR1, IREB2, YBX1, TOB1, MRPL13, RBM4, SYNCRIP, EIF4ENIF1, RGS2, PAIP2B, RNF139, OTUD6B, TRIM2, DHX36, ENC1, INPP5E, EIF4EBP2, EIF4E, SAMD4, TIA1, DAPK1, WFS1, EIF2AK1, PCIF1, DAPK3, EIF2AK3, RPL13A, PRKCA, EIF2AK4, ZAR1, ERN1, ILF3, CPEB1, XRN1, CNOT1, NCL, SERBP1, RARA, NHLRC1, CPEB3, EIF4E2, GAPDH, LSM14A	9.39185e-05	0.005209
GO:0060070	canonical Wnt signaling pathway	48	0.853485	GSK3B, EDA, INS2, VPS4B, LEF1, TCF7, PTEN, DIXDC1, NID1, FOXO3, STK11, PORCN, EDNRB, PEG12, DVL1, GPC3, MGAT3, DVL2, RSPO2, DACT3, RSPO3, DVL3, NDP, UTY, WNT2, KDM6A, BCL9L, FZD1, TCF7L2, PROP1, WNT3A, WNT7B, SIAH2, FZD6, WNT9B, SIAH1A, AXIN1, WNT7A, EXT1, CTDNEP1, LATS2, APC, SFRP5, RAPGEF1, CTNNB1, SDC1, RECK, FGFR2	9.39185e-05	0.005209
GO:0007265	Ras protein signal transduction	37	0.657895	CDKN1A, RALA, DNMT1, RALB, CSF1, ARL6, RASGRP2, RASGRP4, RERG, RASGRP3, SDCBP, RABGEF1, NRAS, RASGEF1B, PLCE1, RALGPS1, RALGPS2, BRAP, JUN, SETDB1, RRAS2, DHCR24, USP28, DGKZ, DOK1, DOK2, RIT2, DOK3, KITL, TRP53, RAPGEF1, KRAS, ULK1, RAPGEF5, SOS1, SOS2, RAPGEF3	9.86562e-05	0.0054382
GO:0009267	cellular response to starvation	39	0.693457	RALB, WDR45B, EHMT2, USP33, LRRK2, GBA1, AMBRA1, PPM1D, PIK3C2A, WDR45, ZFYVE1, FLCN, WRN, MAP1LC3B, BMF, GAS2L1, FNIP1, GLUL, ATG5, MFSD2A, TCF7L2, SRD5A1, GCGR, WNT9B, INHBB, WIPI1, WIPI2, EIF2AK4, ATG14, SIRT1, SREBF2, RRAGA, STK24, RRAGC, JMY, TBC1D7, VPS41, PIK3C3, TNRC6A	0.000100982	0.00553247
GO:0048870	cell motility	25	0.444523	PTEN, PLD1, ETS1, ACTB, CFL2, CFL1, CTNNA1, SIRPA, PHACTR1, RAC1, CD34, WASF2, MAP2K1, DST, STRBP, TMOD3, DSTN, ADAM17, BCL6, CTTN, FSCN1, ELMO1, MYH9, ELMO2, ENG	0.000101827	0.00553698
GO:0051260	protein homooligomerization	54	0.960171	APP, RIPOR2, KCNC1, KCNC2, KCNC3, KCNC4, TNFAIP1, ELAVL1, PYCARD, RNF112, PDCD6IP, KCND2, KCND3, KCTD2, KCTD5, UPB1, KCTD6, KCTD7, KCTD8, KCTD9, ALS2, MAPT, KCTD17, KCTD15, KCTD16, NLRP1A, KCNA1, KCNA2, ATL2, ZBTB1, MOSPD2, BCL10, KCNA6, ADCY8, KCNV1, G3BP2, BEND3, TRP53BP1, MPP2, POLQ, PNPT1, SGTB, FUS, KCNB1, CARD9, SGTA, LETM1, EHD1, EHD4, KCNS1, SHKBP1, KCNS3, AQP11, KCTD12B	0.000102297	0.00553698
GO:0010765	positive regulation of sodium ion transport	16	0.284495	NEDD4L, CXCL1, ANK3, MLLT6, IKBKB, FGF14, AKT2, AKT3, CNTN1, GNAS, AKT1, GPD1L, SCN3B, FGF12, SCN4B, SCN1B	0.000106675	0.00570522
GO:1900242	regulation of synaptic vesicle endocytosis	16	0.284495	ROCK1, LRRK2, BTBD9, ACTB, SNAP91, DNM1, SYT7, SCAMP5, PPP3CB, OPHN1, SNX9, PIP5K1C, VAMP4, CALM1, PICALM, SH3GL1	0.000106675	0.00570522
GO:0006979	response to oxidative stress	58	1.03129	APP, LRRK2, OGG1, PSIP1, IDE, TXN2, AKT1, JAK2, MAP2K1, GPX1, GPX4, GAB1, OXSR1, SIRT1, ATRN, MMP14, NDUFS8, RRM2B, ALS2, MTF1, G6PDX, PPIF, TXNIP, NCOA7, PPP1R15B, EPAS1, PON2, PNKP, ETFDH, PSEN1, CYGB, CST3, PRDX3, TRPM2, WRN, MAPK8, APOE, TOR1A, 1600014C10RIK, IDH1, TXNRD1, DHCR24, SOD2, MT3, PRDX6, SOD1, RCAN1, GCLC, PINK1, ERCC3, TRP53, ERCC1, ERCC2, BCL2, MSRB2, MSRB3, ERCC8, GCLM	0.000111334	0.00591914
GO:0010595	positive regulation of endothelial cell migration	31	0.551209	NRP1, ROCK2, PDCD6, ITGB3, SEC1, FLT4, PIK3CB, FGF1, HIF1A, ETS1, GPI1, ZC3H12A, BSG, AKT1, PTK2B, ZFP580, RAC1, BCAS3, EGF, ANXA3, WNT7A, PRKCA, DICER1, PROX1, AGT, VEGFA, FOXP1, ITGB1BP1, TEK, GPLD1, BCAR1	0.000113367	0.00599177
GO:0007613	memory	50	0.889047	B4GALT2, APP, FEN1, OXTR, CRTC1, PTEN, OXT, SLC8A2, MECP2, JPH3, GRM7, CIC, CHRNB2, ITGA3, PDE4D, GIP, BACE1, CREB1, KCNQ2, MAP1A, ITGA5, LMX1B, MAPT, PLCB1, SHANK3, SLC24A2, CEBPB, NFIX, PSEN2, ATP1A3, PSEN1, ADCY8, CRHR1, GRIN2A, HRH1, CNR1, NTF3, EIF4EBP2, TRPM7, ASIC1, ATAD1, YTHDF1, DTNBP1, IGF1, NTAN1, S100B, GRIN2B, GRIN1, SLC8A3, KCNK2	0.000114969	0.0060409
GO:0046856	phosphatidylinositol dephosphorylation	18	0.320057	MTMR1, MTMR10, MTMR2, MTMR3, MTMR11, SACM1L, PTEN, INPPL1, MTMR9, OCRL, SYNJ2, MTMR4, MTMR6, INPP5B, INPP4B, INPP5F, INPP5D, INPP5E	0.00011584	0.00605131
GO:0045666	positive regulation of neuron differentiation	48	0.853485	APP, ZC4H2, FOXG1, PTEN, PRPF19, GATA2, CYB5D2, GLI2, SOCS2, RNF112, SALL1, SIN3A, CPNE1, VWC2L, TIMP2, BNIP2, HMG20B, DMD, BRINP3, CDON, NKX2-2, SPAG9, NCOA1, KDM4A, MMD, NAP1L2, SOX11, ADRA2C, S100B, MAPK8IP3, RHOA, ETV5, PHOX2B, REST, IMPACT, DAB1, ZEB1, BCL6, FEZ1, RARA, TCF4, ARHGEF2, TCF3, TRIM32, HSPA1B, EIF4G1, HSPA1A, FGFR1	0.00012081	0.00625495
GO:0040011	locomotion	11	0.19559	GRIN2A, JPH3, WDR1, PSEN2, NEFL, ATP1A2, ATP2B2, PSEN1, SEMA3F, SHANK3, SCN1B	0.000122172	0.00625495
GO:0016241	regulation of macroautophagy	10	0.177809	BECN1, PRKAA2, PIK3R4, UBQLN1, ULK1, ATP13A2, PIK3C3, ATG14, HDAC6, ATP6V0A1	0.000122523	0.00625495
GO:0060052	neurofilament cytoskeleton organization	10	0.177809	ATF2, ATP8A2, NEFL, VPS54, NEFM, CLN8, INA, NEFH, NDEL1, SOD1	0.000122523	0.00625495
GO:0048666	neuron development	35	0.622333	GABRB2, NRP1, BECN1, SCYL3, MTMR2, ATP8A2, MYT1L, PSEN1, GLI2, MFSD8, UGCG, NTF3, DPYSL3, SLIT1, SLIT3, DMD, NCAM1, SLIT2, GIT1, SCYL1, XBP1, TGFB2, SECISBP2, PBX3, THOC2, PBX4, SOD2, GFRA3, HSPG2, POU3F2, SNAP91, PBX1, VEGFA, RUNX1, NDUFS4	0.000130128	0.00660563
GO:0006816	calcium ion transport	59	1.04908	RYR1, RYR2, ATP2A3, ATP2A2, PKD2, SLC8A1, SLC8A2, PPP3CA, ANXA6, NOS1, CHRNB2, TRPC3, CACNA2D1, TRPC1, TRPC2, CACNA2D3, CACNB1, CACNB2, CACNB3, CACNB4, STIM1, ORAI1, CAMK2B, SLC24A2, RAMP2, CAMK2D, SLC24A4, CAMK2A, ITPR1, PSEN2, CACNA1B, CACNA1A, CACNA1D, CACNA1C, PSEN1, ATP2C1, CACNA1E, CORO1A, TMEM165, CACNG6, TRPM2, GRIN2A, CACNG8, TRPM7, CACNG2, KCNN4, TRPM6, CACNG4, ASIC1, TRPV2, ATP2B2, ATP…	0.000132728	0.00669979
GO:0032092	positive regulation of protein binding	41	0.729018	APP, GSK3B, RAMP2, RALB, HSP90AB1, LRP1, NVL, EPB41, USP33, LRRK2, DERL1, NMD3, RFNG, PSEN1, IDE, SPPL3, ADD1, ADD2, VTN, MAP1LC3B, CALD1, KRIT1, ABL2, NPHP3, MEN1, DACT1, CTHRC1, TCF7L2, DTX3L, USP9X, WNT3A, HSPA4, TMEM132A, EIF2AK3, HIP1R, HIPK2, PIN1, AGRN, ARHGEF7, RAMP1, RAN	0.000134632	0.00675793
GO:0045055	regulated exocytosis	15	0.266714	TMED10, RAB3A, SYNGR3, RAB11B, CRHBP, SYNGR1, PEX5L, RAB31, VPS41, MYH9, RAB11FIP2, STEAP2, STX1A, VAMP2, RAB11FIP5	0.000137964	0.00678204
GO:0042127	regulation of cell proliferation	78	1.38691	CIB1, FOXM1, DUSP15, PKD2, NR3C1, SAT1, GLI3, PPP1R9B, NR3C2, HHEX, SIX3, JARID2, IER5, JUNB, MIF, SIRT1, PIAS1, GNL3, TGFBR2, DUSP22, CREB3, RNF126, CFDP1, NR5A2, TXNIP, JTB, BIRC7, SOS1, PPARD, LAMA5, CEBPA, DNMT1, NOTCH1, TCF7, PDS5B, HIF1A, NDRG1, EGFR, PURA, CHST11, CTNNA1, PTK2B, RBBP9, STAT6, E2F4, BID, EPS15, NKX2-3, JAG2, STAT5B, EGLN3, TGFB2, JUN, JAG1, CADM4, JUND, PTCH1, MBD2, STAT3, …	0.000138431	0.00678204
GO:0042220	response to cocaine	24	0.426743	CHRNB2, HDAC5, HDAC2, OXTR, HSP90AB1, HSPA5, DNMT3A, ELAVL4, HTR1B, UBE3A, ABAT, OXT, HNMT, DNM2, MECP2, RGS4, GRM2, CNR1, DLG4, SMPD1, PTK2B, PGR, NCAM1, CACNG4	0.000138871	0.00678204
GO:0008277	regulation of G-protein coupled receptor protein signaling pathway	24	0.426743	TUB, GPSM1, GIT2, RAMP2, SLC24A4, USP20, ITGB3, USP33, PDE4D, TULP3, ZDHHC3, KCTD8, ADCYAP1, RGS2, GRK5, PDCL, PLCE1, RGS12, PLCB1, RAMP1, RGS9, GIT1, KCTD12B, KCTD16	0.000138871	0.00678204
GO:0060999	positive regulation of dendritic spine development	21	0.3734	NLGN3, ARF1, PBRM1, CDKL5, NLGN2, FMR1, ITSN1, LPAR1, PSEN1, NR3C1, MECP2, HNRNPK, DLG5, PALM, CFL1, APOE, RAC1, MAPK6, CPEB3, SHANK3, SHANK1	0.000138887	0.00678204
GO:0010613	positive regulation of cardiac muscle hypertrophy	17	0.302276	MEF2A, BECN1, CAMK2D, GSN, ROCK1, ROCK2, ADK, ECE1, PRKCA, IGF1, ADRA1A, PTK2, AGT, SLC9A1, PPP3CA, NR4A3, PDE9A	0.000154425	0.00750003
GO:1902459	positive regulation of stem cell population maintenance	25	0.444523	SMARCD1, HDAC2, ARID4A, ARID4B, ING1, ACTB, BCL7A, RBBP4, SIN3A, DPF2, BRD9, RBBP7, SMARCE1, SS18, SMARCC1, PHF10, BICRAL, ACTL6A, ARID1A, SMARCA2, SMARCA4, REST, BRMS1, BRMS1L, OGT	0.000155771	0.00752476
GO:0031532	actin cytoskeleton reorganization	31	0.551209	NRP1, RALA, BRSK2, PLEK, ATP2C1, ANTXR1, EPS8, PAK1, SIPA1L1, PIP5K1A, FLNA, PHACTR1, RICTOR, FARP2, CXADR, AUTS2, MINK1, DTNBP1, GAB1, CDC42BPB, PARVB, RHOA, MKLN1, RAP2A, CLDN3, CTTN, CAPN10, KIT, MYH9, TNIK, ASB2	0.000160695	0.00772109
GO:0045184	establishment of protein localization	26	0.462304	GRIA2, RIPOR2, WBP2, NRXN1, PRICKLE1, GPHN, CORO1C, CHMP1B, FLNA, NOS1, UTY, SMYD3, PLEKHA1, PLK1, RDX, CRIPT, ADAM11, ANK3, NPNT, MCC, RAP2A, DLG4, MDM2, DZIP1, KPNB1, LIMS1	0.000171315	0.00814424
GO:0031146	SCF-dependent proteasomal ubiquitin-dependent protein catabolic process	26	0.462304	CUL5, CUL2, CUL1, AMN1, FBXO4, FBXO3, BTRC, FBXO9, WWTR1, FBXW7, FBXW11, FBXO38, FBXO2, FBXO39, FBXL17, FBXL16, FBXO33, FBXO31, RBX1, CUL4A, FBXL3, FBXL2, FBXL5, FBXL4, CUL4B, FBXL6	0.000171315	0.00814424
GO:0007010	cytoskeleton organization	52	0.924609	GSK3B, SH3KBP1, TNFAIP3, LIMD1, PCLO, CAPZB, PSTPIP2, DPYSL2, PALM, CFL1, AKT1, SIRPA, NEFL, SH3BGRL3, RAC1, KRT71, SS18, DST, PRPF40A, CFAP410, RHOA, ELMO2, RHOU, PHIP, TNIK, ROCK1, EPB41, MAPKAP1, PXN, PRICKLE1, CAMSAP1, FGD1, FGD3, ZNRF1, ABLIM1, ABLIM2, PACSIN2, PACSIN3, RICTOR, WASF3, MARK1, SVIL, ZRANB1, DMTN, RANBP9, LARP4, FMNL2, RANBP10, CSPG5, BRWD1, BRWD3, TUBA8	0.000172816	0.00817236
GO:0051865	protein autoubiquitination	34	0.604552	RNF10, LRSAM1, RNF11, CUL3, UBE2D3, LTN1, UBE3A, RCHY1, RNF4, CBL, SH3RF1, RNF157, RNF112, TRIM68, UBE2B, DTX3L, WWP2, BFAR, UBE2A, KLHL24, RNF41, CNOT4, RNF146, ITCH, TRIM17, NFX1, MDM2, TRIM13, RNF181, ERCC8, TRIM37, RNF185, RNF187, RNF220	0.00017498	0.00822162
GO:0007275	multicellular organism development	326	5.79659	VEZT, MYT1L, IFT172, DIXDC1, ZFP609, HNRNPU, HOXA9, RNF114, TMEM88, DPYSL2, AKT2, CREB3L2, ZC3H12A, AKT1, DIP2A, EPHB2, SOX6, BVES, RNF111, EPHB3, WLS, EPHA5, NKX2-9, MEF2A, PAQR8, EPHA4, MED1, HES6, PRKCI, UNC5A, EPHA8, IFRD1, SIAH1A, ISLR2, RFX3, SOX11, UNC5D, DKK3, TWSG1, ISL2, CFDP1, BIN1, IFT81, GPR161, SFRP5, TYRO3, EPHA1, KCTD15, ADCYAP1R1, NUMBL, EPAS1, FOXG1, PDGFB, PRDM15, TWF2, PDGFA, …	0.000176369	0.00822162
GO:1901379	regulation of potassium ion transmembrane transport	14	0.248933	DPP10, KCNIP1, KCNC1, KCNIP2, KCNIP3, KCNIP4, CACNA1D, KCNAB1, KCNAB2, KCNAB3, RGS4, DPP6, GNB2, KCNN2	0.000176602	0.00822162
GO:0007611	learning or memory	37	0.657895	APP, SHC3, BHLHB9, THRA, PTEN, PSEN2, NEDD9, PSEN1, SLC2A4, TTBK1, EGFR, SLC8A2, GPI1, GRIN2A, GM2A, PTPRZ1, CNR1, ARL6IP5, NCAM1, EPHB2, PRKCG, PRRT1, TMOD2, KCNAB1, PRKCA, S100B, GRIN2B, GRIN1, SLC8A3, NR4A2, ABI2, PRKAR1B, MAPT, VIP, SHANK3, PICALM, PAFAH1B1	0.000180378	0.00835413
GO:0030071	regulation of mitotic metaphase/anaphase transition	20	0.355619	SMARCE1, SMARCD1, PBRM1, SMARCC1, SMARCD2, SMARCC2, PHF10, PLK1, ACTL6A, ARID1A, SMARCA2, ARID1B, ACTB, SMARCA4, BCL7A, CDC26, DPF2, ANAPC4, RIOK2, ARID2	0.000188842	0.00864399
GO:0006099	tricarboxylic acid cycle	20	0.355619	PDHA1, MDH1, IDH3G, IDH1, IREB2, PDHB, SDHD, FH1, CS, ACLY, SUCLA2, NDUFS4, OGDH, IDH3B, SUCLG2, ACO1, NDP, ACO2, DLAT, IDH3A	0.000188842	0.00864399
GO:1900182	positive regulation of protein localization to nucleus	23	0.408962	TCF7L2, WWTR1, INS1, TGFB2, DTX3L, CAV2, INS2, LIMK2, EIF2AK3, TESK1, IPO7, GLIS2, CD2AP, TRIM8, STK11, PPP3CB, AKT1, KAT7, FYN, OGT, FERMT2, LAMTOR5, JAK1	0.000189523	0.00864399
GO:0048814	regulation of dendrite morphogenesis	16	0.284495	CHRNB2, GSK3B, SEMA4D, SDC2, NEDD4L, PQBP1, GRIN1, STK11, RAP2A, SIPA1L1, PTPRZ1, NEDD4, HECW1, NSMF, TNIK, LZTS1	0.000205235	0.00922018
GO:0098974	postsynaptic actin cytoskeleton organization	16	0.284495	ARF1, ROCK2, CPNE6, WASL, ACTB, SIPA1L1, ABI2, NOS1AP, ADGRB1, RAC3, RAC1, ARHGEF7, MYH10, WASF2, DBN1, SH3GL2	0.000205235	0.00922018
GO:0070316	regulation of G0 to G1 transition	16	0.284495	SMARCE1, SMARCD1, PBRM1, SMARCC1, SMARCD2, SMARCC2, PHF10, ACTL6A, ARID1A, SMARCA2, ARID1B, ACTB, SMARCA4, BCL7A, DPF2, ARID2	0.000205235	0.00922018
GO:0008654	phospholipid biosynthetic process	30	0.533428	AGPAT5, CDS1, LPGAT1, LPCAT1, ABHD5, AGPAT1, PLD1, AGPAT3, PTDSS2, PTDSS1, PIP5K1A, CEPT1, TMEM38B, CDIPT, SH3GLB1, PCYT1B, PCYT1A, CHKA, MBOAT7, ACSL6, ACSL5, PISD, GPAM, LPCAT4, ETNK2, ETNK1, CHPT1, SERINC5, PPARD, CDS2	0.000217465	0.00972102
GO:0006476	protein deacetylation	13	0.231152	HDAC4, HDAC5, HDAC2, HDAC3, SIRT4, SIRT5, SIRT1, HDAC6, SIRT3, HDAC7, NCOR2, NDST1, SIN3A	0.000222909	0.00980417
GO:0032469	endoplasmic reticulum calcium ion homeostasis	13	0.231152	CAMK2D, WFS1, ATP2A3, ITPR1, PSEN2, ATP2A2, PSEN1, TMCO1, HERPUD1, PACS2, BCL2, KCTD17, GRINA	0.000222909	0.00980417
GO:0042059	negative regulation of epidermal growth factor receptor signaling pathway	13	0.231152	ERRFI1, TSG101, DUSP3, MVP, DAB2IP, PTPRJ, CBL, PTPRF, EGFR, ZFYVE28, RNF126, NUP62, PTPN2	0.000222909	0.00980417
GO:0051968	positive regulation of synaptic transmission, glutamatergic	21	0.3734	NLGN3, NTRK2, OXTR, NLGN2, NRXN1, GRIN2C, GRIN2B, EGFR, GRIN1, GRIN2D, ADCYAP1, CACNG8, GRIN2A, RELN, ADORA2A, PTK2B, CACNG2, GLUL, SHANK3, CACNG4, GRIA4	0.000224781	0.00980417
GO:0040014	regulation of multicellular organism growth	21	0.3734	APP, STAT5B, MBD5, HDAC3, SUV39H1, STAT3, SIAH1A, IGF1, FOSL2, SOD1, ZMPSTE24, GHR, SOCS2, ATRN, AFG3L2, NCOR1, SPR, PIK3CA, CDK4, G6PDX, MFSD2A	0.000224781	0.00980417
GO:0031122	cytoplasmic microtubule organization	25	0.444523	CEP126, DCTN1, IFT172, STMN3, CIB1, SLAIN1, CAMSAP1, CAMSAP2, SLK, DVL1, FSD1, DST, CCDC13, CRIPT, AXIN1, HOOK3, RHOA, CLIP3, CCDC88B, CCDC88A, APC, HOOK1, KATNBL1, TUBGCP5, TUBGCP3	0.000233587	0.010139
GO:0042391	regulation of membrane potential	49	0.871266	GABRB2, LRRK2, GRIK5, GRIK3, GBA1, GRIK2, SLC4A4, RIMS2, RIMS1, KIF5B, PIEZO1, BVES, SCN1A, CHRNB2, KCNH3, KCNH7, GABRG3, GABRG2, GABRG1, CACNB4, KCNQ2, DLD, NLGN3, POPDC3, NLGN2, KCNA1, NEDD4L, CACNA1A, CHRND, DPP6, GRIN2A, DMD, CACNG2, ASIC1, KCNJ11, GABRA6, GABRA4, WWP2, GRIN2C, GRIN1, SLC4A8, DLG1, PEX5L, GLRB, NEDD4, RANGRF, CNIH2, KCNK2, HCN2	0.000240369	0.0103832
GO:0006487	protein N-linked glycosylation	26	0.462304	DPAGT1, B4GALT1, RPN1, MAGT1, TMEM165, KRTCAP2, FUT8, FUT9, MGAT5, PGM3, MGAT3, MLEC, MGAT1, ALG8, PMM1, ENTPD5, GFPT2, ALG12, ALG11, DDOST, EXT2, DOLPP1, OSTC, MGAT4A, MGAT4B, B4GALT7	0.000252335	0.010848
GO:0043393	regulation of protein binding	19	0.337838	HDAC4, APP, HDAC5, INS2, APLP2, PLK1, PSEN2, PSEN1, HOPX, TGFBR3, CDC42, CYLD, UBASH3B, CYCS, DZIP1, CRK, RAN, ATR, CDON	0.000256847	0.0109027
GO:0045879	negative regulation of smoothened signaling pathway	19	0.337838	VCP, MGRN1, PTCH1, IFT172, HHIP, WNT7B, TULP3, GPR37L1, KCTD6, RUNX2, GLI3, GLIS2, GLI2, HERC4, SALL1, SUFU, GPC3, TMED2, FGFR3	0.000256847	0.0109027
GO:0006629	lipid metabolic process	225	4.00071	ERRFI1, FAAH, LPGAT1, SEC1, GBA1, GBA2, CRKL, LIPF, LACTB, NSDHL, SCP2, PLCE1, ACAD11, ARSA, PRKAB2, ACSL1, SACM1L, ECH1, ACSL6, ACSL5, ACSL4, ACSL3, PRKAB1, PISD, INPP4B, CLPS, SOAT1, FDX1, ACOT1, FAR1, PLBD2, PI4K2A, GPLD1, PTGES, CDS1, MTMR1, MTMR2, MTMR3, MTTP, PLA2G3, ADH7, ADH5, MTMR6, INPP5B, UGCG, PTDSS2, PTDSS1, CYB5R3, RDH10, INPP5D, NEU1, INPP5E, PIP5K1A, RDH14, PIP5K1B, APOE, PIP5K1C,…	0.000257248	0.0109027
GO:0030308	negative regulation of cell growth	53	0.94239	CDKN1A, DDX3X, PRDM4, PTPRJ, ENO1, RERG, PPP1R9B, NPPB, TRO, FLCN, STK11, GJA1, SOX17, HNF4A, SESN1, DACT3, MINAR1, CIRBP, P3H1, CGRRF1, SIRT1, ST7L, DNAJC2, ADAM15, CRYAB, PPARD, PRDM11, ACVR1B, ADIPOR1, SERTAD3, SERTAD2, GNG4, SLIT3, RBBP7, SLIT2, GAS2L1, CGREF1, TGFB2, SMAD3, DAB2IP, OSGIN2, SMARCA2, MT3, AGT, DCBLD2, SMARCA4, BCL6, TRP53, BCL2, PPT1, NF2, CRLF3, HSPA1A	0.000258881	0.0109204
GO:0050773	regulation of dendrite development	15	0.266714	NTRK2, CDKL5, CAMK1D, BCL11A, SS18L1, SEZ6, RHOA, CRKL, CAMSAP2, CDC20, RTN4IP1, CSMD3, CRK, MARK1, MFSD2A	0.000271679	0.0114067
GO:0071108	protein K48-linked deubiquitination	17	0.302276	OTUB2, OTUD4, OTUD5, USP27X, USP5, USP20, USP33, OTUD7A, OTUD7B, TNFAIP3, YOD1, USP29, USP19, VCPIP1, ATXN3, BAP1, OTUB1	0.000277094	0.0114732
GO:0051262	protein tetramerization	17	0.302276	APP, GRIA2, CPSF7, FKRP, CPSF6, KCNC1, HOMER1, SHMT2, KCNC3, PKD2, OXA1L, NUDT21, TRP53, PEX5, TRPM7, TRPM6, CUTC	0.000277094	0.0114732
GO:0045648	positive regulation of erythrocyte differentiation	17	0.302276	MED1, STAT5B, KDM1A, PRKDC, STAT3, FOXO3, MAPK14, ACVR1B, GATA2, HIF1A, ETS1, FAM210B, ABCB10, INPP5D, ANKRD54, KAT7, SMAP1	0.000277094	0.0114732
GO:2000045	regulation of G1/S transition of mitotic cell cycle	28	0.497866	SMARCD1, SMARCD2, CDKN1A, CCNH, AMBRA1, ACTB, CCND1, BCL7A, DPF2, BID, ARID2, MEN1, APPL1, SMARCE1, PBRM1, SMARCC1, PLK5, SMARCC2, PHF10, ACTL6A, ARID1A, SENP2, SMARCA2, ARID1B, SMARCA4, CDK7, TCF3, MNAT1	0.000282698	0.0116516
GO:0010975	regulation of neuron projection development	23	0.408962	GSK3B, BRSK1, GRID2, BRSK2, PTEN, PAX6, TBR1, PSEN1, PTPRF, RHOA, CCDC88A, DPYSL2, DPYSL3, NCS1, AKT1, NRCAM, CTNNA2, SMN1, PAK3, ZFP365, ARF6, NDEL1, MARK1	0.000290319	0.011911
GO:0034644	cellular response to UV	29	0.515647	TMEM161A, KDM1A, FMR1, ZBTB1, PTPRK, PIK3R1, CASP9, YY1, POLD1, SMPD1, DHX36, BMF, TRP53INP1, USP47, NPM1, FBXW7, METTL3, EIF2AK4, USP28, EIF2S1, CDC25A, RBX1, DDB1, CUL4A, NEDD4, TRP53, SDE2, ATR, RHNO1	0.000294336	0.012021
GO:0031647	regulation of protein stability	41	0.729018	OTUD5, HDAC3, TMEM183A, LRRK2, PTEN, FAM107A, NEDD4L, HDAC6, USP19, ASGR2, TMEM25, PYCARD, GGA3, SUMO1, UBR5, FBXO4, TRIM24, VPS35, SOX4, DACT1, USP47, USP7, XBP1, NPM1, USP3, ANK2, QRSL1, USP28, LSS, APTX, DDOST, RNF128, ASPH, RNF149, GIPC1, BCL2, PIN1, USP40, KRAS, NF2, TARDBP	0.000299761	0.0121871
GO:0090263	positive regulation of canonical Wnt signaling pathway	48	0.853485	JRK, VCP, DDX3X, EDA, THRA, TNKS, LRRK2, PRDM15, NRARP, LYPD6, EGFR, HHEX, PEG12, UBR5, RUVBL1, GPC3, RSPO2, RSPO3, VPS35, GPC5, SOX4, DACT1, WLS, CSNK1G3, USP47, SMAD3, UBE2B, EGF, WNT3A, DAPK3, ATP6AP2, CSNK1D, PLEKHA4, NLE1, TMEM198, CTDNEP1, RNF146, PPM1A, PPM1B, TBL1XR1, WNK2, PIN1, FGFR3, RECK, CSNK1G2, FGFR2, CSNK1G1, RNF220	0.000312434	0.0126451
GO:0006513	protein monoubiquitination	24	0.426743	RNF10, TSG101, TRIM41, UBE2B, MGRN1, ZC4H2, CUL3, UBE2D3, CUL1, NEDD4L, KLHL12, CBL, PEX12, RBX1, UBE2W, ITCH, RNF126, UBE2R2, NEDD4, UBE2O, FBXL2, RNF152, KBTBD8, RNF220	0.000318713	0.0128414
GO:0009410	response to xenobiotic stimulus	109	1.93812	ERRFI1, OXTR, ABAT, SLC8A1, TXN2, PNP, CCND1, ABCG8, GABRG3, POR, ADAM17, KCNQ2, TXNIP, DNMT1, ADCYAP1R1, SLC1A2, SLC1A3, PDGFA, XPC, FOXO3, GRIN2A, MYO6, BLOC1S3, ATG5, MAP2K6, FZD1, LYN, CBX7, SMAD1, TGFB2, JUN, XBP1, UBE2B, RHBDD3, XRCC5, SRD5A1, PTCH1, NFATC2, MTHFR, FOSL2, GCLC, CDK4, TRP53, BCL2, GNAS, BLMH, TCF3, GCLM, ATR, PCSK1, HSP90AB1, MCM7, OGG1, PTPRM, CROT, ADRA1A, LYST, AACS, SMPD…	0.000338301	0.0135698
GO:0033365	protein localization to organelle	18	0.320057	BBS2, PLK1, COG3, RAB3IP, AP3D1, PAX6, ANK2, DUSP18, TCIRG1, BICD1, BICD2, TTBK2, PES1, CROCC, CEP250, VPS35, DZIP1, BBS4	0.000349447	0.0138928
GO:0008089	anterograde axonal transport	18	0.320057	FMR1, AP3D1, DTNBP1, AP3B1, ANK3, SOD1, AP3M2, RAB21, AP3M1, CALY, KIF3A, BLOC1S2, BLOC1S3, NEFL, KIF1B, AP3S1, MGARP, KIF1A	0.000349447	0.0138928
GO:0007179	transforming growth factor beta receptor signaling pathway	42	0.746799	CITED2, PXN, LTBP4, PTPRK, DUSP15, NLK, MTMR4, GLG1, FLCN, FUT8, CHST11, GCNT2, NDP, SKIL, APPL1, ACVR1, SMAD2, SMAD1, JUN, TGFB2, SMAD3, USP9X, CAV2, STAT3, NPNT, SMAD5, SIRT1, PTK2, HIPK2, TGFBR2, DUSP22, TGFBR3, TWSG1, COL1A2, CREB1, TRP53, ZYX, ADAM9, NODAL, FERMT2, BMPR1A, ENG	0.000376264	0.0148812
GO:0036465	synaptic vesicle recycling	10	0.177809	AP3M2, GIT2, RAB3A, LRRK2, AP3D1, AP1S2, AP3S1, RAB5A, GIT1, SYT7	0.000380931	0.0148812
GO:0033210	leptin-mediated signaling pathway	10	0.177809	BBS2, UGCG, MKKS, PRMT2, LEP, STAT3, ADIPOR1, MT3, SIRT1, BBS4	0.000380931	0.0148812
GO:0044794	positive regulation by host of viral process	10	0.177809	CSF1R, PCX, ZDHHC9, CAV2, ZDHHC20, CFL1, APOE, ZDHHC8, IGF2R, PAIP1	0.000380931	0.0148812
GO:0030900	forebrain development	40	0.711238	TOP2B, APP, SETD2, NUMBL, NOTCH1, NFIX, SRF, FOXG1, PSEN2, PSEN1, GLI3, TTBK2, NDST1, HHEX, RELN, SOX1, KIF3A, FYN, RAC1, PRKG1, APAF1, APLP2, APLP1, ATRX, PAX6, FRS2, NR2F2, ARID1A, POU3F1, MAPK8IP3, SSTR3, DCLK1, SMARCA4, NCOR2, TWSG1, ZEB1, NFIB, NUMB, CTNNB1, FGFR3	0.000394942	0.0152369
GO:0032543	mitochondrial translation	40	0.711238	MRPS17, MRPS35, MRPS14, FASTKD2, MRPL38, MRPS31, MRPL15, MRPS30, MRPL13, MRPL32, MRPL11, MRPL41, MRPL3, MRPL1, IARS2, PTCD3, MRPS28, PTCD1, MRPS27, MRPS25, MRPS22, MRPS23, MRPL49, MRPL28, MRPS2, MRPL47, QRSL1, MRPL46, MRPL24, MRPS6, MRPS5, MRPL21, MRPL43, MRPL44, MRPL22, MRPL53, LARS2, MRPS9, MRPL50, NOA1	0.000394942	0.0152369
GO:2000781	positive regulation of double-strand break repair	22	0.391181	SMARCE1, SMARCD1, PBRM1, SMARCC1, SMARCD2, SMARCC2, PHF10, ACTL6A, ARID1A, FOXM1, SMARCA2, ARID1B, SIRT1, ACTB, SMARCA4, BCL7A, UBE2N, SPIRE2, DPF2, UBE2V2, SPIRE1, ARID2	0.00039682	0.0152369
GO:0010634	positive regulation of epithelial cell migration	22	0.391181	TGFB2, JUN, IRS1, ITGA3, IRS2, GAB2, ARHGAP5, HIF1A, PTK2, RAB11A, HDAC6, TGFBR2, RAB25, CAPN7, CTSH, CCR6, INSL3, TAC1, DOCK1, RREB1, CLASP1, CLASP2	0.00039682	0.0152369
GO:0007270	neuron-neuron synaptic transmission	9	0.160028	CAMK4, TMOD2, PTEN, VDAC3, CACNA1A, KIF1B, VDAC1, ARID1B, DLGAP2	0.000405533	0.0155052
GO:0030154	cell differentiation	328	5.83215	ITSN2, MYT1L, CPNE6, HNRNPU, ELK1, ELK4, CDC20, HERC4, RNF114, SOX1, ZFP281, SOX17, DPYSL2, SOX15, ZC3H12A, BSG, CPNE1, EPC1, SOX6, JUNB, SOX4, SOX5, NKX2-9, MEF2A, PAQR8, HES6, MEF2B, SFMBT1, METTL3, IFRD1, SIAH1A, SOX14, RFX3, SOX11, SOX12, RUNX3, SOX10, RUNX2, RUNX1, TWSG1, BIN1, IFT81, SFRP5, VDAC3, ZFPM1, MEG3, ADCYAP1R1, EPAS1, SDC2, ZBTB1, TMTC3, NEDD4L, CEND1, GATA2, HIF1A, UGCG, PRDM16, …	0.000420012	0.0159907
GO:0071805	potassium ion transmembrane transport	51	0.906828	KCNC1, KCNK9, KCNC2, KCNC3, KCNC4, PKD2, TMEM38A, TMEM38B, SLC12A7, KCNH3, KCND2, KCND3, KCNH7, KCNK12, ABCC9, SLC9A2, KCNU1, SLC9A6, SLC9A8, KCNQ2, KCNQ5, SLC24A2, SLC24A4, KCNA1, HPN, KCNA2, SLC1A3, ATP1A2, ABCB8, KCNA6, NALCN, SLC9A1, KCNV1, DPP6, KCNN2, KCNN3, KCNN4, SLC12A5, KCNJ11, KCNIP1, KCNIP2, KCNB1, KCNIP3, KCNIP4, ATP4B, KCNS1, KCNS3, KCNK1, CALM1, KCNK2, HCN2	0.000429818	0.016295
GO:0007616	long-term memory	23	0.408962	GRIA1, NTRK2, EHMT2, SRF, SLC2A4, ADCY1, EIF2AK4, ADCY8, BTBD9, PRKCZ, GRIN1, MECP2, GLUD1, RELN, CALB1, CCND2, RPS6KB1, CAMK4, APOE, TAC1, CPEB3, LDLR, SHANK1	0.000435182	0.016429
GO:0030334	regulation of cell migration	50	0.889047	LDB1, ITGB3, FGF1, FGF3, WDR44, FGF4, AMOT, SLK, TMSB4X, DPYSL3, RAC2, AKT1, RAC1, PLXNC1, NCK1, PLEKHG3, EGFL7, TBCCD1, LMO4, MINK1, GAB1, PAX6, KRT5, RHOA, TFF2, EPHA3, VCL, LAMA5, MACF1, NOTCH1, ROCK1, LAMA3, SDC3, PRKX, TTBK2, GNA13, MGAT3, PLXNA2, PLXNA1, FLNA, SRGAP2, PLXNA4, FGF22, HACE1, SMARCA4, APC, PLXNB2, PLXNB1, TEK, AMOTL1	0.000448277	0.0168526
GO:0010467	gene expression	97	1.72475	SCARB2, ATF2, ERRFI1, GTF2B, NR3C1, ELK1, YY1, EDNRB, PEG13, SOX17, GRB10, AKT1, KPNA4, SOX6, SOX4, DDX17, TBR1, DICER1, RUNX2, FOXP2, DDIT3, KCNQ2, PVALB, RTN2, NOTCH1, EPAS1, CUL3, PDGFB, PSEN1, RASAL2, PSAP, APOE, NDP, BBS2, JUND, FUS, BCL11A, HPS1, NFATC2, SMARCA4, FOSL2, GFAP, NR4A2, EXT1, EXT2, CNTN1, SP7, TCF3, BAP1, FGFR1, SCN2B, EDA, PTEN, ECE1, TCIRG1, GLI3, GLI2, HS2ST1, MECP2, PTBP1, …	0.000462454	0.0173131
GO:0007015	actin filament organization	62	1.10242	ARF1, HIP1, SH3KBP1, INPPL1, WASL, PPP1R9B, MPRIP, TMSB4X, CFL2, CFL1, RAC2, NCK2, RAC3, SIRPA, RAC1, CGNL1, NCK1, PRKCI, TPM3, ACTN1, TMOD3, TMOD2, TPM1, RHOG, EMP2, RHOC, RHOA, MTSS1, CD2AP, ENAH, FSCN1, ELMO1, ELMO2, HCLS1, RHOU, ARHGEF2, DBN1, RHOQ, SRF, ARHGAP17, CORO1A, ARHGAP12, CNN3, CORO1C, CRHR2, CDC42, RHOT1, MYO6, CTNNA1, PTK2B, ABL2, CTNNA2, GSN, HIP1R, MAD2L2, DLG1, MYO1B, MYO1C, BC…	0.000546033	0.0203573
GO:0006635	fatty acid beta-oxidation	28	0.497866	GCDH, ACADVL, ABCD2, ECI2, HSD17B4, CROT, ALDH1L2, ACAT2, ACAT1, AUH, SCP2, ACAD11, ABCD1, ACAD10, ACAD8, ECH1, ACAD9, ACADSB, HADHB, PEX7, ACOX2, ACOX1, LEP, PEX5, ECHDC1, CRAT, PPARD, TUBA8	0.000553923	0.0205661
GO:0042149	cellular response to glucose starvation	33	0.586771	BECN1, BRSK1, PRKAA1, BRSK2, PRKAA2, MTMR3, SUV39H1, PIK3R4, PRKAG2, FOXO3, SESN3, SESN1, ZC3H12A, HNRNPA1, YWHAG, SH3GLB1, SZT2, XBP1, HSPA5, CHKA, EIF2AK3, ASNS, ATG14, YWHAZ, SIRT1, GCK, IMPACT, TBL2, MYBBP1A, TRP53, TSSK5, BCL2, PIK3C3	0.000572406	0.0210191
GO:0070979	protein K11-linked ubiquitination	18	0.320057	ANAPC13, UBE2H, UBE2B, ANAPC7, UBE2D3, UBE2E2, UBE2A, RNF4, ANAPC10, ANAPC11, UBE2W, CDC26, CDC16, CDC27, ANAPC4, ANAPC5, ANAPC1, ANAPC2	0.000573141	0.0210191
GO:0001892	embryonic placenta development	18	0.320057	MED1, CEBPA, CEBPB, CITED2, EPAS1, TAF10, PDGFB, ARNT, PKD2, GATA2, HIF1A, EGFR, SLC8A1, SPINT1, SP1, TMED2, NODAL, BPTF	0.000573141	0.0210191
GO:0003407	neural retina development	12	0.213371	ATOH7, GPM6A, TGFB2, BSG, USP45, ACTL6A, CASP2, ATP2B2, NDP, ATP2B1, PSEN1, SMARCA4	0.000605209	0.0220154
GO:0097067	cellular response to thyroid hormone stimulus	12	0.213371	MED1, THRB, RDX, KLF9, LMO2, KIT, ATP1A3, CTSH, INHBB, GAS2L1, PPARGC1A, CTSB	0.000605209	0.0220154
GO:0046326	positive regulation of glucose import	23	0.408962	MEF2A, OSBPL8, INS1, PRKCI, IRS1, INS2, SLC1A2, IRS2, PTPN11, IGF1, SORBS1, MAPK14, REPIN1, OCLN, RAP1A, CAPN10, AKT2, RASA1, GPC3, AKT1, MFN2, RHOQ, APPL1	0.000639236	0.0231594
GO:0010508	positive regulation of autophagy	40	0.711238	BECN1, GSK3B, SETD2, PRKAA1, PRKAA2, ROCK1, LRRK2, AMBRA1, HMGB1, PIK3C2A, FOXO3, HIF1A, MTDH, TRIM8, FLCN, STK11, DEPTOR, TBK1, DHRSX, RB1CC1, ZC3H12A, TRIM68, RNF152, TRIM23, TRP53INP1, SH3GLB1, MAP2K1, XBP1, USP20, DAPK1, MID2, CCNY, TLR9, ULK2, ULK1, DEPDC5, ATF6, SQSTM1, TRIM32, OPTN	0.000646269	0.023265
GO:0030031	cell projection assembly	16	0.284495	VAV3, CYFIP2, GSN, RHOG, PDGFB, PDGFA, PARVB, MTSS2, VAV2, CDC42, TSGA10, RAC2, RAC3, RHOU, RAC1, RHOQ	0.000647329	0.023265
GO:0007568	aging	62	1.10242	ATP8A2, OGG1, ELAVL4, ABAT, ADRA1A, PPP1R9B, POLB, CASP9, PPP3CA, EDNRB, SCP2, SIN3A, FBXO4, DAG1, AKT1, CASP2, GPX1, APAF1, SLC32A1, GPX4, NPY5R, PDE4D, DNMT3A, GFRA1, PAX5, DICER1, TNFRSF1B, TGFBR2, COL4A2, CANX, ABCG2, BECN1, C1QA, FOXG1, FOXO3, IRAK1, CNR1, CTNNA1, NCAM1, DMD, APOE, CTNNA2, MAPK3, MBD3, JUN, JUND, MBD2, ATP2B1, EIF2S1, AGT, SOD1, GNAO1, MSRA, GCLC, DNMBP, RPS6KB1, CAPN10, APE…	0.000651615	0.0233257
GO:0001935	endothelial cell proliferation	19	0.337838	SCARB1, XBP1, CAV2, PDGFB, PRKX, NRARP, PIK3CB, HMGB1, VEGFA, THAP1, NPPB, ERN1, DLG1, MMP14, APC, TEK, VSTM4, FGFR3, CD34	0.000663074	0.0235483
GO:0046907	intracellular transport	19	0.337838	RANBP2, MKKS, DST, HPS1, AP3D1, HPS4, HPS3, AP3B1, AP3M2, AP3M1, APPBP2, VPS41, SPIRE2, SPIRE1, CLBA1, AP3S1, MAPT, BBS7, BBS5	0.000663074	0.0235483
GO:0017158	regulation of calcium ion-dependent exocytosis	14	0.248933	SYT5, SYT3, SYT2, SYT1, CACNA1A, DOC2B, SYT13, SYT9, SYT8, SYT7, RPH3A, SYT12, SYT10, VAMP2	0.000675168	0.0238834
GO:0048568	embryonic organ development	25	0.444523	SETD2, GLI3, HHEX, SOX17, RDH10, RBBP6, UTY, ARID2, POLE, KDM6A, MBD3, PTCH1, WNT7B, MBD2, PBX3, PBX4, PBX1, EPN1, EPN2, ERCC3, TRP53, ERCC1, CTNNB1, FGFR2, BMPR1A	0.000706825	0.0247114
GO:0045663	positive regulation of myoblast differentiation	25	0.444523	SMARCD1, RIPOR2, SMARCD2, PIK3R1, NR2C2, ACTB, SMYD1, ARID2, SOX4, CDON, MAP3K5, SMARCE1, AKIRIN1, PBRM1, SMARCC1, SMARCC2, PHF10, ACTL6A, ARID1A, MAPK14, SMARCA2, ARID1B, SMARCA4, PLCB1, RBM24	0.000706825	0.0247114
GO:0045739	positive regulation of DNA repair	25	0.444523	INO80C, TMEM161A, DHX9, CEBPG, EGFR, BABAM1, YY1, SMCHD1, PNP, UIMC1, RUVBL1, APBB1, NFRKB, CBX8, TIGAR, EYA1, EYA3, ACTL6A, CCDC117, ACTR8, SIRT1, UCHL5, UBE2N, UBE2V2, ERCC8	0.000706825	0.0247114
GO:0014070	response to organic cyclic compound	36	0.640114	ATF1, ATF2, BTG2, CD83, KCNC2, CACNA1B, NEDD8, OXT, CACNA1C, AACS, SLC9A1, TXN2, ACAT1, CASP9, EDNRB, FNTA, PSMB2, ALDH2, POLR2A, CFL1, LONP2, ANXA7, CTNNA2, SLC37A4, VKORC1, LYN, JUND, ACSL1, IDH1, GIP, MMP14, P2RX2, DPYD, KCNQ2, BCL2, TAF2	0.000717031	0.024971
GO:0045740	positive regulation of DNA replication	20	0.355619	ATF1, MAP2K4, NPM1, JUN, ATAD5, BRPF3, EGF, DHX9, FAF1, SMARCA5, PDGFB, CACYBP, TNFAIP1, EGFR, GLI2, CST3, CDC42, MAPK8, KAT7, RAC1	0.000743472	0.0257919
GO:0042311	vasodilation	27	0.480085	INS1, INS2, PTPRM, EGFR, GJA1, EDNRB, NOS1, APOE, VSTM4, ATG5, BBS2, MKKS, GPX1, SOD2, SIRT1, PTK2, AGT, ADRA2A, PLEKHA7, VEGFA, EXT1, KAT2B, EXT2, ADCYAP1, P2RX4, ADORA2A, PPARD	0.000748084	0.025852
GO:1901215	negative regulation of neuron death	33	0.586771	GABRB2, APP, GSK3B, CSF1, LRRK2, ITPR1, NENF, CBL, CRHR1, GHR, MFN2, VPS35, APOE, TAC1, PPARGC1A, CD34, TIGAR, WNT3A, PARP2, STAT3, DTNBP1, IGF1, TNFRSF1B, BTBD10, MT3, SIRT1, VEGFA, PPP5C, CREB1, TMEM259, NOS1AP, CHMP4B, CTNNB1	0.000754953	0.0259895
GO:0031648	protein destabilization	28	0.497866	DAZAP2, PRKDC, CUL3, DERL1, HDAC6, CDC73, GGA3, RNF139, SOX17, FBXO4, SERF1, CTSH, VPS35, BTRC, XBP1, NPM1, GSN, FBXW7, FBXW11, PLK1, SIAH1A, RAD23A, NR1D1, SENP2, SIRT1, CHFR, MDM2, FBXL3	0.000760066	0.0260656
GO:0010506	regulation of autophagy	31	0.551209	USP13, BECN1, MTMR3, USP33, LRRK2, PIK3R4, KEAP1, CISD2, MTMR4, C9ORF72, ZMPSTE24, PYCARD, MFSD8, LAMP3, GPR137, BOK, XBP1, RAB39B, GPR137B, RRAGA, RRAGC, DDIT3, BCL2, WAC, CHMP4B, SMCR8, PIK3C3, LMX1B, MAPT, FBXL2, DEPDC5	0.000767939	0.0260737
GO:0000381	regulation of alternative mRNA splicing, via spliceosome	30	0.533428	RBM25, YTHDC1, FMR1, CELF4, HNRNPU, PTBP1, RBM4, RBM15B, RAVER1, MAGOH, SAP18, HNRNPA1, RBM5, RBM10, DDX17, TIA1, RBFOX1, RBM15, MBNL2, RBFOX2, RBFOX3, WTAP, DYRK1A, SMU1, REST, THRAP3, SRSF2, MALAT1, RNPS1, RBM24	0.000769458	0.0260737
GO:0030516	regulation of axon extension	11	0.19559	RAB21, OLFM1, GSK3B, WDR36, CTTN, SIN3A, DPYSL2, TTL, MGLL, CLASP2, DNM2	0.00077191	0.0260737
GO:0060071	Wnt signaling pathway, planar cell polarity pathway	11	0.19559	VANGL2, FZD6, DVL1, DVL2, WNT9B, GPC3, WNT7A, DVL3, RAC1, PRICKLE1, CTHRC1	0.00077191	0.0260737
GO:0006355	regulation of transcription, DNA-templated	370	6.57895	ATF1, ATF2, NUP107, MYT1L, KEAP1, BACH1, ELK1, BACH2, CCAR1, ELK4, HOXA9, SOX1, RPS6KA5, SOX17, SOX15, GPBP1, CREB3L2, KAT7, SOX6, PKNOX1, JUNB, SOX4, PKNOX2, TMPO, NKX2-9, MEF2A, MED1, HES6, SMARCC1, MEF2B, SMARCC2, SFMBT1, SFMBT2, SOX14, RFX3, SOX11, SOX12, RFX1, RUNX3, SOX10, RUNX2, THAP1, RUNX1, HCFC1, AR, ISL2, EWSR1, THAP7, DDIT3, RFX4, RFX5, ATF7, PREB, ATF6, CLOCK, L3MBTL3, EPAS1, FOXG1, …	0.000782731	0.0262968
GO:0035335	peptidyl-tyrosine dephosphorylation	17	0.302276	PTPRT, PTPRS, DUSP3, PTPRO, PTPRJ, PTPN11, PTPN12, DUSP18, PTPN13, PTPRF, DUSP7, DUSP22, PTPRZ1, UBASH3B, PTPN9, PTPN5, PTPN2	0.000784367	0.0262968
GO:0035264	multicellular organism growth	57	1.01351	CLIC4, ADARB1, SMPD3, HHEX, AKP3, PPP1R13L, SIX3, TMED2, NEK1, KDM6A, RMI1, PDE4D, ATRX, ARID5B, DICER1, ZFX, RC3H2, AR, TBL1XR1, FKBP8, RARA, RARB, SOS1, MEG3, NFIX, ANKRD11, SLC1A2, LNCPINT, PRICKLE1, RASAL2, ADD1, ZMPSTE24, ABL2, RBBP6, DMD, SLC25A25, SPTBN2, TCF7L2, WWTR1, SLC12A5, PLEKHA1, TAF10, H3F3A, SLC4A10, PTPN11, IGF1, FOSL2, EXT1, TTC8, ETNK2, TRP53, ERCC1, ERCC2, PMP22, GNAS, APBA1,…	0.000849844	0.0283861
GO:0045943	positive regulation of transcription from RNA polymerase I promoter	15	0.266714	UTP15, HEATR1, EIF2AK3, SMARCA5, DDX21, BAZ1B, PHF8, MYO1C, MYBBP1A, DHX33, CARM1, ERBB2, UBTF, LYAR, SF3B1	0.000881254	0.0293262
GO:0000086	G2/M transition of mitotic cell cycle	24	0.426743	APP, BRSK1, BRSK2, CDKN1A, PLK1, FBXL17, UBE2A, TPD52L1, PPM1D, MASTL, FOXM1, ARPP19, PBX1, CDC25A, CCNY, ENSA, FBXL3, PLCB1, ABCB1A, CALM1, MTA3, CDK14, TAF2, FBXL6	0.000959995	0.0318154
GO:0048103	somatic stem cell division	10	0.177809	TGFB2, NOTCH1, VANGL2, WNT3A, FUBP1, KIT, WNT7A, BMI1, ZFP36L2, FGFR2	0.000963138	0.0318154
GO:0043066	negative regulation of apoptotic process	210	3.734	ARL6IP1, HHIP, ARAF, EDNRB, AKT2, AKT1, KIFAP3, MED1, RBFOX2, DAPK1, MIF, SOX10, MAPK8IP3, POR, YME1L1, VDAC1, PRKDC, MAPKAP1, HPN, PIK3R1, PRKCZ, HIF1A, MTDH, PRDX3, CHST11, ATG5, STAT5B, JUN, XBP1, EGR3, BCL11B, SIAH2, PLK1, EIF2AK3, BRAF, IGF1, PA2G4, PTK2, PAFAH2, SMARCA4, PPP5C, HNRNPK, KITL, PPT1, ANP32B, CDKN1A, BTG2, CITED2, OGG1, SH3RF1, GLI3, CX3CL1, PTMS, GLI2, RNF157, NAT8F4, MYDGF, N…	0.000991938	0.0326468
GO:0016358	dendrite development	27	0.480085	NRP1, APP, HDAC2, PRICKLE1, CRKL, PPP1R9B, MECP2, PAK1, RELN, MYO6, NDP, RAC1, PAK3, PRKG1, BBS4, SLC25A46, BBS1, MAP1S, SS18L1, BAIAP2, DAB1, ABI2, MAP1A, STRN, ZFP212, FCGR2B, CRK	0.00102356	0.0335645
GO:0050678	regulation of epithelial cell proliferation	16	0.284495	LAMA5, JAG1, SMAD3, NOTCH1, PRKDC, WNT7A, FRS2, EDNRB, HEY1, PGR, BID, FGFR2, NKX2-3, FGFR1, PPARD, HMGN1	0.00107452	0.0351076
GO:0043085	positive regulation of catalytic activity	20	0.355619	BCAS3, NPM1, YWHAB, B3GAT3, WNT9B, NGB, PSEN2, AZIN2, CIB1, PSEN1, MT3, AGT, SOD1, NR4A2, APH1A, CDC42, CLPS, BCL2, FGFR4, SLC37A4	0.00111363	0.0359926
GO:0030032	lamellipodium assembly	20	0.355619	VAV3, DMTN, PXN, PTPRO, PARVB, VAV2, CCDC88A, GOLPH3, ABLIM1, ABLIM2, CAPZB, KIT, PMP22, NCK2, RAC1, ARHGEF7, WASF2, VCL, WASF3, NCK1	0.00111363	0.0359926
GO:0043113	receptor clustering	20	0.355619	ITGA4, GRIK5, MAGI2, CACNA1A, GRIK2, SYNJ2BP, GRIN2B, TMEFF1, DLG1, PAK1, ARHGEF9, ITGB2L, DLG2, LRRC7, DLG4, DVL1, FLNA, ITGB7, ITGB1BP1, AGRN	0.00111363	0.0359926
GO:0030324	lung development	51	0.906828	RAB3A, HMGB1, FGF1, ELK1, GLI3, GLI2, SMPD3, ADAMTS2, NKX2-9, PDGFRA, ITGA3, FBXW7, AP3B1, PROX1, DICER1, YWHAZ, FOXP2, TGFBR2, FOXP1, RBP4, MMP14, MYCN, LAMA5, CEBPA, ASAH1, NOTCH1, EPAS1, TMTC3, EGFR, CUX1, GPC3, NPHP3, WNT2, EIF4E, STRA6, SMAD2, WNT7B, HPS1, WWP1, IGF1, ACVR2B, VEGFA, FOSL2, SP1, NFIB, CTNNB1, FGFR4, NODAL, FGFR2, BMPR1A, FGFR1	0.00115976	0.0367065
GO:1902966	positive regulation of protein localization to early endosome	9	0.160028	DTX3L, ROCK2, EGF, RDX, MGAT3, MSN, NF2, EGFR, VEGFA	0.00116023	0.0367065
GO:1990416	cellular response to brain-derived neurotrophic factor stimulus	9	0.160028	GRIA1, GRIA2, NTRK2, DLG1, EEF2K, TMEM108, UBE3A, WASF1, SH3GL2	0.00116023	0.0367065
GO:1903829	positive regulation of cellular protein localization	9	0.160028	CYLD, PRKAA1, PRKAA2, MAP1A, NPTN, NEDD9, MAPT, IQGAP1, PPP1R9B	0.00116023	0.0367065
GO:0098884	postsynaptic neurotransmitter receptor internalization	9	0.160028	DNM3, SH3GLB2, CALY, MYO6, AP2S1, AP2A1, EPS15, AP2A2, AP2M1	0.00116023	0.0367065
GO:0021707	cerebellar granule cell differentiation	9	0.160028	GRID2, NFIX, OPHN1, NRXN1, WNT7A, ULK1, ATP2B2, PROX1, CBLN1	0.00116023	0.0367065
GO:0032465	regulation of cytokinesis	21	0.3734	SH3GLB1, BECN1, SETD2, PLK5, CETN2, PLK1, PIK3R4, PRPF40A, KLHL13, RAB11A, FLCN, ZFYVE26, KIF13A, PIN1, PIK3C3, FSD1, CALM1, GIT1, RAB11FIP4, BBS4, BCL2L1	0.00119211	0.0374514
GO:0030177	positive regulation of Wnt signaling pathway	21	0.3734	MACF1, ZRANB1, CRBN, MBD2, LEF1, TMEM132A, ATP6AP2, DIXDC1, TNFAIP3, CSNK1D, CDC73, SMARCA4, HHEX, DEPDC1B, SALL1, RSPO2, SPIN1, RSPO3, FGFR2, WLS, DACT1	0.00119211	0.0374514
GO:2000310	regulation of NMDA receptor activity	12	0.213371	NLGN3, RPH3A, CRHBP, GRIN2A, RELN, DAPK1, DLG4, NRXN1, PTK2B, MAPK8IP2, CNIH2, PPARGC1A	0.00120596	0.0375907
GO:0021702	cerebellar Purkinje cell differentiation	12	0.213371	ATXN2, LDB1, HERC1, TTLL1, PSAP, CEND1, CACNA1A, ATP2B2, FAIM2, RORA, FOXP2, SLC25A46	0.00120596	0.0375907
GO:0000226	microtubule cytoskeleton organization	57	1.01351	WDR47, DOCK7, BCCIP, CDC14B, NUSAP1, NEFL, NEFM, NEFH, BBS4, NDEL1, APC2, SS18, DST, MAP1S, EML1, TUBB2B, MAP7D1, MAP1A, MAPT, VAMP4, GAPDH, PAFAH1B1, TXNDC9, TUBA3A, PRKCZ, TTL, SPATA7, GABARAP, CAMSAP1, TTBK2, CAMSAP2, ATXN3, ATXN7, MARK4, MARK2, CLASP1, CLASP2, MARK1, BBS1, TBCD, TUBE1, CGN, PTK2, TTLL5, WEE1, SON, TTLL4, TAOK1, TTLL1, TBCE, TUBGCP5, RANBP10, CNTN2, TACC1, TUBGCP3, TACC2, TUBA8	0.00120978	0.0375907
GO:0045665	negative regulation of neuron differentiation	35	0.622333	APP, NOTCH1, FMR1, FOXG1, DIXDC1, FOXO3, GLI3, PTBP1, EIF4ENIF1, HEY1, SIX3, DMD, HMG20A, APBB1, NBN, EIF4E, NKX2-2, SPAG9, MED1, JAG1, LSM1, PAX6, GPR37L1, EIF2AK4, RHOA, PBX1, PHOX2B, REST, ISL2, MAG, CTDSP1, TTC3, ID4, CNTN2, CNTN4	0.00121328	0.0375907
GO:0030433	ubiquitin-dependent ERAD pathway	34	0.604552	VCP, FAF1, DERL3, DERL1, DERL2, AUP1, UBE2J2, USP19, HERPUD1, UBE2J1, OS9, TMEM129, UBQLN1, DNAJB9, HSPA5, SGTB, WFS1, FBXO2, SGTA, DNAJB12, SYVN1, EIF2AK3, YOD1, UBE2G2, ERLIN2, MAN1A, PSMC6, NPLOC4, RNF103, JKAMP, CANX, DNAJC10, TRIM13, RNF185	0.00124668	0.0382792
GO:0099560	synaptic membrane adhesion	17	0.302276	PTPRS, ITGA3, NRXN1, LRRC4, IL1RAP, EFNA5, CDH9, PTPRF, PTPRD, LRFN5, LRFN4, SLITRK2, CDH10, SLITRK3, GPC6, EPHA3, LRRC4B	0.00124828	0.0382792
GO:0016925	protein sumoylation	17	0.302276	RANBP2, PIAS4, PIAS3, UBE2I, EYA1, CBX4, BCL11A, RANGAP1, PIAS2, PIAS1, SENP6, SUMO1, SUMO3, HMG20B, SAE1, STX1A, ZFP451	0.00124828	0.0382792
GO:0014068	positive regulation of phosphatidylinositol 3-kinase signaling	33	0.586771	FLT1, MAZ, PDGFB, PDGFA, UBE3A, CBL, IGF1R, MYDGF, RELN, ERBB2, FYN, JAK2, NTRK2, TGFB2, SEMA4D, EGF, NTRK3, IL18, IGF1, SIRT1, PTK2, AGT, VEGFA, HAX1, LEP, NEDD4, RARA, HCLS1, ROR1, PLXNB1, TEK, HCST, PPARD	0.00127794	0.0390555
GO:0038026	reelin-mediated signaling pathway	8	0.142248	RELN, FKRP, DAB2IP, VLDLR, CRK, LRP8, CRKL, PAFAH1B1	0.0013146	0.0400396
GO:0071456	cellular response to hypoxia	48	0.853485	PRKAA1, NOTCH1, EPAS1, SUV39H1, PTEN, RORA, VLDLR, SLC2A4, ADO, FOXO3, NDRG1, HIF1A, AQP3, SLC8A1, SLC9A1, UCN3, IRAK1, CBS, UBQLN1, PGK1, AKT1, NDP, EGLN1, BNIP3L, EGLN3, TIGAR, EGLN2, KCND2, B3GAT1, DNMT3A, SIRT4, CFLAR, SDHD, SIRT1, VEGFA, SLC8A3, CPEB1, PINK1, TBL2, TRP53, GNB1, BCL2, MDM2, MDM4, MGARP, KCNK2, CPEB2, PPARD	0.00134898	0.040948
GO:0009408	response to heat	28	0.497866	PSIP1, TRPM2, MAPK8, PDE4B, AKT1, NOS1, EIF2B1, MAP2K7, TRP53INP1, EIF2B4, EIF2B2, PKLR, CKM, HSPA4, TRPV2, IGF1, SOD1, DNAJA1, GCLC, RPS6KB1, DNAJA4, DNAJA3, DNAJA2, ALDOA, CRYAB, HSPA1B, HSPA1A, SCN2B	0.00137925	0.0417257
GO:0030097	hemopoiesis	38	0.675676	CSF1R, EPAS1, SHB, GATA2, ZFP36L2, ADD2, YY1, FLCN, HHEX, EBP, MKNK2, PGM3, AY036118, SOX6, PKNOX1, CD34, MEN1, LYN, TGFB2, WNT3A, TIPARP, TXNRD2, SOD2, RUNX3, RUNX2, RUNX1, CUL4A, PINK1, TWSG1, TTC7, KIT, BCL2, CTNNB1, TEK, OGT, MIXL1, PICALM, EZH2	0.00139032	0.0419196
GO:0006303	double-strand break repair via nonhomologous end joining	18	0.320057	DCLRE1A, XRCC4, PSMD14, XRCC5, POLM, PRKDC, PNKP, SETMAR, LIG4, MRE11A, PRPF19, MLH1, IFFO1, POLB, POLA1, PAXX, ERCC1, TRP53BP1	0.00139922	0.0420468
GO:0045022	early endosome to late endosome transport	15	0.266714	BECN1, PXK, PIK3R4, LMTK2, EMP2, HOOK3, PTPN23, ATG14, SNX16, HOOK1, KIF16B, WDR91, FLNA, PIK3C3, RAB5A	0.00147364	0.0441355
GO:0099527	postsynapse to nucleus signaling pathway	11	0.19559	RNF10, WNT3A, CRTC1, CAMK4, STAT3, NSMF, CABP1, JAK2, KPNA2, KPNA1, ANKS1B	0.00159869	0.0475636
GO:0045956	positive regulation of calcium ion-dependent exocytosis	11	0.19559	SCAMP5, ARF1, SYT1, KCNB1, STXBP1, SYT10, DOC2B, SYT9, CDK5R2, STX1A, SYT7	0.00159869	0.0475636
GO:0031145	anaphase-promoting complex-dependent catabolic process	13	0.231152	ANAPC7, CUL3, ANAPC10, FBXO31, ANAPC11, CDC20, FZR1, CDC26, CDC16, CDC27, ANAPC4, ANAPC5, ANAPC1	0.00163287	0.0481026
GO:0006626	protein targeting to mitochondrion	13	0.231152	BCAP31, TOMM40, TOMM34, DUSP18, YWHAZ, TIMM8A1, TOMM20, GDAP1, PPP2R2B, TOMM70A, MFN2, MGARP, BID	0.00163287	0.0481026
GO:2000311	regulation of AMPA receptor activity	13	0.231152	NLGN3, PRRT1, NLGN2, NRXN1, MINK1, SHISA9, MAPK8IP2, CACNG8, GSG1L, CACNG2, CNIH2, CACNG4, SHANK1	0.00163287	0.0481026
GO:0045669	positive regulation of osteoblast differentiation	33	0.586771	PTGER4, CEBPA, CEBPB, GLI3, PPP3CA, HEY1, CLIC1, CD276, MEN1, CTHRC1, ACVR1, SMAD1, WWTR1, JAG1, ZHX3, JUND, MSX2, WNT7B, SUCO, SOX11, IGF1, NPNT, ACVR2B, SMAD5, RUNX2, VEGFA, NELL1, GNAS, CTNNB1, IL6ST, FERMT2, BMPR1A, DDR2	0.00164122	0.0481907
GO:1900026	positive regulation of substrate adhesion-dependent cell spreading	21	0.3734	NRP1, DMTN, ITGB3, TESK1, NEDD9, CIB1, BRAF, CRKL, DNM2, CDC42, C1QBP, RAC3, CSPG5, FLNA, RAC1, CRK, DOCK1, RREB1, DBN1, FERMT2, LIMS1	0.0017116	0.0495699
GO:1904646	cellular response to beta-amyloid	21	0.3734	APP, EPHA4, GSK3B, LRP1, ITGA4, CACNA2D1, ATP1A3, CACNA1A, IGF1, PSEN1, FOXO3, SIRT1, IGF1R, CACNB1, BACE1, GJA1, FYN, FCGR2B, EPHB2, BCL2L2, SNX6	0.0017116	0.0495699
GO:0014059	regulation of dopamine secretion	16	0.284495	SYT5, CHRNB2, SYT3, RAB3A, SYT2, SYT1, KCNA2, DTNBP1, HTR1B, SYT13, SYT9, SYT8, SYT7, GRM2, SYT12, SYT10	0.00171627	0.0495699
GO:0060078	regulation of postsynaptic membrane potential	16	0.284495	GRIA1, GABRB2, CHRM1, GABRA6, GRIK5, GABRA4, GRIN2C, GABRG3, GRIN2B, GABRG2, NR3C2, GABRG1, ADCYAP1, GRIN2A, FGF14, NOS1	0.00171627	0.0495699
GO:0030307	positive regulation of cell growth	43	0.76458	PSMD10, N6AMT1, DDX49, DDX3X, MAPKAP1, FLT4, HPN, DERL2, AKAP6, CIB1, EGFR, SLC9A1, CDC42, SDCBP, EXOSC4, CFL1, ERBB2, AKT1, PTK2B, ADNP2, RICTOR, EXTL3, MAP2K5, MFSD2A, LGI1, USP47, TGFB2, NCBP1, H3F3A, ADAM10, ACSL4, IGF1, ZFP639, PTK2, RHOA, SUPV3L1, ADAM17, MMP14, BCL2, CRK, SLC25A33, TRIM32, EIF4G1	0.00171995	0.0495699
GO:0008344	adult locomotory behavior	31	0.551209	APP, WDR47, SEZ6, ATP1A3, ATP1A2, CLN8, SEZ6L2, CLCN3, EPS8, MECP2, GRM2, CCND2, INPP5F, TRMT1L, PBX3, PUM1, NTAN1, BTBD9, TSHR, GIP, GRIN1, HIPK2, GRIN2D, NR4A2, FGF14, SCN8A, TBCE, PMP22, PPT1, FGF12, PAFAH1B1	0.00172848	0.0495699
GO:0000082	G1/S transition of mitotic cell cycle	31	0.551209	CAMK2B, CAMK2D, CDKN1A, CAMK2A, ACVR1B, PHF8, PPP6C, PPP3CA, CCND2, CCND1, RBBP8, E2F3, E2F5, POLE, EIF4E, ACVR1, TAF10, USP29, CDC25A, PIAS1, LATS2, NASP, RPS6KB1, CDK4, BCL2, ID4, RHOU, ANP32B, MNAT1, CRLF3, EZH2	0.00172848	0.0495699
GO:0030512	negative regulation of transforming growth factor beta receptor signaling pathway	38	0.675676	RYR1, HDAC2, LRP1, HTRA1, ARID4A, ARID4B, ING1, GLG1, SPRED2, SPRED1, SNX1, CHST11, RBBP4, SIN3A, SNX25, PRDM16, RBBP7, SKIL, BCL9L, SNX6, XBP1, SMURF2, HSPA5, CAV2, IL17RD, SIRT1, DNM2, SKI, TGFBR3, PPM1A, ADAM17, BRMS1, TRP53, BRMS1L, STRAP, PIN1, OGT, ZFP451	0.00173784	0.0495699
GO:0016485	protein processing	38	0.675676	PCSK2, CPM, PCSK1, CPXM2, IFT172, PSEN2, ECE1, PSEN1, GLI3, GLG1, ZMPSTE24, CASP9, APH1A, ADAMTS2, ADAMTS3, PITRM1, RNPEP, LONP2, CASP2, PMPCB, PMPCA, FKRP, PTCH1, TYSND1, ADAM10, BACE1, AFG3L1, ADAM19, AFG3L2, ADAM17, BMP1, CPD, SDE2, CPE, ADAM9, PIK3C3, OGT, METAP2	0.00173784	0.0495699
GO:0006814	sodium ion transport	50	0.889047	CPOX, SLC4A4, SLC8A1, SLC8A2, SCN9A, SCN1B, SCN1A, SLC34A3, SLC13A3, SLC38A1, ATP1B2, ATP1B1, SLC9A2, SLC9A6, SCN8A, SCN4B, SLC22A4, SLC24A2, SLC24A4, SLC20A2, SLC20A1, ATP1A3, NEDD4L, ATP1A2, ATP1A1, SLC5A2, NALCN, SLC5A5, SLC9A1, TRPM2, COMMD9, SLC38A7, SLC17A6, SCN3B, SCN3A, SLC38A2, SLC17A3, ASIC1, SLC12A3, SLC12A1, SLC4A10, SLC4A7, ATP4B, SLC8A3, SLC4A8, SLC4A9, NEDD4, FXYD1, HCN2, SCN2B	0.00176602	0.0499353
GO:0008284	positive regulation of cell proliferation	199	3.53841	CNTFR, INS1, INS2, ACTB, CRKL, CCAR1, TIAL1, CDC20, EDNRB, AKT2, AKT1, PRKACA, TNS3, SOX4, EPHA4, MED1, SMARCC1, CLEC11A, SOX11, MIF, RUNX2, WDR77, AR, EPHA1, OPTN, SHMT2, PDGFB, NOLC1, PDGFA, PRKCZ, HIF1A, PRDX3, GHRHR, BLOC1S2, LYN, SRPK2, WWTR1, STAT5B, JUN, XBP1, IL31RA, CDC7, IGF1, SMARCA2, PBX1, PTK2, SMARCA4, KITL, ID4, ANP32B, NODAL, EZH2, ASH2L, CX3CL1, GLI2, IKBKB, MECP2, RAC2, CTSH, JA…	0.0017713	0.0499353
GO:0007032	endosome organization	22	0.391181	VPS18, ARFGEF2, RAB5B, RAB5C, EXOC8, VPS4B, PLEKHA3, DNAJC13, SNX10, HOOK3, RAB22A, DNM1, LAPTM4B, ALS2, HOOK1, TMEM127, CHMP2B, STX6, PIK3C3, RAB5A, SQSTM1, PI4K2A	0.00177288	0.0499353
GO:0048015	phosphatidylinositol-mediated signaling	22	0.391181	PDGFRA, CSF1R, GSN, PLCL1, PLCL2, IGF1, PIK3CB, GAB2, PIK3C2A, IGF1R, PLCB4, PIK3CA, INPP5F, NCS1, PITPNM2, PLCE1, PIK3C3, PLCB1, PLCB2, OGT, PLCD1, EXOC1	0.00177288	0.0499353

## Sheet: MPO
Mammalian Phenotype Ontologies significantly enriched by Cthrc1-correlated genes in BXD hippocampus
Term ID	MPO	Count	Enrichment ratio	Genes	PValue	FDR
MP:0010832	lethality during fetal growth through weaning	765	1.24966	Gck;Atg5;Derl2;Thap1;Egln1;Lig4;Hcn2;Ngly1;Pdgfb;Zfand5;Ncor1;Ilf3;Zfp148;Smarcad1;Nell1;Wdr19;Nup50;Csf1;Atp1a3;Pex13;Mospd3;Crk;Chst11;Kif1b;Eif2ak3;Prkci;Bin1;Grin1;Sos1;Snx5;Capn2;Adk;Fkbp8;Sgta;Sec24b;Tbk1;Ptpn2;Eif2s1;Esrrg;Creb3l2;Stim1;Dnm1;Dnm2;Prkab1;Hs2st1;Bmper;Ltbp4;Otud6b;Pip5k1c;Krt10;Dvl3;Pax6;Igf1;Dgat2;Canx;Maf;Pik3ca;Sgpp1;Lpp;Bicd2;Akt1;Sbf1;Cacnb1;Col25a1;Capn5;L3mbtl3;Smpd3;…	0	2.56382e-17
MP:0003633	abnormal nervous system physiology	726	1.26586	Trib2;Sept8;Icam5;Dlgap3;Cacna1d;Grik5;Faah;Ndufs4;Kcnh3;Lig4;Hcn2;Ptpn4;Vav3;Grasp;Pdgfb;Lrp8;Dbn1;Atp1a3;Cplx2;Crtc1;Add2;Pclo;Sh3kbp1;Kif1b;Cetn2;Megf10;Slc33a1;Grin1;Usf1;Bckdk;Rab3ip;Chrm1;Mapk8ip2;Nell2;Nf2;Fkbp8;Mpst;Nefm;Dpysl4;Aggf1;Stim1;Eps8;Cog6;Dnm1;Apc2;Olfm1;Camk2b;Prkab1;Atcay;Letm1;Ltn1;Scyl1;Gria4;Zdhhc13;Pgam5;Pip5k1c;Rps6ka5;Cacna2d3;Pax6;Igf1;Gria3;Shank3;Canx;Rps6ka3;Hpca;Bi…	0	2.56382e-16
MP:0008762	embryonic lethality	716	1.32517	Gck;Rmi1;Uso1;Ldb1;Thap1;Fnta;Egln1;Elovl6;Ngly1;Nus1;Pik3c3;B3gat3;Gnl3;Tax1bp1;Wdr35;Ppp6c;Zfp148;Wdr19;Dctn1;Secisbp2;Bmpr1a;Cct3;Caml;Axin1;Dnajc9;Kif1b;Prkci;Pno1;Atad3a;Topbp1;Sos1;Mllt1;Ncdn;Capn2;Dld;Chd4;Ep400;Hdac7;Nf2;Fkbp8;Cenpc1;Dnaja3;Aggf1;Ppp2r1a;Amd1;Mettl3;Stim1;Dnm2;Srf;Mttp;Usp16;Letm1;Ltn1;Aebp2;Gnpnat1;Txnrd2;Trim33;Pip5k1c;Prpf38b;Ccnc;Pax6;Tex10;Maf;Pik3ca;Ets2;Pde12;Sf3b1…	0	2.56382e-15
MP:0002152	abnormal brain morphology	639	1.33795	Trib2;Smurf2;Dlgap3;Cspg4;Atg5;Ldb1;Thap1;Nsmf;Mkks;Faah;Ndufs4;Lig4;Npat;Sema6b;Lrp8;Ncor1;Aes;Dbn1;Wdr19;Nup50;Csf1;Atp1a3;Cplx2;Pex13;Ireb2;Axin1;Chst11;Kif1b;Cetn2;Megf10;Slc33a1;Grin1;Sos1;Bckdk;Chrm1;Mapk8ip2;Nme7;Fkbp8;Sgta;Dpysl4;Aggf1;Ptpra;Dnm1;B4galt2;Apc2;Dnm2;Mttp;Prkab1;Atcay;Letm1;Scyl1;Bmper;Zdhhc13;Pip5k1c;Rps6ka5;Pax6;Lztfl1;Igf1;Shank3;Canx;Pik3ca;Oxtr;Hpca;Sema6a;Bicd2;Akt1;St…	0	2.56382e-14
MP:0003635	abnormal synaptic transmission	378	1.45204	Trib2;Icam5;Dlgap3;Grik5;Faah;Ndufs4;Kcnh3;Hcn2;Ptpn4;Vav3;Grasp;Lrp8;Atp1a3;Cplx2;Crtc1;Add2;Pclo;Sh3kbp1;Grin1;Bckdk;Rab3ip;Chrm1;Mapk8ip2;Nell2;Mpst;Dpysl4;Eps8;Dnm1;Camk2b;Gria4;Pgam5;Pip5k1c;Rps6ka5;Pax6;Gria3;Shank3;Rps6ka3;Raver1;Akt1;Git1;Rock2;Prrt2;Kcnq2;Shisa9;Hipk2;Zdhhc8;Mbp;Cyfip2;Mapk8ip3;Dscaml1;Sez6;Limk1;B3gat1;Clstn1;Lrrk2;Rbfox3;Grm7;Rora;Vamp2;Kcnab1;Adarb1;Rnf112;Prrt1;Hps1;…	0	2.56382e-13
MP:0002206	abnormal CNS synaptic transmission	298	1.55878	Trib2;Icam5;Dlgap3;Grik5;Kcnh3;Ptpn4;Grasp;Lrp8;Atp1a3;Cplx2;Add2;Pclo;Grin1;Bckdk;Rab3ip;Chrm1;Mapk8ip2;Nell2;Dpysl4;Eps8;Dnm1;Camk2b;Gria4;Pip5k1c;Rps6ka5;Pax6;Gria3;Shank3;Rps6ka3;Raver1;Akt1;Git1;Rock2;Prrt2;Kcnq2;Shisa9;Zdhhc8;Mbp;Cyfip2;Mapk8ip3;Dscaml1;Sez6;Limk1;B3gat1;Clstn1;Rbfox3;Grm7;Rora;Vamp2;Kcnab1;Adarb1;Rnf112;Prrt1;Cacna1b;Egr3;Adcy1;Tnik;Grm8;Psap;Madd;Ptprd;Gria2;Yipf5;Gad2;Ez…	0	2.56382e-12
MP:0002882	abnormal neuron morphology	533	1.28678	Trib2;Sept8;Cacna1d;Atg5;Thap1;Ndufs4;Grasp;Lrp8;Dbn1;Dctn1;Csf1;Pde6d;Atp1a3;Pex13;Lca5;Ireb2;Abca2;Pclo;Kif1b;Cetn2;Megf10;Slc33a1;Mapk8ip2;Nf2;Fkbp8;Nefm;Dpysl4;Ptpra;Dnm1;B4galt2;Apc2;Vegfb;Prkab1;Hs2st1;Atcay;Ltn1;Scyl1;Zdhhc13;Pgam5;Rps6ka5;Pax6;Lztfl1;Igf1;Shank3;Canx;Rps6ka3;Notch1;Hpca;Sema6a;Bicd2;Mmp24;Stam;Col25a1;Nefh;Numb;Pitrm1;Ptprs;Slc44a2;Gas7;Git1;Rock2;Prrt2;Trp53;Efnb1;Scarb2…	2.77556e-14	2.56382e-11
MP:0002063	abnormal learning/memory/conditioning	300	1.41382	Trib2;Icam5;Htr1b;Kcnh3;Ptpn4;Grasp;Lrp8;Ncor1;Zfp148;Dbn1;Atp1a3;Jtb;Cplx2;Crtc1;Add2;Tpgs2;Sh3kbp1;Grin1;Mapk8ip2;Mpst;Ptpra;B4galt2;Camk2b;Gria4;Zdhhc13;Rps6ka5;Shank3;Canx;Apbb1;Rps6ka3;Isca1;Trmt1l;Git1;Hipk2;Zdhhc8;Gpr83;Mbp;Kcnab2;Atp13a2;Sez6;Limk1;B3gat1;Rtn4r;Ppt1;Map2k7;Rbfox3;Grm7;Rora;Kcnab1;Kdm5c;Prrt1;Eml1;Cacna1b;Auts2;Sirpa;Adcy1;Dscam;Tnik;Grm8;Psap;Ptprd;Gria2;Syn2;Slc17a6;Vldl…	4.79616e-14	3.8765e-11
MP:0014114	abnormal cognition	300	1.41157	Trib2;Icam5;Htr1b;Kcnh3;Ptpn4;Grasp;Lrp8;Ncor1;Zfp148;Dbn1;Atp1a3;Jtb;Cplx2;Crtc1;Add2;Tpgs2;Sh3kbp1;Grin1;Mapk8ip2;Mpst;Ptpra;B4galt2;Camk2b;Gria4;Zdhhc13;Rps6ka5;Shank3;Canx;Apbb1;Rps6ka3;Isca1;Trmt1l;Git1;Hipk2;Zdhhc8;Gpr83;Mbp;Kcnab2;Atp13a2;Sez6;Limk1;B3gat1;Rtn4r;Ppt1;Map2k7;Rbfox3;Grm7;Rora;Kcnab1;Kdm5c;Prrt1;Eml1;Cacna1b;Auts2;Sirpa;Adcy1;Dscam;Tnik;Grm8;Psap;Ptprd;Gria2;Syn2;Slc17a6;Vldl…	6.19504e-14	4.4508e-11
MP:0002082	postnatal lethality	434	1.31998	Gck;Hcn2;Ngly1;Zfp148;Smarcad1;Csf1;Eif2ak3;Grin1;Snx5;Adk;Tbk1;Ptpn2;Esrrg;Stim1;Dnm1;Prkab1;Ltbp4;Dvl3;Pax6;Igf1;Dgat2;Canx;Maf;Pik3ca;Sgpp1;Bicd2;Akt1;Sbf1;Capn5;Smpd3;Adam17;Ptprs;Slc43a2;Slc30a4;Itgb1bp1;Git1;Trp53;Kcnq2;Tcf3;Mtf2;Id4;Rere;Cyfip2;Dscaml1;Cic;Strbp;Mmp14;Zfx;Sox6;Spin1;Nrg2;Kitl;Rora;Vamp2;Adarb1;Keap1;Speg;Errfi1;Mark2;Cfl2;Usf2;Akap6;Invs;Tial1;Hps1;Cacna1b;Ctcf;Egr3;Cebpb;…	1.0103e-13	6.53262e-11
MP:0000801	abnormal temporal lobe morphology	148	1.63531	Trib2;Cspg4;Mkks;Sema6b;Lrp8;Dbn1;Csf1;Atp1a3;Cplx2;Ireb2;Kif1b;Chrm1;Dpysl4;Apc2;Prkab1;Shank3;Hpca;Sema6a;Bicd2;Stam;Bid;Id4;Rere;Ctsd;Nfix;Mapk8ip3;Limk1;Ppt1;Lrrk2;Rbfox3;Dscam;Clcn7;Psap;Gria2;Zdhhc17;Vangl2;Chn2;Pafah1b1;Fmr1;Dyrk1a;Gm2a;Foxg1;Ppargc1a;Chmp2b;Itsn1;Camk2a;Nedd9;Pex7;Plxna2;Tmem108;Lhx6;Ywhae;Ncam1;Arfgef1;Cacng2;Cpeb3;Arl6;Rgs2;Nfib;Plxna4;Sod2;Dlg4;Mt3;Bcan;Prickle1;Efna3;…	2.18714e-13	1.28564e-10
MP:0000807	abnormal hippocampus morphology	145	1.63899	Trib2;Cspg4;Mkks;Sema6b;Lrp8;Dbn1;Csf1;Atp1a3;Cplx2;Ireb2;Kif1b;Dpysl4;Apc2;Prkab1;Shank3;Hpca;Sema6a;Bicd2;Stam;Bid;Id4;Rere;Ctsd;Nfix;Mapk8ip3;Limk1;Ppt1;Lrrk2;Rbfox3;Dscam;Clcn7;Psap;Gria2;Zdhhc17;Vangl2;Chn2;Pafah1b1;Fmr1;Dyrk1a;Foxg1;Ppargc1a;Chmp2b;Itsn1;Camk2a;Nedd9;Pex7;Plxna2;Tmem108;Lhx6;Ywhae;Ncam1;Arfgef1;Cacng2;Cpeb3;Arl6;Rgs2;Nfib;Plxna4;Sod2;Dlg4;Mt3;Bcan;Prickle1;Efna3;Mapt;Slc1a2…	3.03091e-13	1.44394e-10
MP:0001516	abnormal motor coordination/balance	315	1.38496	Trib2;Kcnv1;Faah;Ndufs4;Hcn2;Elovl6;Ptpn4;Atp1a3;Cplx2;Ireb2;Abca2;Kif1b;Mto1;Grin1;Bckdk;Mapk8ip2;Nf2;Eps8;Dnm1;B4galt2;Apc2;Camk2b;Prkab1;Atcay;Ltn1;Zdhhc13;Pgam5;Gria3;Shank3;Canx;Rps6ka3;Bicd2;Mmp24;Pitrm1;Gas7;C9orf72;Trmt1l;Slc30a4;Git1;Prrt2;Trp53;Hipk2;Ctsd;Mbp;Nfix;Ppp2r5c;Atp13a2;Glb1;Sez6;Rtn4r;Ppt1;Lrrk2;Grm7;Rora;Cfl2;Nlk;Eml1;Ap4b1;Egr3;Trak1;Dscam;Grm8;Psap;Ppm1l;Hsd17b4;Faf1;Ptprd…	3.04534e-13	1.44394e-10
MP:0004196	abnormal prenatal growth/weight/body size	451	1.30444	Ldb1;Lig4;Pik3c3;Npat;Gnl3;Ncor1;Zfp148;Smarcad1;Dbn1;Secisbp2;Nup50;Bmpr1a;Axin1;Kif1b;Prkci;Slc33a1;Atad3a;Sos1;Dld;Cenpc1;Sec24b;Srf;Mttp;Letm1;Bmper;Gnpnat1;Otud6b;Trim33;Pip5k1c;Ccnc;Pax6;Igf1;Usp9x;Dgat2;Pik3ca;Ets2;Notch1;Mapkap1;Akt1;Isca1;Numb;Smpd3;Cse1l;Smad2;Adam17;Slc43a2;Memo1;Gabpa;Jak2;Adam10;Noa1;Tasp1;Pik3c2a;Supv3l1;Ugcg;Hus1;Sc5d;Ptpn12;Kdm6a;Ankrd17;Zfx;Nasp;Nfe2l1;Grb10;Trip…	3.12639e-13	1.44394e-10
MP:0000787	abnormal telencephalon morphology	309	1.38753	Trib2;Dlgap3;Cspg4;Mkks;Ndufs4;Lig4;Sema6b;Lrp8;Dbn1;Csf1;Atp1a3;Cplx2;Pex13;Ireb2;Kif1b;Cetn2;Slc33a1;Chrm1;Nme7;Fkbp8;Dpysl4;Ptpra;B4galt2;Apc2;Prkab1;Zdhhc13;Pax6;Lztfl1;Igf1;Shank3;Canx;Hpca;Sema6a;Bicd2;Stam;Numb;Bid;Ptprs;Adamts3;Prrt2;Efnb1;Ncor2;Id4;Rere;Ctsd;Mbp;Nfix;Mapk8ip3;Limk1;Ppt1;Lrrk2;Rbfox3;Rora;Ptbp2;Eml1;Adcy1;Dscam;Clcn7;Psap;Ppm1l;Gria2;Zdhhc17;Vangl2;Chn2;Pafah1b1;Fmr1;Dyrk…	3.93463e-13	1.69609e-10
MP:0008540	abnormal cerebral hemisphere morphology	234	1.46259	Trib2;Cspg4;Mkks;Lig4;Sema6b;Lrp8;Dbn1;Csf1;Atp1a3;Cplx2;Pex13;Ireb2;Kif1b;Slc33a1;Chrm1;Fkbp8;Dpysl4;Ptpra;B4galt2;Apc2;Prkab1;Zdhhc13;Pax6;Shank3;Canx;Hpca;Sema6a;Bicd2;Stam;Bid;Prrt2;Efnb1;Id4;Rere;Ctsd;Mbp;Nfix;Mapk8ip3;Limk1;Ppt1;Lrrk2;Rbfox3;Eml1;Adcy1;Dscam;Clcn7;Psap;Ppm1l;Gria2;Zdhhc17;Vangl2;Chn2;Pafah1b1;Fmr1;Dyrk1a;Gm2a;Dcc;Ttl;Foxg1;Ppargc1a;Chmp2b;Nipbl;Hspa5;Uchl5;Itsn1;Camk2a;Nedd…	4.5175e-13	1.82563e-10
MP:0013292	embryonic lethality prior to organogenesis	327	1.37033	Fnta;Pik3c3;B3gat3;Gnl3;Secisbp2;Bmpr1a;Cct3;Caml;Dnajc9;Atad3a;Topbp1;Ncdn;Capn2;Dld;Chd4;Nf2;Dnaja3;Aggf1;Amd1;Mettl3;Stim1;Usp16;Gnpnat1;Trim33;Pax6;Ets2;Pde12;Sf3b1;Ttyh1;Ppm1b;Arf1;Capn5;Cse1l;Smad2;Exoc1;Pik3c2a;Supv3l1;Ugcg;Snrnp27;Zbtb24;Vps13d;Nasp;Bysl;Nfe2l1;Ctdnep1;Gapdh;Usp5;Sdhd;Vezt;Ssrp1;Tjp2;Rapgef1;Kitl;Cdk8;Ptk2;Tmed10;Ruvbl1;Drap1;Ascc2;Mrps25;Ctr9;Polrmt;Dapk3;Coa5;Tsg101;Ctc…	5.75096e-13	2.18739e-10
MP:0002088	abnormal embryonic growth/weight/body size	379	1.33268	Ldb1;Pik3c3;Gnl3;Ncor1;Zfp148;Dbn1;Secisbp2;Nup50;Bmpr1a;Axin1;Kif1b;Prkci;Slc33a1;Atad3a;Sos1;Dld;Cenpc1;Sec24b;Srf;Mttp;Letm1;Gnpnat1;Trim33;Pip5k1c;Ccnc;Pax6;Igf1;Usp9x;Pik3ca;Ets2;Notch1;Mapkap1;Isca1;Numb;Cse1l;Smad2;Memo1;Jak2;Adam10;Noa1;Tasp1;Pik3c2a;Supv3l1;Ugcg;Hus1;Ptpn12;Kdm6a;Ankrd17;Zfx;Nasp;Nfe2l1;Grb10;Trip12;Map2k5;Tjp2;Vezf1;Ipmk;Ptk2;Kif3a;Rspo3;Mark2;Mrps25;Bcar1;Tial1;Coa5;Ri…	9.42912e-13	3.38715e-10
MP:0000783	abnormal forebrain morphology	384	1.3281	Trib2;Dlgap3;Cspg4;Atg5;Nsmf;Mkks;Faah;Ndufs4;Lig4;Npat;Sema6b;Lrp8;Ncor1;Aes;Dbn1;Csf1;Atp1a3;Cplx2;Pex13;Ireb2;Axin1;Kif1b;Cetn2;Slc33a1;Chrm1;Nme7;Fkbp8;Dpysl4;Ptpra;B4galt2;Apc2;Prkab1;Atcay;Zdhhc13;Pax6;Lztfl1;Igf1;Shank3;Canx;Hpca;Sema6a;Bicd2;Stam;Numb;Smpd3;Smad2;Bid;Ptprs;Adamts3;Prrt2;Adam10;Prrc2b;Efnb1;Hipk2;Ncor2;Id4;Rere;Ctsd;Pik3c2a;Mbp;Nfix;Mapk8ip3;Ptpn12;Kdm6a;Slc25a20;Limk1;Ppt…	1.18594e-12	4.03594e-10
MP:0004166	abnormal limbic system morphology	161	1.55222	Trib2;Cspg4;Mkks;Faah;Sema6b;Lrp8;Dbn1;Csf1;Atp1a3;Cplx2;Ireb2;Kif1b;Dpysl4;Apc2;Prkab1;Shank3;Hpca;Sema6a;Bicd2;Stam;Bid;Id4;Rere;Ctsd;Nfix;Mapk8ip3;Limk1;Ppt1;Lrrk2;Rbfox3;Dscam;Clcn7;Psap;Gria2;Zdhhc17;Vangl2;Chn2;Pafah1b1;Fmr1;Dyrk1a;Gm2a;Clock;Foxg1;Ppargc1a;Chmp2b;Itsn1;Camk2a;Nedd9;Pex7;Plxna2;Cycs;Tmem108;Lhx6;Ywhae;Ncam1;Gclm;Arnt2;Arfgef1;Cacng2;Cpeb3;Arl6;Rgs2;Apaf1;Nfib;Plxna4;Sod2;Dl…	6.41687e-12	2.07457e-09
MP:0002064	seizures	163	1.54624	Grik5;Ndufs4;Kcnh3;Hcn2;Atp1a3;Grin1;Usf1;Bckdk;Dnm1;Apc2;Prkab1;Atcay;Letm1;Gria4;Gria3;Shank3;Stam;Ptpro;Prrt2;Kcnq2;Ctsd;Mbp;Kcnab2;Sez6;Ppt1;Rbfox3;Grm7;Adarb1;Usf2;Eml1;Dscam;Clcn7;Psap;Gria2;Gad2;Syn2;Bsn;Fmr1;Crem;Slc25a12;Trpm7;Cplx1;Ppargc1a;Faim2;Camk2a;Cln8;Chrnb2;Sox10;Kcnip1;Lhx6;Slc9a1;Cntnap4;Cntn2;Cacng2;Slc12a5;Elavl3;Kcnc2;Aldh5a1;Zfp219;Adra2a;Cers1;Scn1b;Mbnl2;Cacnb4;Sod2;Tef;…	7.13829e-12	2.15713e-09
MP:0013293	embryonic lethality prior to tooth bud stage	351	1.33271	Fnta;Pik3c3;B3gat3;Gnl3;Secisbp2;Bmpr1a;Cct3;Caml;Dnajc9;Atad3a;Topbp1;Ncdn;Capn2;Dld;Chd4;Nf2;Dnaja3;Aggf1;Amd1;Mettl3;Stim1;Dnm2;Usp16;Gnpnat1;Trim33;Prpf38b;Pax6;Ets2;Pde12;Sf3b1;Ttyh1;Mapkap1;Ppm1b;Arf1;Isca1;Capn5;Cse1l;Smad2;Exoc1;Pik3c2a;Supv3l1;Ugcg;Snrnp27;Zbtb24;Ptpn12;Vps13d;Nasp;Bysl;Nfe2l1;Ctdnep1;Gapdh;Usp5;Sdhd;Vezt;Ssrp1;Tjp2;Rapgef1;Kitl;Cdk8;Ptk2;Tmed10;Ruvbl1;Drap1;Ascc2;Mrps25…	7.33946e-12	2.15713e-09
MP:0005380	embryo phenotype	659	1.21663	Ldb1;Egln1;Pik3c3;Npat;Pdgfb;Gnl3;Ncor1;Wdr35;Ppp6c;Zfp148;Dbn1;Wdr19;Dctn1;Secisbp2;Nup50;Bmpr1a;Axin1;Chst11;Kif1b;Prkci;Pno1;Slc33a1;Atad3a;Topbp1;Sos1;Ncdn;Capn2;Wnt7a;Dld;Chd4;Ep400;Hdac7;Nf2;Fkbp8;Cenpc1;Sec24b;Aggf1;Amd1;Mettl3;Cog6;Srf;Mttp;Letm1;Bmper;Gnpnat1;Trim33;Pip5k1c;Ccnc;Pax6;Usp9x;Tex10;Pik3ca;Ets2;Notch1;Ttyh1;Mapkap1;Ppm1b;Akt1;Isca1;Numb;Cse1l;Smad2;Adam17;Adamts3;Slc43a2;Mem…	1.29252e-11	3.63367e-09
MP:0000745	tremors	134	1.60701	Trib2;Kcnv1;Ndufs4;Hcn2;Atp1a3;Ireb2;Abca2;Dnm1;Prkab1;Scyl1;Canx;Maf;Scarb2;Mbp;Kcnab2;Glb1;Rora;Egr3;Trak1;Clcn7;Psap;Hsd17b4;Zfyve26;Atf2;Slc25a12;Trpm7;Tor1a;Dnajc11;Eef1a2;Ptpn9;Sox10;Oca2;Twsg1;Grid2;Cyb561;Hip1;Cers1;Scn1b;Mier1;Sod2;Vapb;Dmd;Glrb;Trim2;Gnas;Spr;Iqce;Zmpste24;Mapt;Qk;Kcna2;Bmi1;Fbxo41;Plaa;Sumf1;Scn1a;Setmar;Atxn7;Sacs;Opa1;Scn8a;Grk5;Abca5;Sptbn2;Gnao1;Neu1;Sgms1;Ap3d1;Ab…	1.6448e-11	4.43135e-09
MP:0002183	gliosis	86	1.81225	Trib2;Ndufs4;Pdgfb;Atp1a3;Slc33a1;Prkab1;Ltn1;Scyl1;Canx;Stam;Pitrm1;Bid;Scarb2;Atp13a2;Glb1;Ppt1;Lrrk2;Coq9;Clcn7;Psap;Hsd17b4;Zfyve26;Tor1a;Ppargc1a;Eef1a2;Cln8;Atxn3;Sox10;Vegfa;Als2;Mfsd8;Aldh5a1;Mgrn1;Cers1;Lbr;Gba;Slc20a2;Mapt;Ntrk2;Bmi1;Bcl2l11;Plaa;Dnajc5;Pten;Cers6;Vcp;Opa1;Vps13a;Pdcd6ip;Cntn1;Abhd12;Abcd2;Sp4;Slc9a6;Aff1;Hgsnat;Gns;Gfap;Galc;Csf1r;Rho;Smpd1;Arsa;Vps54;Ercc2;Plp1;Ercc8;…	1.91624e-11	4.85725e-09
MP:0002207	abnormal long term potentiation	109	1.69247	Trib2;Icam5;Kcnh3;Grasp;Lrp8;Cplx2;Add2;Grin1;Nell2;Dpysl4;Camk2b;Gria3;Shank3;Raver1;Rock2;Limk1;B3gat1;Clstn1;Kcnab1;Prrt1;Cacna1b;Psap;Ptprd;Gria2;Vldlr;Fmr1;Gnai1;Camk2a;Epha4;Pak3;Mapk3;Fzr1;Ccdc88a;Adcyap1r1;Slc8a2;Oprl1;Pde4b;Nrgn;P2rx4;Vdac1;Mbnl2;Prkcg;Atad1;Cacnb3;Dlg4;Atrx;Btbd9;Bcan;Efna3;Mapt;Ntrk2;Creb1;Eif4ebp2;Cacng8;Grik3;Ube3a;Fyn;Asic1;Eif2ak4;Arhgef9;Tcf4;Spred1;Cnr1;Sp4;Thrb;…	1.95312e-11	4.85725e-09
MP:0003492	abnormal involuntary movement	372	1.30963	Trib2;Kcnv1;Cacna1d;Htr1b;Grik5;Mkks;Faah;Ndufs4;Hcn2;Elovl6;Nell1;Atp1a3;Cplx2;Ireb2;Abca2;Kif1b;Slc33a1;Mto1;Bicd1;Grin1;Bckdk;Wnt7a;Ube2o;Ptpn2;Esrrg;Eps8;Pabpn1;Dnm1;Nol8;Prkab1;Atcay;Ltn1;Scyl1;Aebp2;Gria4;Pip5k1c;Cacna2d3;Gria3;Shank3;Canx;Maf;Oxtr;Bicd2;Mmp24;Stam;Pitrm1;Mgll;Slc30a4;Scarb2;Ankib1;Hipk2;Ube2b;Mbp;Cyfip2;Nfix;Ppm1a;Kcnab2;Zbtb24;Atp13a2;Glb1;Strbp;Ppt1;Etfdh;Grm7;Rora;Cfl2;…	2.78612e-11	6.67223e-09
MP:0002083	premature death	403	1.29231	Trib2;Derl2;Ndufs4;Lig4;Hcn2;Tax1bp1;Aes;Zfp148;Smarcad1;Dnajc3;Csf1;Atp1a3;Pclo;Cetn2;Grin1;Sos1;Bckdk;Slc29a3;Msh2;Ptpn2;Aggf1;Dnm1;Atcay;Scyl1;Zdhhc13;Pgam5;Pax6;Igf1;Slc30a5;Ostm1;Bicd2;Akt1;Stam;Arhgdia;Capn5;Adam17;Ptprs;Trove2;C9orf72;Rock2;Jak2;Trp53;Kcnq2;Scarb2;Tcf3;Kpna1;Id4;Ctsd;Pik3c2a;Mbp;Kcnab2;Tank;Kdm6a;Glb1;Strbp;Chordc1;Mmp14;Uqcrfs1;Ppt1;Vip;C1galt1;Kitl;Mxi1;Slc9a3r1;Errfi1;R…	3.48354e-11	8.04448e-09
MP:0001392	abnormal locomotor behavior	549	1.23637	Trib2;Sept8;Kcnv1;Htr1b;Thap1;Mkks;Faah;Ndufs4;Ptms;Hcn2;Bbs5;Ilf3;Dctn1;Atp1a3;Cplx2;Pex13;Ddr1;Ireb2;Zfp451;Abca2;Sh3kbp1;Kif1b;Eif2ak3;Mto1;Grin1;Wsb2;Bckdk;Wnt7a;Chrm1;Chd4;Ptpn2;Smap1;Ptpra;Dnm1;B4galt2;Apc2;Ctdsp1;Camk2b;Prkab1;Atcay;Ltn1;Scyl1;Gria4;Zdhhc13;Pgam5;Rsbn1;Pip5k1c;Snx25;Cacna2d3;Gria3;Shank3;Canx;Oxtr;Ostm1;Bicd2;Akt1;Isca1;Pitrm1;Mgll;Fam49b;Trmt1l;Slc30a4;Git1;Prrt2;Trp53;Ma…	5.14975e-11	1.14822e-08
MP:0008415	abnormal neurite morphology	165	1.51174	Sept8;Dbn1;Csf1;Ireb2;Abca2;Mapk8ip2;Nf2;Nefm;Dnm1;Prkab1;Ltn1;Scyl1;Rps6ka5;Shank3;Canx;Rps6ka3;Sema6a;Bicd2;Mmp24;Nefh;Git1;Rock2;Efnb1;Zdhhc8;Mbp;Cyfip2;Sez6;Dab2ip;Clstn1;Lrrk2;Rbfox3;Rora;Kdm5c;Rnf112;Ptpn13;Coq9;Dscam;Psap;Ppm1l;Trpc3;Dpysl2;Fmr1;Tor1a;Bace1;Chmp2b;Vcan;Hspa5;Camk2a;Nedd9;Ephb3;Hspg2;Epha4;Lrrtm3;Plxna2;Sox10;Hapln2;Tmem108;Slc9a1;Vegfa;Fscn1;Als2;Ccdc88a;Klc1;Stk38l;Ank2;N…	5.62898e-11	1.21323e-08
MP:0011086	postnatal lethality, incomplete penetrance	275	1.36582	Hcn2;Zfp148;Smarcad1;Csf1;Eif2ak3;Grin1;Snx5;Ptpn2;Esrrg;Ltbp4;Dvl3;Pax6;Igf1;Canx;Maf;Pik3ca;Sgpp1;Bicd2;Akt1;Sbf1;Capn5;Smpd3;Adam17;Ptprs;Slc30a4;Itgb1bp1;Git1;Trp53;Kcnq2;Tcf3;Id4;Rere;Dscaml1;Cic;Strbp;Mmp14;Zfx;Kitl;Rora;Errfi1;Mark2;Usf2;Akap6;Tial1;Hps1;Cacna1b;Ctcf;Egr3;Cebpb;Pde4d;Dscam;B4galt1;Clcn7;Ppm1l;Hsd17b4;Nsdhl;Xrcc5;Runx1;Gria2;Smarca4;Col19a1;Atf2;Dyrk1a;Prmt3;Rif1;Rxra;Psip1…	7.42882e-11	1.54951e-08
MP:0014134	abnormal embryo morphology	510	1.23937	Ldb1;Egln1;Pik3c3;Npat;Gnl3;Ncor1;Wdr35;Zfp148;Dbn1;Wdr19;Dctn1;Nup50;Bmpr1a;Axin1;Chst11;Kif1b;Prkci;Atad3a;Sos1;Wnt7a;Dld;Chd4;Ep400;Hdac7;Nf2;Fkbp8;Sec24b;Mettl3;Srf;Mttp;Letm1;Gnpnat1;Trim33;Pip5k1c;Pax6;Usp9x;Pik3ca;Ets2;Notch1;Mapkap1;Ppm1b;Isca1;Numb;Cse1l;Smad2;Adam17;Adamts3;Memo1;Jak2;Trp53;Porcn;Adam10;Prrc2b;Noa1;Tasp1;Hipk2;Kif16b;Rere;Pik3c2a;Supv3l1;Ugcg;Hus1;Mdga2;Ptpn12;Kdm6a;Tra…	1.91583e-10	3.87117e-08
MP:0011100	preweaning lethality, complete penetrance	350	1.30046	Derl2;Atl2;Fnta;Egln1;Arhgef7;Ube2h;Sacm1l;Npat;Ppp6c;Prps1;Zfp148;Nell1;Dbn1;Dctn1;Secisbp2;Rnmt;Atp1a3;Jtb;Dnajc9;Chst11;Kif1b;Atad3a;Rundc1;Chd4;Slc35b4;Nol8;Usp16;Med25;Rsbn1;Pip5k1c;Prpf38b;Ipo13;Pde12;Notch1;Mapkap1;Isca1;Pitrm1;Adamts3;Memo1;Trp53;Vps18;Pik3c2a;Cyfip2;Dctn2;Snrnp27;Zbtb24;Fgfr1op;Ssbp1;Ptpn12;Slc25a20;Uqcrfs1;Gapdh;Usp5;Vezt;Ndufs1;Etfdh;Map2k7;Rab23;Cdk8;Tmed10;Kdm5c;Speg…	3.29779e-10	6.46168e-08
MP:0001513	limb grasping	110	1.63075	Trib2;Ndufs4;Elovl6;Atp1a3;Cplx2;Slc33a1;Wnt7a;Pabpn1;Ltn1;Bicd2;Stam;Pitrm1;Scarb2;Ankib1;Hipk2;Ube2b;Mbp;Nfix;Ppm1a;Atp13a2;Glb1;Strbp;Ppt1;Rora;Psap;Ppm1l;Pafah1b1;Slc25a12;Trpm7;Tor1a;Dnajc11;Psip1;Ppargc1a;Nipbl;Crebrf;Epha4;Cln8;Vegfa;Tmem63b;Grid2;Tardbp;Wdr47;Gtf2ird1;Hspa4;Glrb;Lrrc7;Cdkl5;Pax5;Kcna2;Fbxo41;Plaa;Asah1;Sumf1;Dnajc5;Elavl4;Ube3a;Cers6;Satb1;Hspd1;Sacs;Opa1;Scn8a;Ctnna2;Maf…	3.44792e-10	6.55714e-08
MP:0009939	abnormal hippocampus neuron morphology	57	1.97836	Trib2;Csf1;Atp1a3;Ireb2;Dpysl4;Apc2;Prkab1;Hpca;Stam;Rere;Ctsd;Ppt1;Rbfox3;Clcn7;Gria2;Fmr1;Camk2a;Nedd9;Tmem108;Cacng2;Cpeb3;Dlg4;Efna3;Mapt;Slc1a2;Bmi1;Shank1;Scn1a;Eif4ebp2;Cacng8;Pten;Fyn;Ctnna2;Abi2;Klf7;Dcx;Abcb1a;Nrp2;Ywhaz;Hdac2;Cst3;Dgkb;Kcnj6;C1qa;Nr4a3;Gpt2;Clcn3;Mecp2;Tspan7;Ctnnb1;Plcb1;Nhlrc1;Islr2;Dab1;Fus;Lyst;Ndel1	3.85446e-10	7.12084e-08
MP:0001405	impaired coordination	183	1.4513	Trib2;Ndufs4;Hcn2;Ptpn4;Atp1a3;Cplx2;Ireb2;Kif1b;Mto1;Grin1;Bckdk;Mapk8ip2;Nf2;B4galt2;Apc2;Camk2b;Gria3;Shank3;Rps6ka3;Bicd2;Pitrm1;Gas7;C9orf72;Trmt1l;Hipk2;Mbp;Sez6;Rtn4r;Ppt1;Grm7;Rora;Nlk;Ap4b1;Trak1;Dscam;Psap;Ppm1l;Hsd17b4;Faf1;Gria2;Zfyve26;Zdhhc17;Pafah1b1;Fmr1;Adam11;Gm2a;Slc25a12;Tor1a;Bace1;Itsn1;Eef1a2;Atxn3;Oca2;Vegfa;Als2;Rgs4;Klc1;Pole4;Cacng2;Gaa;Ncoa1;Elavl3;Grid2;Plcb4;Tardbp;D…	4.01467e-10	7.21079e-08
MP:0006207	embryonic lethality during organogenesis	337	1.30474	Gck;Egln1;Tax1bp1;Wdr35;Zfp148;Wdr19;Secisbp2;Axin1;Prkci;Sos1;Ep400;Hdac7;Fkbp8;Srf;Mttp;Letm1;Txnrd2;Pip5k1c;Ccnc;Maf;Pik3ca;Ets2;Notch1;Numb;Smad2;Jak2;Trp53;Arid2;Adam10;Noa1;Rere;Supv3l1;Hus1;Ptpn12;Kdm6a;Ankrd17;Zfx;Nfe2l1;Ctdnep1;Trip12;Map2k5;Rapgef1;Rab23;Ipmk;Ptk2;Kif3a;Rspo3;Smchd1;Bcar1;Rictor;Zfpm1;Ctcf;Rnaseh2c;Cxadr;Nsdhl;Runx1;Strap;Smarca4;Actb;Ehmt2;Paxip1;Dyrk1a;Rif1;Rad17;Adar…	4.60632e-10	8.04985e-08
MP:0003312	abnormal locomotor coordination	244	1.37113	Kcnv1;Thap1;Ndufs4;Hcn2;Bbs5;Dctn1;Atp1a3;Cplx2;Ireb2;Grin1;Bckdk;Wnt7a;Dnm1;Apc2;Camk2b;Prkab1;Atcay;Ltn1;Scyl1;Pgam5;Shank3;Canx;Ostm1;Bicd2;Pitrm1;Slc30a4;Git1;Trp53;Hipk2;Ube2b;Ctsd;Mbp;Nfix;Ppp2r5c;Atp13a2;Glb1;Mmp14;Sez6;Ppt1;Rora;Prdm4;Errfi1;Nlk;Cacna1b;Egr3;Trak1;Coq9;Dscam;Grm8;Psap;Ppm1l;Hsd17b4;Ptprd;Zfyve26;Atf2;Trpc3;Zdhhc17;Bsn;Ube3c;Dcc;Slc25a12;Tor1a;Cplx1;Bace1;Ttl;Dixdc1;Kif1a;…	5.9699e-10	1.01582e-07
MP:0003634	abnormal glial cell morphology	149	1.50026	Trib2;Ndufs4;Pdgfb;Csf1;Atp1a3;Ireb2;Slc33a1;Prkab1;Ltn1;Scyl1;Canx;Stam;Smpd3;Pitrm1;Bid;Scarb2;Id4;Ctsd;Mbp;Mapk8ip3;Atp13a2;Glb1;Ppt1;Lrrk2;Rora;Syne2;Eml1;Ptpn13;Coq9;Clcn7;Psap;Hsd17b4;Zfyve26;Pafah1b1;Tor1a;Ppargc1a;Eef1a2;Hspg2;Cln8;Atxn3;Sox10;Vegfa;Als2;Ncam1;Mfsd8;Atr;Wdfy3;Aldh5a1;Il18;Mgrn1;Cers1;Nfib;Bloc1s2;Dmd;Lbr;Mt3;Gba;Foxp2;Slc20a2;Dner;Mapt;Qk;Ntrk2;Bmi1;Bcl2l11;Plaa;Sumf1;Dna…	9.84358e-10	1.63202e-07
MP:0011098	embryonic lethality during organogenesis, complete penetrance	274	1.33833	Egln1;Tax1bp1;Wdr35;Zfp148;Wdr19;Axin1;Prkci;Sos1;Ep400;Hdac7;Fkbp8;Srf;Txnrd2;Pip5k1c;Ccnc;Pik3ca;Ets2;Notch1;Numb;Smad2;Jak2;Trp53;Arid2;Adam10;Noa1;Rere;Supv3l1;Hus1;Ptpn12;Kdm6a;Ankrd17;Zfx;Nfe2l1;Ctdnep1;Trip12;Map2k5;Rapgef1;Rab23;Ipmk;Ptk2;Kif3a;Rspo3;Bcar1;Rictor;Zfpm1;Ctcf;Rnaseh2c;Cxadr;Nsdhl;Runx1;Strap;Smarca4;Actb;Ehmt2;Paxip1;Rad17;Adar;Ppp3r1;Fen1;Acvr1b;Med1;Vcan;Nipbl;Fgfr1;Ptpn2…	1.09345e-09	1.76756e-07
MP:0003491	abnormal voluntary movement	576	1.20947	Trib2;Sept8;Kcnv1;Htr1b;Thap1;Mkks;Faah;Ndufs4;Ptms;Hcn2;Bbs5;Ilf3;Dctn1;Atp1a3;Cplx2;Pex13;Ddr1;Ireb2;Zfp451;Abca2;Sh3kbp1;Kif1b;Eif2ak3;Mto1;Grin1;Wsb2;Bckdk;Wnt7a;Chrm1;Chd4;Fkbp8;Ptpn2;Smap1;Ptpra;Dnm1;B4galt2;Apc2;Ctdsp1;Camk2b;Prkab1;Atcay;Ltn1;Scyl1;Gria4;Zdhhc13;Pgam5;Rsbn1;Pip5k1c;Snx25;Cacna2d3;Gria3;Shank3;Canx;Oxtr;Ostm1;Bicd2;Akt1;Isca1;Pitrm1;Mgll;Fam49b;Trmt1l;Slc30a4;Git1;Prrt2;Tr…	1.17222e-09	1.84867e-07
MP:0002915	abnormal synaptic depression	62	1.88568	Ptpn4;Pclo;Chrm1;Camk2b;Pip5k1c;Shank3;Raver1;Shisa9;Rbfox3;Gria2;Syn2;Bsn;Fmr1;Bace1;Camk2a;Lrrtm3;Slc8a2;Pde4b;Grid2;Plcb4;Cpeb3;Nrgn;Atad1;Gnaq;Foxp2;Lrrc7;Mapt;Pten;Grm2;Rab3a;Nlgn3;Arhgef9;Cspg5;Spred1;Cnr1;Ube2a;Prkar1b;Ppp1r9b;Adcy8;Gfap;Stx1a;Grm1;Rarb;Fgf22;Slc24a2;Pink1;St8sia4;Wasf1;Efnb3;Grin2b;Caly;Nos1;Rims1;Prkacb;Plat;C1ql1;Syn3;Gria1;Syt1;Scn4b;Cbln1;Camk4	1.28054e-09	1.97142e-07
MP:0000813	abnormal hippocampus layer morphology	50	2.02067	Trib2;Lrp8;Csf1;Atp1a3;Ireb2;Dpysl4;Apc2;Bicd2;Stam;Rbfox3;Psap;Pafah1b1;Fmr1;Camk2a;Nedd9;Tmem108;Ywhae;Ncam1;Cpeb3;Dlg4;Efna3;Mapt;Slc1a2;Lmnb2;Shank1;Scn1a;Eif4ebp2;Cacng8;Pten;Fyn;Ctnna2;Abi2;Agt;Klf7;Dcx;Ppp1r9b;Ywhaz;Pura;Hdac2;Reln;Kcnj6;C1qa;Nr4a3;Clcn3;Islr2;Dab1;Fus;Clstn3;Lyst;Ndel1	1.50306e-09	2.26019e-07
MP:0010866	abnormal prenatal body size	336	1.2907	Ldb1;Lig4;Pik3c3;Ncor1;Smarcad1;Dbn1;Nup50;Bmpr1a;Axin1;Kif1b;Sos1;Dld;Sec24b;Srf;Letm1;Bmper;Otud6b;Trim33;Pip5k1c;Pax6;Usp9x;Dgat2;Pik3ca;Ets2;Notch1;Mapkap1;Akt1;Isca1;Numb;Cse1l;Smad2;Adam17;Slc43a2;Memo1;Gabpa;Jak2;Adam10;Tasp1;Pik3c2a;Supv3l1;Ugcg;Hus1;Ptpn12;Kdm6a;Zfx;Nasp;Nfe2l1;Grb10;Inf2;Map2k5;Tjp2;Kitl;Vezf1;Ssr1;Ipmk;Ptk2;Kif3a;Rspo3;Mark2;Tial1;Coa5;Rictor;Tsg101;Zfpm1;Mmachc;Rnaseh…	2.20487e-09	3.24015e-07
MP:0001697	abnormal embryo size	280	1.31328	Ldb1;Pik3c3;Ncor1;Dbn1;Nup50;Bmpr1a;Axin1;Kif1b;Sos1;Dld;Sec24b;Srf;Letm1;Trim33;Pip5k1c;Pax6;Usp9x;Pik3ca;Ets2;Notch1;Mapkap1;Isca1;Numb;Cse1l;Smad2;Memo1;Jak2;Adam10;Tasp1;Pik3c2a;Supv3l1;Ugcg;Hus1;Ptpn12;Kdm6a;Zfx;Nasp;Nfe2l1;Map2k5;Tjp2;Vezf1;Ipmk;Ptk2;Kif3a;Rspo3;Mark2;Tial1;Coa5;Rictor;Tsg101;Zfpm1;Mmachc;Rnaseh2c;Coq6;Nsdhl;Usp7;Ehmt2;Vangl2;Paxip1;Rps6kb1;Dyrk1a;Prmt3;Trpm7;Lama5;Adar;Tle…	7.26716e-09	1.04421e-06
MP:0000841	abnormal hindbrain morphology	190	1.39784	Thap1;Ndufs4;Lrp8;Ireb2;Megf10;Mapk8ip2;Fkbp8;Dnm1;B4galt2;Apc2;Prkab1;Scyl1;Zdhhc13;Pax6;Shank3;Canx;Bicd2;Adamts3;Trp53;Adam10;Rere;Mbp;Cyfip2;Glb1;Dab2ip;Ppt1;Rora;Ap4b1;Dscam;Tnik;Clcn7;Psap;Hsd17b4;Zfyve26;Atf2;Trpc3;Vangl2;Vldlr;Pafah1b1;Fmr1;Dyrk1a;Gm2a;Dcc;Tor1a;Ppargc1a;Nipbl;Hspa5;Fgfr1;Uchl5;Eef1a2;Rnf180;Atxn3;Plxna2;Slc9a1;Vegfa;Als2;Pds5a;Ncam1;Rala;Stk38l;Pole4;Arfgef1;Luzp1;Ncoa1;…	8.37792e-09	1.1394e-06
MP:0002081	perinatal lethality	424	1.23972	Atg5;Derl2;Ngly1;Pdgfb;Zfand5;Ilf3;Zfp148;Smarcad1;Nell1;Nup50;Atp1a3;Pex13;Mospd3;Crk;Chst11;Kif1b;Bin1;Grin1;Snx5;Fkbp8;Sgta;Eif2s1;Creb3l2;Stim1;Dnm2;Hs2st1;Bmper;Otud6b;Pip5k1c;Krt10;Pax6;Igf1;Dgat2;Maf;Pik3ca;Lpp;Cacnb1;Col25a1;L3mbtl3;Smad2;Adam17;Ptprs;Git1;Kcnq2;Impad1;Efnb1;Tasp1;Tcf3;Atp6ap1;Cyfip2;Ppp2r5c;Mapk8ip3;Sc5d;Kdm6a;Glce;Zfx;Sox6;Nfe2l1;Grb10;Tapt1;Bcl11b;Kitl;Vezf1;Ssr1;Vamp2…	8.43454e-09	1.1394e-06
MP:0003313	abnormal locomotor activation	421	1.24079	Trib2;Sept8;Htr1b;Mkks;Faah;Ndufs4;Ptms;Hcn2;Ilf3;Atp1a3;Cplx2;Pex13;Ddr1;Ireb2;Zfp451;Abca2;Sh3kbp1;Kif1b;Eif2ak3;Mto1;Grin1;Wsb2;Bckdk;Chrm1;Chd4;Ptpn2;Smap1;Ptpra;Ctdsp1;Prkab1;Atcay;Ltn1;Gria4;Zdhhc13;Pgam5;Rsbn1;Snx25;Cacna2d3;Gria3;Shank3;Canx;Oxtr;Akt1;Isca1;Pitrm1;Mgll;Fam49b;Trmt1l;Git1;Prrt2;Trp53;Mark4;Ankib1;Hipk2;Id4;Gpr83;Ctsd;Mbp;Cyfip2;Sypl;Ppp2r5c;Atp13a2;Glb1;Chordc1;Mmp14;Sez6;…	8.45828e-09	1.1394e-06
MP:0001898	abnormal long term depression	48	1.96679	Ptpn4;Chrm1;Camk2b;Shank3;Raver1;Rbfox3;Gria2;Fmr1;Bace1;Camk2a;Slc8a2;Grid2;Plcb4;Cpeb3;Nrgn;Atad1;Gnaq;Foxp2;Lrrc7;Grm2;Nlgn3;Arhgef9;Cspg5;Spred1;Cnr1;Ube2a;Prkar1b;Ppp1r9b;Adcy8;Gfap;Grm1;Rarb;Slc24a2;Pink1;St8sia4;Wasf1;Efnb3;Grin2b;Caly;Nos1;Rims1;Prkacb;Plat;C1ql1;Gria1;Scn4b;Cbln1;Camk4	1.26293e-08	1.66656e-06
MP:0000847	abnormal metencephalon morphology	168	1.42014	Thap1;Ndufs4;Lrp8;Ireb2;Megf10;Mapk8ip2;Fkbp8;Dnm1;B4galt2;Apc2;Prkab1;Scyl1;Zdhhc13;Pax6;Shank3;Canx;Bicd2;Trp53;Rere;Mbp;Glb1;Dab2ip;Ppt1;Rora;Ap4b1;Dscam;Tnik;Clcn7;Psap;Hsd17b4;Zfyve26;Atf2;Trpc3;Vangl2;Vldlr;Pafah1b1;Fmr1;Gm2a;Dcc;Tor1a;Ppargc1a;Nipbl;Hspa5;Fgfr1;Eef1a2;Rnf180;Atxn3;Plxna2;Slc9a1;Vegfa;Als2;Pds5a;Ncam1;Stk38l;Pole4;Arfgef1;Luzp1;Ncoa1;Grid2;Plcb4;Cend1;Cers1;Nfib;Sod2;Sorcs2…	1.56669e-08	2.02326e-06
MP:0009357	abnormal seizure response to inducing agent	93	1.61392	Grik5;Ndufs4;Kcnh3;Hcn2;Atp1a3;Grin1;Usf1;Dnm1;Letm1;Gria4;Gria3;Shank3;Stam;Ptpro;Prrt2;Kcnq2;Mbp;Sez6;Rbfox3;Grm7;Eml1;Bsn;Fmr1;Crem;Faim2;Chrnb2;Kcnip1;Lhx6;Cntn2;Slc12a5;Kcnc2;Scn1b;Mbnl2;Car7;Mt3;Slc1a3;Prickle1;Cdkl5;Mapt;Slc1a2;Fcgr2b;Kcna2;Scn1a;Senp2;Ube3a;Fyn;Tyro3;Scn8a;Gfra2;Gnao1;Celf4;Cnr1;Slc9a6;Thrb;L2hgdh;Nrp2;Ppp1r9b;Jun;Cacna1a;Gfap;Zbtb20;Fgf14;Slitrk3;Gabrg2;Fgf22;Htr4;Plp1;K…	1.59583e-08	2.02326e-06
MP:0002572	abnormal emotion/affect behavior	265	1.31395	Trib2;Dlgap3;Htr1b;Mkks;Faah;Ndufs4;Hcn2;Ncor1;Zfp148;Atp1a3;Jtb;Cplx2;Crtc1;Ddr1;Dnajc9;Abca2;Tpgs2;Sh3kbp1;Mto1;Grin1;Mapk8ip2;Mpst;Ptpra;Vegfb;Ulk2;Camk2b;Gria4;Cacna2d3;Shank3;Canx;Oxtr;Zfp715;Mmp24;Isca1;Trmt1l;Git1;Hipk2;Tac1;Zdhhc8;Gpr83;Cyfip2;Zzef1;Atp13a2;Rtn4r;Ppt1;Rbfox3;Vamp2;Kdm5c;Ptgfrn;Prrt1;Cacna1b;Crhbp;Auts2;Sirpa;Grm8;Psap;Hsd17b4;Gria2;Gad2;Syn2;Gsk3b;Fmr1;Epm2aip1;Crem;Gm2a;…	1.78793e-08	2.21796e-06
MP:0002886	abnormal glutamate-mediated receptor currents	37	2.14033	Dlgap3;Grin1;Mapk8ip2;Eps8;Gria4;Pip5k1c;Shank3;Rps6ka3;Shisa9;Clstn1;Adarb1;Gria2;Slc17a6;Cacng2;Atad1;Cacnb3;Dlg4;Gnaq;Vrk3;Efna3;Cacng8;Nlgn3;Tcf4;Ppp1r9b;Dapk1;Wasf1;Grin2b;Tnfrsf1b;Lgi1;Grin2c;Grik2;Fosb;Gria1;Grin2a;Cdc42ep4;Lzts1;Slc6a9	1.8257e-08	2.21796e-06
MP:0008143	abnormal dendrite morphology	88	1.6328	Dbn1;Ireb2;Mapk8ip2;Dnm1;Prkab1;Scyl1;Rps6ka5;Shank3;Rps6ka3;Sema6a;Bicd2;Git1;Rock2;Zdhhc8;Cyfip2;Sez6;Dab2ip;Clstn1;Lrrk2;Rbfox3;Rora;Kdm5c;Rnf112;Coq9;Trpc3;Dpysl2;Fmr1;Tor1a;Bace1;Chmp2b;Camk2a;Nedd9;Lrrtm3;Plxna2;Tmem108;Ccdc88a;Stk38l;Nedd4;Slc12a5;Grid2;Cpeb3;Cend1;Cers1;Jam2;Dlg4;Arhgap44;Vrk3;Dlgap2;Foxp2;Srgap2;Mapt;Ntrk2;Plaa;Scn1a;Ube3a;Sacs;Sptbn2;Ophn1;Srgap3;Bcl2l2;Cntn1;Myh10;Nrp2…	1.8523e-08	2.21796e-06
MP:0011092	embryonic lethality, complete penetrance	168	1.41609	Rmi1;Uso1;Ldb1;Thap1;Nus1;Gnl3;Ppp6c;Dctn1;Axin1;Prkci;Pno1;Mllt1;Chd4;Nf2;Cenpc1;Ppp2r1a;Dnm2;Srf;Letm1;Aebp2;Pax6;Tex10;Pik3ca;Notch1;Ankfy1;Smad2;Gabpa;Jak2;Wtap;Porcn;Kif16b;Traf3ip1;Chordc1;Sdhd;Map2k7;C1galt1;Kitl;Strn;Upf2;Cnot3;Faf1;Usp7;Cox15;Wnt7b;Paxip1;Pafah1b1;Dyrk1a;Rif1;Ezh2;Trpm7;Tle3;Acvr1b;Wdr77;Glg1;Med1;Fgfr1;Gtf2i;Slc8a1;Sox10;Smn1;Sec63;Ranbp2;Nr6a1;Flcn;Gga2;Dhx30;Cdc73;Dro…	2.02007e-08	2.37487e-06
MP:0008284	abnormal hippocampus pyramidal cell layer	40	2.0703	Trib2;Lrp8;Csf1;Atp1a3;Ireb2;Dpysl4;Apc2;Bicd2;Stam;Pafah1b1;Fmr1;Ywhae;Ncam1;Cpeb3;Dlg4;Efna3;Mapt;Slc1a2;Shank1;Eif4ebp2;Cacng8;Pten;Fyn;Ctnna2;Abi2;Klf7;Dcx;Ywhaz;Hdac2;Reln;Kcnj6;C1qa;Nr4a3;Clcn3;Islr2;Dab1;Fus;Clstn3;Lyst;Ndel1	2.26329e-08	2.61329e-06
MP:0001961	abnormal reflex	301	1.2851	Trib2;Cacna1d;Htr1b;Grik5;Mkks;Faah;Ndufs4;Elovl6;Nell1;Atp1a3;Cplx2;Abca2;Kif1b;Slc33a1;Mto1;Bicd1;Grin1;Bckdk;Wnt7a;Ube2o;Ptpn2;Esrrg;Eps8;Pabpn1;Nol8;Atcay;Ltn1;Aebp2;Gria4;Pip5k1c;Cacna2d3;Gria3;Shank3;Maf;Oxtr;Bicd2;Mmp24;Stam;Pitrm1;Mgll;Slc30a4;Scarb2;Ankib1;Hipk2;Ube2b;Mbp;Cyfip2;Nfix;Ppm1a;Zbtb24;Atp13a2;Glb1;Strbp;Ppt1;Etfdh;Grm7;Rora;Cfl2;Eml1;Cacna1b;Ap2a2;Auts2;Adcy1;Psap;Madd;Ppm1l;…	2.78734e-08	3.16192e-06
MP:0000849	abnormal cerebellum morphology	155	1.42899	Thap1;Ndufs4;Lrp8;Ireb2;Megf10;Mapk8ip2;Fkbp8;Dnm1;B4galt2;Apc2;Prkab1;Scyl1;Zdhhc13;Pax6;Shank3;Canx;Bicd2;Trp53;Rere;Mbp;Glb1;Dab2ip;Ppt1;Rora;Ap4b1;Dscam;Tnik;Clcn7;Psap;Hsd17b4;Zfyve26;Atf2;Trpc3;Vldlr;Pafah1b1;Fmr1;Gm2a;Tor1a;Ppargc1a;Nipbl;Hspa5;Fgfr1;Eef1a2;Atxn3;Plxna2;Slc9a1;Als2;Pds5a;Ncam1;Stk38l;Pole4;Arfgef1;Ncoa1;Grid2;Plcb4;Cend1;Cers1;Nfib;Sod2;Sorcs2;Nrcam;Glrb;Slc1a3;Trim2;Foxp2…	3.39713e-08	3.75455e-06
MP:0000875	abnormal cerebellar Purkinje cell layer	93	1.59516	Ndufs4;Lrp8;Ireb2;Mapk8ip2;Dnm1;B4galt2;Apc2;Scyl1;Pax6;Bicd2;Trp53;Glb1;Dab2ip;Ppt1;Rora;Ap4b1;Clcn7;Psap;Hsd17b4;Zfyve26;Atf2;Trpc3;Pafah1b1;Fmr1;Gm2a;Tor1a;Eef1a2;Atxn3;Slc9a1;Als2;Stk38l;Ncoa1;Grid2;Cend1;Cers1;Glrb;Slc1a3;Trim2;Foxp2;Egfr;Dner;Qk;Ntrk2;Bmi1;Plaa;Lmnb2;Sumf1;Gli3;Atxn7;Sacs;Scn8a;Sptbn2;Ctnna2;Bcl2l2;Cntn1;Myh10;Hgs;Abcd2;Slc9a6;Lpin2;Thrb;Map1a;Mthfr;Aff1;Hgsnat;Cacna1a;Nr1d…	3.42589e-08	3.75455e-06
MP:0010865	prenatal growth retardation	250	1.31704	Pik3c3;Npat;Gnl3;Zfp148;Secisbp2;Axin1;Prkci;Slc33a1;Atad3a;Dld;Cenpc1;Srf;Mttp;Letm1;Gnpnat1;Trim33;Ccnc;Pik3ca;Notch1;Isca1;Numb;Smpd3;Smad2;Slc43a2;Noa1;Supv3l1;Hus1;Sc5d;Ptpn12;Kdm6a;Ankrd17;Nfe2l1;Grb10;Trip12;Inf2;Ipmk;Ptk2;Mrps25;Bcar1;Rictor;Coq6;Nsdhl;Xrcc5;Actb;Rybp;Vangl2;Paxip1;Dyrk1a;Rif1;Ezh2;Adar;Fen1;Med1;Fgfr1;Uchl5;Ptpn23;Eng;Ryr1;Ptpn9;Jarid2;Gtf2i;Ttbk2;Tcof1;Slc8a1;Ghr;Cycs;S…	3.61427e-08	3.89497e-06
MP:0005451	abnormal body composition	776	1.151	Trib2;Gck;Sept8;Smurf2;Cspg4;Cacna1d;Htr1b;Derl2;Rmi1;Pank1;Mkks;Ptms;Egln1;Lig4;Hcn2;Elovl6;Pik3c3;Ddx10;Zfand5;Bbs5;Tax1bp1;Ncor1;Dact3;Zfp148;Acox1;Smarcad1;Dnajc3;Dbn1;Csf1;Pde6d;Atp1a3;Pex13;Crtc1;Aplp1;Abca2;H1fx;Sh3kbp1;Eif2ak3;Cetn2;Mto1;Grin1;Sos1;Usp38;Snx5;Bckdk;Pa2g4;Adk;Chd4;Trap1;Fkbp8;Sgta;Ptpn2;Vegfb;Camk2b;Prkab1;Ltn1;Scyl1;Ltbp4;Gria4;Zdhhc13;Pgam5;Krt10;Lztfl1;Rbm4;Igf1;Gria3;D…	4.88125e-08	5.17412e-06
MP:0009956	abnormal cerebellar layer morphology	108	1.53182	Ndufs4;Lrp8;Ireb2;Mapk8ip2;Dnm1;B4galt2;Apc2;Prkab1;Scyl1;Pax6;Bicd2;Trp53;Glb1;Dab2ip;Ppt1;Rora;Ap4b1;Tnik;Clcn7;Psap;Hsd17b4;Zfyve26;Atf2;Trpc3;Pafah1b1;Fmr1;Gm2a;Tor1a;Eef1a2;Atxn3;Plxna2;Slc9a1;Als2;Stk38l;Ncoa1;Grid2;Cend1;Cers1;Nfib;Sorcs2;Glrb;Slc1a3;Trim2;Foxp2;Egfr;Ptch1;Dner;Qk;Ntrk2;Bmi1;Fbxo41;Plaa;Lmnb2;Sumf1;Gli3;Atxn7;Sacs;Scn8a;Sptbn2;Ctnna2;Bcl2l2;Cntn1;Myh10;Hgs;Abcd2;Slc9a6;Lpi…	4.97418e-08	5.18759e-06
MP:0000952	abnormal CNS glial cell morphology	114	1.50816	Trib2;Ndufs4;Pdgfb;Csf1;Atp1a3;Ireb2;Slc33a1;Prkab1;Ltn1;Scyl1;Canx;Smpd3;Scarb2;Id4;Ctsd;Mbp;Mapk8ip3;Atp13a2;Ppt1;Lrrk2;Rora;Syne2;Eml1;Coq9;Clcn7;Psap;Hsd17b4;Zfyve26;Pafah1b1;Hspg2;Atxn3;Sox10;Vegfa;Als2;Ncam1;Mfsd8;Atr;Wdfy3;Il18;Mgrn1;Cers1;Bloc1s2;Dmd;Mt3;Gba;Foxp2;Slc20a2;Dner;Mapt;Qk;Ntrk2;Sumf1;Gli3;Pten;Ndst1;Tnfrsf21;Cers6;Cbs;Pdcd6ip;Neu1;Abhd12;Hgs;Abcd2;Nkx2-2;Slc9a6;L2hgdh;Hgsnat;…	6.41923e-08	6.58837e-06
MP:0001468	abnormal temporal memory	86	1.60579	Kcnh3;Lrp8;Ncor1;Atp1a3;Add2;Camk2b;Shank3;Rps6ka3;Git1;Kcnab2;Grm7;Kdm5c;Auts2;Syn2;Vldlr;Crbn;Gsk3b;Crem;Gnai1;Itsn1;Camk2a;Tmem108;Nrep;Fzr1;Ccdc88a;Adcyap1r1;Slc8a2;Vdac3;Nqo2;Cpeb3;Nrgn;Carf;Prkcg;Hspa4;Cacnb3;Dlg4;Atrx;Btbd9;Rnf103;Cacna1c;Cdkl5;Efna3;Mapt;Cdc14b;Creb1;Ube3a;Abi2;Nlgn3;Eif2ak4;Epha6;C1ql3;Sp4;Ube2a;Rai1;Ywhaz;Zbtb20;Stx1a;Grm1;Hdac2;Fez1;Kcnip3;Grin2b;Comt;Tmod2;Psen1;Braf;…	7.49305e-08	7.479e-06
MP:0001463	abnormal spatial learning	110	1.51645	Htr1b;Lrp8;Atp1a3;Cplx2;Add2;Grin1;Ptpra;B4galt2;Shank3;Apbb1;Git1;Gpr83;Mbp;Kcnab2;Atp13a2;Sez6;B3gat1;Rtn4r;Rbfox3;Rora;Kcnab1;Kdm5c;Prrt1;Eml1;Cacna1b;Adcy1;Ptprd;Pafah1b1;Fmr1;Adam11;Clock;Bace1;Itsn1;Camk2a;Nedd9;Chrnb2;Nrep;Ncam1;Ccdc88a;Slc8a2;Oprl1;Ncoa1;Slc12a5;Grid2;Nqo2;Nrgn;Ddhd2;Ptprf;Vdac1;Prkcg;Nrcam;Dlg4;Dlgap2;Lrpap1;Mapt;Shank1;Creb1;Eif4ebp2;Ube3a;Fyn;Ophn1;Nlgn3;Asic1;Atp1a2;E…	7.51833e-08	7.479e-06
MP:0009850	embryonic lethality between implantation and placentation	191	1.36107	Pik3c3;Gnl3;Secisbp2;Bmpr1a;Cct3;Caml;Atad3a;Ncdn;Dld;Nf2;Dnaja3;Amd1;Mettl3;Stim1;Usp16;Gnpnat1;Trim33;Pax6;Ets2;Arf1;Cse1l;Smad2;Supv3l1;Ugcg;Zbtb24;Vps13d;Bysl;Nfe2l1;Ctdnep1;Gapdh;Usp5;Sdhd;Ssrp1;Tjp2;Rapgef1;Kitl;Ptk2;Drap1;Dapk3;Tsg101;Usp7;Dido1;Rybp;Sec24c;Paxip1;Pafah1b1;Ezh2;Trpm7;Med1;Fgfr1;Ext1;Matr3;Ppp1r8;Rbx1;Smn1;Vegfa;Mtch2;Rgs4;Atr;Cdc42;Nr6a1;Flcn;Cdc7;Taf10;Cul1;Ube2i;Fbxl5;Do…	9.31191e-08	9.12285e-06
MP:0001393	ataxia	112	1.50191	Kcnv1;Ndufs4;Hcn2;Atp1a3;Ireb2;Grin1;Dnm1;Camk2b;Prkab1;Atcay;Canx;Pitrm1;Trp53;Ctsd;Mbp;Nfix;Glb1;Rora;Nlk;Egr3;Psap;Hsd17b4;Zfyve26;Atf2;Bsn;Dcc;Cplx1;Ttl;Kif1a;Itpa;Cln8;Plxna2;Slc9a1;E2f5;Pole4;Cacng2;Msi1;Grid2;Aldh5a1;Plcb4;Cers1;Scn1b;Cacnb4;Sod2;Slc19a2;Gnaq;Trim2;Gnas;Mapt;Qk;Kcna2;Bmi1;Fbxo41;Plaa;Scn1a;Dnajc5;Atxn7;Ercc1;Opa1;Scn8a;Sptbn2;Ctnna2;Cntn1;Rab18;Abhd12;Ntf3;Myh10;Abcd2;Napb…	1.11184e-07	1.07301e-05
MP:0001732	postnatal growth retardation	320	1.25874	Trib2;Gck;Ndufs4;Lig4;Pdgfb;Tax1bp1;Aes;Dact3;Zfp148;Acox1;Smarcad1;Csf1;Ddr1;Eif2ak3;Grin1;Snx5;Bckdk;Adk;Fkbp8;Ptpn2;Stim1;Apc2;Dnm2;Camk2b;Prkab1;Ltn1;Scyl1;Zdhhc13;Igf1;Pik3ca;Slc30a5;Notch1;Akt1;Stam;Ptprs;Slc43a2;Slc30a4;Trp53;Tcf3;Mtf2;Id4;Rere;Pik3c2a;Acsl3;Nfix;Kdm6a;Kbtbd2;Kitl;Vamp2;Keap1;Mark2;Cfl2;Nlk;Invs;Tial1;Crhbp;Ranbp9;Pde4d;Dscam;B4galt1;Clcn7;Psap;Nkd1;Hsd17b4;Runx1;Gria2;Rps…	1.23819e-07	1.17737e-05
MP:0003216	absence seizures	26	2.32438	Kcnh3;Hcn2;Atp1a3;Gria4;Mbp;Lhx6;Slc9a1;Cacng2;Elavl3;Aldh5a1;Adra2a;Tef;Scn1a;Ube3a;Scn8a;Gnao1;Celf4;Ap3d1;Cacna1a;Gabrg2;C1qa;Lgi1;Kdm1a;Gabbr1;Hdac4;Nhlrc1	1.56854e-07	1.46988e-05
MP:0002062	abnormal associative learning	131	1.44207	Htr1b;Ptpn4;Grasp;Lrp8;Dbn1;Atp1a3;Crtc1;Add2;Grin1;Camk2b;Rps6ka5;Shank3;Apbb1;Rps6ka3;Git1;Kcnab2;Limk1;Grm7;Kdm5c;Cacna1b;Auts2;Slc17a6;Vldlr;Crbn;Gsk3b;Fmr1;Crem;Gm2a;Gnai1;Bace1;Nacc1;Itsn1;Camk2a;Rnf180;Chrnb2;Ghr;Tmem108;Nrep;Rgs4;Pak3;Mapk3;Fzr1;Ccdc88a;Adcyap1r1;Slc8a2;Oprl1;Pde4b;Grid2;Vdac3;Cpeb3;Nrgn;Timp2;Carf;Vdac1;Prkcg;Gtf2ird1;Hspa4;Cacnb3;Dlg4;Atrx;Btbd9;Vrk3;Rnf103;Cacna1c;Cdkl…	2.05274e-07	1.89614e-05
MP:0001731	abnormal postnatal growth	327	1.24962	Trib2;Gck;Ndufs4;Lig4;Pdgfb;Tax1bp1;Aes;Dact3;Zfp148;Acox1;Smarcad1;Csf1;Ddr1;Eif2ak3;Grin1;Snx5;Bckdk;Adk;Fkbp8;Ptpn2;Stim1;Apc2;Dnm2;Camk2b;Prkab1;Ltn1;Scyl1;Zdhhc13;Igf1;Pik3ca;Slc30a5;Notch1;Akt1;Stam;Ptprs;Slc43a2;Slc30a4;Trp53;Tcf3;Mtf2;Id4;Rere;Pik3c2a;Acsl3;Nfix;Kdm6a;Kbtbd2;Socs2;Kitl;Vamp2;Keap1;Mark2;Cfl2;Nlk;Invs;Tial1;Crhbp;Ranbp9;Pde4d;Dscam;B4galt1;Clcn7;Psap;Nkd1;Hsd17b4;Runx1;Gri…	2.11226e-07	1.92364e-05
MP:0004097	abnormal cerebellar cortex morphology	120	1.4629	Ndufs4;Lrp8;Ireb2;Mapk8ip2;Dnm1;B4galt2;Apc2;Prkab1;Scyl1;Pax6;Bicd2;Trp53;Glb1;Dab2ip;Ppt1;Rora;Ap4b1;Dscam;Tnik;Clcn7;Psap;Hsd17b4;Zfyve26;Atf2;Trpc3;Vldlr;Pafah1b1;Fmr1;Gm2a;Tor1a;Fgfr1;Eef1a2;Atxn3;Plxna2;Slc9a1;Als2;Pds5a;Stk38l;Pole4;Ncoa1;Grid2;Plcb4;Cend1;Cers1;Nfib;Sorcs2;Glrb;Slc1a3;Trim2;Foxp2;Egfr;Gnas;Ptch1;Dner;Qk;Ntrk2;Pax5;Bmi1;Fbxo41;Plaa;Lmnb2;Fubp1;Sumf1;Gli3;Atxn7;Sacs;Scn8a;S…	2.52624e-07	2.26871e-05
MP:0001469	abnormal contextual conditioning behavior	74	1.6292	Lrp8;Atp1a3;Add2;Camk2b;Shank3;Rps6ka3;Git1;Kcnab2;Grm7;Kdm5c;Vldlr;Crbn;Gsk3b;Crem;Gnai1;Itsn1;Camk2a;Tmem108;Nrep;Fzr1;Ccdc88a;Adcyap1r1;Slc8a2;Vdac3;Cpeb3;Nrgn;Carf;Prkcg;Hspa4;Cacnb3;Dlg4;Atrx;Btbd9;Rnf103;Cacna1c;Cdkl5;Efna3;Mapt;Cdc14b;Creb1;Ube3a;Abi2;Nlgn3;Eif2ak4;Epha6;C1ql3;Sp4;Ube2a;Rai1;Stx1a;Grm1;Hdac2;Fez1;Kcnip3;Comt;Tmod2;Psen1;Fuca1;Grik2;Lrfn2;Klf9;Plat;Spire1;Mecp2;Tspan7;Ctnnd…	2.79564e-07	2.47625e-05
MP:0000877	abnormal Purkinje cell morphology	84	1.57844	Ndufs4;Lrp8;Ireb2;Mapk8ip2;Dnm1;B4galt2;Apc2;Scyl1;Pax6;Bicd2;Glb1;Dab2ip;Ppt1;Rora;Ap4b1;Clcn7;Psap;Hsd17b4;Zfyve26;Atf2;Trpc3;Pafah1b1;Fmr1;Gm2a;Tor1a;Eef1a2;Atxn3;Slc9a1;Als2;Stk38l;Ncoa1;Grid2;Cend1;Cers1;Glrb;Slc1a3;Trim2;Foxp2;Egfr;Qk;Ntrk2;Bmi1;Plaa;Sumf1;Atxn7;Sacs;Scn8a;Sptbn2;Ctnna2;Bcl2l2;Cntn1;Myh10;Hgs;Abcd2;Slc9a6;Thrb;Map1a;Aff1;Hgsnat;Cacna1a;Nr1d1;Pura;Herc1;Reln;Smpd1;Arsa;Kcnj6…	2.8739e-07	2.51117e-05
MP:0003984	embryonic growth retardation	210	1.3238	Pik3c3;Gnl3;Zfp148;Secisbp2;Axin1;Prkci;Slc33a1;Atad3a;Dld;Cenpc1;Srf;Mttp;Letm1;Gnpnat1;Trim33;Ccnc;Pik3ca;Notch1;Isca1;Numb;Smad2;Noa1;Supv3l1;Hus1;Ptpn12;Kdm6a;Ankrd17;Nfe2l1;Grb10;Trip12;Ipmk;Ptk2;Mrps25;Bcar1;Rictor;Coq6;Nsdhl;Actb;Rybp;Paxip1;Dyrk1a;Rif1;Ezh2;Adar;Fen1;Med1;Fgfr1;Uchl5;Ptpn23;Eng;Ptpn9;Gtf2i;Ttbk2;Tcof1;Slc8a1;Cycs;Smn1;Spint1;Fgf3;Fzr1;Smc6;Nr6a1;Fhod3;Dhx30;Rbm24;Taf10;Fb…	2.95486e-07	2.54748e-05
MP:0002910	abnormal excitatory postsynaptic currents	57	1.73361	Grik5;Pclo;Mapk8ip2;Eps8;Shank3;Rps6ka3;Shisa9;Dscaml1;Sez6;Clstn1;Grm7;Rora;Adcy1;Madd;Slc17a6;Trpc3;Cplx1;Camk2a;Lrrtm3;Tmem108;Ccdc88a;Cacng2;Nedd4;Grid2;Prkcg;Slc1a3;Dner;Eif4ebp2;Cacng8;Cacng4;Sptbn2;Nlgn3;Cspg5;Thrb;Nrxn1;Cacna1a;Grm1;Itpr1;Dlg2;C1qa;Rims1;Grin2c;Lrfn2;Syt2;Snap91;Clcn3;Mecp2;Gabbr1;Plcb1;Syn3;Cc2d1a;Grin2a;Cdc42ep4;Syt1;Lzts1;Cbln1;Camk4	4.15336e-07	3.53363e-05
MP:0001262	decreased body weight	615	1.16156	Trib2;Gck;Sept8;Cacna1d;Derl2;Rmi1;Mkks;Egln1;Lig4;Hcn2;Pik3c3;Ddx10;Zfand5;Tax1bp1;Ncor1;Dact3;Zfp148;Acox1;Smarcad1;Dnajc3;Dbn1;Csf1;Pde6d;Atp1a3;Pex13;Aplp1;Abca2;Eif2ak3;Cetn2;Mto1;Grin1;Sos1;Snx5;Bckdk;Pa2g4;Adk;Trap1;Fkbp8;Sgta;Camk2b;Prkab1;Ltn1;Scyl1;Ltbp4;Gria4;Zdhhc13;Pgam5;Krt10;Rbm4;Igf1;Gria3;Dgat2;Shank3;Pik3ca;Slc30a5;Rps6ka3;Ostm1;Bicd2;Akt1;Adam17;Ptprs;Slc43a2;C9orf72;Slc30a4;So…	4.50642e-07	3.73571e-05
MP:0012322	decreased total tissue mass	615	1.16156	Trib2;Gck;Sept8;Cacna1d;Derl2;Rmi1;Mkks;Egln1;Lig4;Hcn2;Pik3c3;Ddx10;Zfand5;Tax1bp1;Ncor1;Dact3;Zfp148;Acox1;Smarcad1;Dnajc3;Dbn1;Csf1;Pde6d;Atp1a3;Pex13;Aplp1;Abca2;Eif2ak3;Cetn2;Mto1;Grin1;Sos1;Snx5;Bckdk;Pa2g4;Adk;Trap1;Fkbp8;Sgta;Camk2b;Prkab1;Ltn1;Scyl1;Ltbp4;Gria4;Zdhhc13;Pgam5;Krt10;Rbm4;Igf1;Gria3;Dgat2;Shank3;Pik3ca;Slc30a5;Rps6ka3;Ostm1;Bicd2;Akt1;Adam17;Ptprs;Slc43a2;C9orf72;Slc30a4;So…	4.50642e-07	3.73571e-05
MP:0003861	abnormal nervous system development	407	1.21041	Smurf2;Ldb1;Thap1;Mkks;Grasp;Lrp8;Zfp148;Wdr19;Dctn1;Nup50;Bmpr1a;Axin1;Cetn2;Chrm1;Ep400;Nme7;Fkbp8;Nefm;Sec24b;B4galt2;Dnm2;Mttp;Prkab1;Bmper;Pip5k1c;Pax6;Usp9x;Notch1;Bicd2;Mmp24;Nefh;Numb;Smad2;Ick;Ptprs;Trp53;Adam10;Hipk2;Mtf2;Id4;Rere;Pik3c2a;Hus1;Nfix;Mapk8ip3;Ptpn12;Kdm6a;Traf3ip1;Ankrd17;Rtn4r;Lrrk2;Rapgef1;Rbfox3;Kitl;Rab23;Rora;Ipmk;Ptk2;Kif3a;Slc9a3r1;Ptbp2;Eml1;Auts2;Nkx2-9;Dscam;Tni…	4.60421e-07	3.76845e-05
MP:0012321	abnormal total tissue mass	686	1.1499	Trib2;Gck;Sept8;Cspg4;Cacna1d;Htr1b;Derl2;Rmi1;Pank1;Mkks;Egln1;Lig4;Hcn2;Pik3c3;Ddx10;Zfand5;Tax1bp1;Ncor1;Dact3;Zfp148;Acox1;Smarcad1;Dnajc3;Dbn1;Csf1;Pde6d;Atp1a3;Pex13;Crtc1;Aplp1;Abca2;Eif2ak3;Cetn2;Mto1;Grin1;Sos1;Snx5;Bckdk;Pa2g4;Adk;Trap1;Fkbp8;Sgta;Vegfb;Camk2b;Prkab1;Ltn1;Scyl1;Ltbp4;Gria4;Zdhhc13;Pgam5;Krt10;Lztfl1;Rbm4;Igf1;Gria3;Dgat2;Shank3;Pik3ca;Slc30a5;Rps6ka3;Ostm1;Bicd2;Akt1;Ca…	4.73487e-07	3.82696e-05
MP:0011090	perinatal lethality, incomplete penetrance	118	1.45051	Ngly1;Pdgfb;Smarcad1;Grin1;Snx5;Stim1;Pax6;Maf;Lpp;Adam17;Kdm6a;Sox6;Grb10;Kitl;Vezf1;Epha3;Hps1;Zfpm1;Cebpb;Nsdhl;Bcl10;Psip1;Fgfr1;Cebpa;Hspg2;Itpa;Crim1;Sox10;Ghr;Cycs;Oca2;Vegfa;Ywhae;Sirt1;Twsg1;Ehd1;Arnt2;Mllt3;Zfp110;Dnajb9;Pias4;Apaf1;Hip1;Casp9;Mgrn1;Fkbp1a;Nr3c1;Lbr;Orai1;Foxp2;Wwtr1;Egfr;Dicer1;Gata2;Thra;Fubp1;Stk11;Sema3c;Rap1b;Mest;Mcm4;Rab18;Ntf3;Bbs4;Lmo4;Kcmf1;Slit2;Sall1;Nr2f2;E…	5.60203e-07	4.47194e-05
MP:0001473	reduced long term potentiation	66	1.6501	Trib2;Grasp;Lrp8;Cplx2;Add2;Grin1;Dpysl4;Camk2b;Shank3;Raver1;Rock2;B3gat1;Prrt1;Cacna1b;Psap;Vldlr;Fmr1;Camk2a;Epha4;Pak3;Mapk3;Fzr1;Ccdc88a;Adcyap1r1;P2rx4;Vdac1;Mbnl2;Prkcg;Atrx;Efna3;Mapt;Ntrk2;Creb1;Cacng8;Grik3;Ube3a;Fyn;Spred1;Sp4;Thrb;Prkar1b;Fgf14;Stx1a;Grm1;Sct;Rarb;Slc24a2;Synpo;Pink1;St8sia4;Dgkb;Efnb3;Grin2b;Rims1;Prkacb;Grik2;Plat;Mecp2;Tspan7;Gabbr1;Ctnnb1;App;Gria1;Grin2a;Pak1;Kcn…	6.56233e-07	5.17464e-05
MP:0001406	abnormal gait	160	1.3682	Thap1;Ndufs4;Hcn2;Bbs5;Dctn1;Atp1a3;Cplx2;Ireb2;Bckdk;Wnt7a;Dnm1;Apc2;Atcay;Scyl1;Pgam5;Shank3;Canx;Ostm1;Bicd2;Hipk2;Ube2b;Mbp;Ppp2r5c;Atp13a2;Glb1;Mmp14;Ppt1;Rora;Prdm4;Errfi1;Cacna1b;Egr3;Trak1;Coq9;Dscam;Psap;Hsd17b4;Zfyve26;Trpc3;Ube3c;Dcc;Slc25a12;Tor1a;Bace1;Dixdc1;Hspg2;Epha4;Oca2;Slc9a1;Smn1;Vegfa;Twsg1;Map2k2;Elmod2;Fgfr3;Pole4;Arvcf;Cacng2;Gaa;Slc12a5;Grid2;Plcb4;Cyb561;Samd4;Ddhd2;Cen…	7.01432e-07	5.46441e-05
MP:0001953	respiratory failure	82	1.56074	Pdgfb;Nell1;Kif1b;Snx5;Stim1;Bmper;Pax6;Igf1;Col25a1;Adam17;Mapk8ip3;Glce;Sox6;Ptbp2;Clcn7;Madd;Slc17a6;Atf2;Wnt7b;Foxg1;Hspa5;Cebpa;Ryr1;Hspg2;Jarid2;Epas1;Tcof1;Sox10;Morf4l1;Sftpb;Slc12a5;Prdm16;Pdgfa;Fbxo45;Nfib;Nr3c1;Polb;Isl2;Tmem38b;Egfr;Tmtc3;Igf1r;Mycn;Lmnb2;Inpp5d;Ndst1;Phf14;Cpeb2;Clip3;Tbce;Hat1;Atp1a2;Top2b;Mia3;Cux1;Yy1;Gnb1;Fbxw7;Ybx1;Erbb2;Cacna1a;Zeb1;Pou3f1;Runx2;Col11a1;Pbx3;Fo…	7.38187e-07	5.68228e-05
MP:0001672	abnormal embryo development	370	1.21827	Ldb1;Pik3c3;Gnl3;Wdr35;Ppp6c;Zfp148;Dctn1;Secisbp2;Axin1;Prkci;Pno1;Slc33a1;Atad3a;Topbp1;Ncdn;Capn2;Dld;Ep400;Nf2;Fkbp8;Cenpc1;Amd1;Mettl3;Srf;Mttp;Letm1;Bmper;Gnpnat1;Trim33;Ccnc;Usp9x;Pik3ca;Notch1;Ttyh1;Isca1;Numb;Smad2;Wtap;Noa1;Kif16b;Atp6ap1;Supv3l1;Ugcg;Hus1;Ptpn12;Kdm6a;Ankrd17;Nasp;Nfe2l1;Sdhd;Grb10;Vezt;Trip12;Map2k5;Tjp2;Cdk8;Ipmk;Ptk2;Kif3a;Rspo3;Ruvbl1;Kdm5c;Drap1;Mrps25;Bcar1;Invs;…	7.63914e-07	5.81114e-05
MP:0009940	abnormal hippocampus pyramidal cell morphology	32	2.0523	Trib2;Csf1;Atp1a3;Ireb2;Dpysl4;Apc2;Stam;Fmr1;Cpeb3;Dlg4;Efna3;Mapt;Slc1a2;Shank1;Eif4ebp2;Cacng8;Pten;Fyn;Ctnna2;Abi2;Klf7;Ywhaz;Hdac2;Kcnj6;C1qa;Nr4a3;Clcn3;Islr2;Dab1;Fus;Lyst;Ndel1	8.04389e-07	5.98371e-05
MP:0012065	increased astrocyte number	49	1.78468	Trib2;Ndufs4;Atp1a3;Slc33a1;Prkab1;Ltn1;Scyl1;Canx;Scarb2;Atp13a2;Ppt1;Coq9;Clcn7;Psap;Hsd17b4;Zfyve26;Atxn3;Vegfa;Als2;Mfsd8;Mgrn1;Cers1;Gba;Mapt;Ntrk2;Pten;Cbs;Pdcd6ip;Abcd2;Slc9a6;Hgsnat;Gns;Galc;Arsa;Ercc2;Plp1;Ercc8;Atrn;Abcd1;Fuca1;Zfp106;Clcn3;Hprt;Afg3l2;Map2k1;Hax1;App;Pi4k2a;Sod1	8.05108e-07	5.98371e-05
MP:0009538	abnormal synapse morphology	84	1.54884	Dctn1;Pclo;Kif1b;Dnm1;Scyl1;Shank3;Rps6ka3;Gas7;Rock2;Prrt2;Zdhhc8;Rbfox3;Syne2;Madd;Syn2;Slc17a6;Zdhhc17;Bsn;Chmp2b;Kif1a;Camk2a;Eef1a2;Hspg2;Lrfn4;Smn1;Als2;Cntnap4;Cacng2;Nedd4;Slc12a5;Grid2;Fbxo45;Cacnb4;Vapb;Utrn;Erc2;Dmd;Vrk3;Dlgap2;Mapt;Ntrk2;Plaa;Dnajc5;Dtna;Scn8a;Clip3;Rab18;C1ql3;Ap1s2;Unc13b;Cacna1a;Stx1a;Dact1;Slitrk3;Gabrg2;Fgf22;Ednrb;Ror1;Agrn;Dgkb;Lrsam1;Gdap1;Clstn2;Ldlr;Snta1;Ap…	8.27425e-07	6.0797e-05
MP:0004753	abnormal miniature excitatory postsynaptic currents	54	1.73163	Grin1;Mapk8ip2;Dnm1;Pip5k1c;Rps6ka5;Shank3;Prrt2;Cyfip2;Rbfox3;Vamp2;Rnf112;Prrt1;Cacna1b;Tnik;Madd;Syn2;Fmr1;Cplx1;Lrfn4;Epha4;Lrrtm3;Tmem108;Cacng2;Nedd4;Slc12a5;Atad1;Btbd9;Dlgap2;Mapt;Scn1a;Eif4ebp2;Cacng8;Nlgn3;Celf4;Nrxn1;Cacna1a;Dact1;Fgf22;Nptn;Grin2b;C1qa;Lgi1;Grin2c;Lrfn2;Syt2;Snap91;Mecp2;Tspan7;Homer1;Grin2a;Syt1;Clstn3;Lzts1;Lrrtm4	8.76894e-07	6.37078e-05
MP:0002182	abnormal astrocyte morphology	67	1.63357	Trib2;Ndufs4;Pdgfb;Atp1a3;Slc33a1;Prkab1;Ltn1;Scyl1;Canx;Smpd3;Scarb2;Id4;Atp13a2;Ppt1;Coq9;Clcn7;Psap;Hsd17b4;Zfyve26;Atxn3;Vegfa;Als2;Mfsd8;Atr;Mgrn1;Cers1;Mt3;Gba;Mapt;Ntrk2;Sumf1;Pten;Cbs;Pdcd6ip;Abcd2;Slc9a6;Hgsnat;Gns;Gfap;Galc;Arsa;Vps54;Ercc2;Plp1;Ercc8;Atrn;Braf;Ldlr;Abcd1;Snta1;Kcna1;Fuca1;Zfp106;Eif2b4;Clcn3;Hprt;Afg3l2;Map2k1;Hax1;Il6st;Nhlrc1;App;Pi4k2a;Lifr;Ins2;Sod1;Pou3f2	8.8893e-07	6.38647e-05
MP:0003354	astrocytosis	47	1.80076	Trib2;Ndufs4;Atp1a3;Slc33a1;Prkab1;Ltn1;Scyl1;Canx;Scarb2;Atp13a2;Ppt1;Coq9;Clcn7;Psap;Hsd17b4;Zfyve26;Atxn3;Vegfa;Als2;Mfsd8;Mgrn1;Cers1;Gba;Mapt;Ntrk2;Pten;Pdcd6ip;Abcd2;Slc9a6;Hgsnat;Gns;Galc;Arsa;Ercc2;Plp1;Ercc8;Atrn;Abcd1;Fuca1;Zfp106;Clcn3;Hprt;Afg3l2;Hax1;App;Pi4k2a;Sod1	9.32484e-07	6.62576e-05
MP:0001698	decreased embryo size	227	1.29035	Ldb1;Pik3c3;Ncor1;Nup50;Bmpr1a;Axin1;Sos1;Dld;Srf;Letm1;Trim33;Pip5k1c;Pax6;Usp9x;Pik3ca;Ets2;Notch1;Numb;Cse1l;Smad2;Jak2;Adam10;Tasp1;Supv3l1;Ugcg;Hus1;Kdm6a;Zfx;Nasp;Nfe2l1;Map2k5;Tjp2;Vezf1;Ipmk;Ptk2;Kif3a;Rspo3;Mark2;Tial1;Rictor;Tsg101;Zfpm1;Rnaseh2c;Nsdhl;Usp7;Ehmt2;Vangl2;Paxip1;Rps6kb1;Dyrk1a;Prmt3;Trpm7;Tle3;Ppp3r1;Fen1;Med1;Vcan;Fgfr1;Snx13;Ext1;Eng;Hspg2;Jarid2;Gtf2i;Ttbk2;Ppp1r8;Slc8…	1.08546e-06	7.62888e-05
MP:0011091	prenatal lethality, complete penetrance	137	1.39371	Smarce1;Egln1;Lig4;Nell1;Sos1;Capn2;Ep400;Tbk1;Pax6;Mapkap1;Gabpa;Jak2;Srebf2;Ncor2;Atp6ap1;Rere;Pik3c2a;Supv3l1;Kitl;Ptk2;Rspo3;Speg;Pop4;Nlk;Tial1;Nsdhl;Actb;Ehmt2;Vangl2;Ezh2;Trpm7;Fen1;Fgfr1;Uchl5;Dock1;Ext1;Itsn1;Eng;Ddah1;Epas1;Oca2;Smn1;Ssbp3;Ncam1;Fgfr3;Ikbkb;Ranbp2;Senp6;Flcn;Nedd4;Cfl1;Ift172;Senp1;Nfat5;Atad5;Tardbp;Mgrn1;Ccm2;Ebp;Shb;Chm;Gpi1;Egfr;Gnas;Prickle1;Map2k4;Thra;Mycn;Plaa;S…	1.27206e-06	8.84424e-05
MP:0011085	postnatal lethality, complete penetrance	179	1.33018	Gck;Ngly1;Eif2ak3;Grin1;Adk;Tbk1;Esrrg;Stim1;Dnm1;Prkab1;Dvl3;Pax6;Dgat2;Maf;Adam17;Slc43a2;Trp53;Mtf2;Cyfip2;Mmp14;Zfx;Sox6;Spin1;Kitl;Rora;Adarb1;Keap1;Speg;Cfl2;Dscam;Ppm1l;Runx1;Gria2;Slc17a6;Pafah1b1;Slc25a12;Tor1a;Fgfr1;Kif1a;Csnk1d;Itpa;Crim1;Hsd3b7;Cbfb;Sox10;Oca2;Lhx6;Vegfa;Magi2;Stra6;Sirt1;Ldb3;Twsg1;Fosl2;Arnt2;Mllt3;Ank2;Dnmt3a;Gga2;Slc12a5;Aldh5a1;Senp1;Apaf1;Gtf2h5;Scn1b;Adcy3;Sod2…	1.54981e-06	0.00010574
MP:0009745	abnormal behavioral response to xenobiotic	127	1.40854	Dlgap3;Grik5;Faah;Kcnh3;Hcn2;Grasp;Atp1a3;Sh3kbp1;Mto1;Grin1;Eps8;Letm1;Gria4;Rps6ka5;Gria3;Stam;Ptpro;Mgll;Prrt2;Kcnq2;Hipk2;Cyfip2;Sez6;Lrrk2;Rbfox3;Grm7;Eml1;Cacna1b;Grk6;Bsn;Slc25a12;Clock;Bace1;Nacc1;Nipbl;Faim2;Ryr1;Chrnb2;Kcnip1;Lhx6;Rgs4;Cntn2;Oprl1;Slc12a5;Kcnc2;Anks1b;Prkar2b;Mbnl2;Cacnb4;Prkcg;Sorcs2;Pdlim5;Dlg4;Mt3;Slc1a3;Gnas;Mapt;Slc1a2;Kcna2;Aldh2;Scn1a;Creb1;Fyn;Grm2;Gabra4;Scn8a;…	1.55355e-06	0.00010574
MP:0002058	neonatal lethality	305	1.2343	Atg5;Derl2;Zfand5;Ilf3;Zfp148;Smarcad1;Atp1a3;Pex13;Mospd3;Chst11;Kif1b;Bin1;Grin1;Snx5;Fkbp8;Sgta;Eif2s1;Creb3l2;Stim1;Dnm2;Hs2st1;Bmper;Pip5k1c;Krt10;Pax6;Igf1;Dgat2;Maf;Pik3ca;Col25a1;Smad2;Adam17;Ptprs;Git1;Kcnq2;Impad1;Efnb1;Tasp1;Tcf3;Cyfip2;Ppp2r5c;Mapk8ip3;Glce;Zfx;Sox6;Nfe2l1;Bcl11b;Ssr1;Vamp2;Ptbp2;Nlk;Akap6;Ranbp9;Auts2;Cebpb;Dscam;B4galt1;Psap;Madd;Runx1;Scarb1;Blmh;Slc17a6;Rybp;Atf2;…	2.09048e-06	0.000140803
MP:0012064	abnormal astrocyte number	49	1.74167	Trib2;Ndufs4;Atp1a3;Slc33a1;Prkab1;Ltn1;Scyl1;Canx;Scarb2;Atp13a2;Ppt1;Coq9;Clcn7;Psap;Hsd17b4;Zfyve26;Atxn3;Vegfa;Als2;Mfsd8;Mgrn1;Cers1;Gba;Mapt;Ntrk2;Pten;Cbs;Pdcd6ip;Abcd2;Slc9a6;Hgsnat;Gns;Galc;Arsa;Ercc2;Plp1;Ercc8;Atrn;Abcd1;Fuca1;Zfp106;Clcn3;Hprt;Afg3l2;Map2k1;Hax1;App;Pi4k2a;Sod1	2.21164e-06	0.000147428
MP:0002067	abnormal sensory capabilities/reflexes/nociception	350	1.21193	Trib2;Cacna1d;Htr1b;Grik5;Mkks;Faah;Ndufs4;Elovl6;Grasp;Nell1;Atp1a3;Cplx2;Ireb2;Abca2;Kif1b;Slc33a1;Mto1;Bicd1;Grin1;Bckdk;Wnt7a;Nf2;Ube2o;Ptpn2;Esrrg;Eps8;Pabpn1;Vegfb;Nol8;Atcay;Ltn1;Aebp2;Gria4;Pip5k1c;Cacna2d3;Gria3;Shank3;Maf;Oxtr;Bicd2;Mmp24;Stam;Pitrm1;Mgll;Slc30a4;Scarb2;Ankib1;Hipk2;Tac1;Ube2b;Mbp;Cyfip2;Nfix;Ppm1a;Zbtb24;Atp13a2;Glb1;Strbp;Capn7;Ppt1;Etfdh;Rbfox3;Grm7;Rora;Cfl2;Map4k5;…	2.82189e-06	0.000186187
MP:0002065	abnormal fear/anxiety-related behavior	155	1.3489	Dlgap3;Htr1b;Faah;Atp1a3;Cplx2;Crtc1;Ddr1;Dnajc9;Abca2;Mto1;Grin1;Mapk8ip2;Mpst;Ptpra;Ulk2;Camk2b;Gria4;Shank3;Mmp24;Git1;Tac1;Gpr83;Cyfip2;Rbfox3;Vamp2;Kdm5c;Cacna1b;Crhbp;Auts2;Grm8;Psap;Hsd17b4;Gad2;Fmr1;Epm2aip1;Crem;Gm2a;Slc25a12;Bace1;Ppargc1a;Dixdc1;Tom1l2;Crebrf;Camk2a;Gtf2i;Rnf180;Chrnb2;Galr3;Als2;Adcyap1r1;Pde4b;Slc12a5;Kcnc2;Cpeb3;Rgs2;Gjb6;Cers1;Cacnb4;Pcsk1n;Prkcg;Gtf2ird1;Dlg4;Vrk3…	2.93857e-06	0.000191927
MP:0000948	nonconvulsive seizures	27	2.09618	Kcnh3;Hcn2;Atp1a3;Gria4;Mbp;Lhx6;Slc9a1;Cacng2;Elavl3;Aldh5a1;Adra2a;Tef;Scn1a;Ube3a;Scn8a;Gnao1;Celf4;Ap3d1;Cacna1a;Gabrg2;C1qa;Lgi1;Kdm1a;Gabbr1;Hdac4;Nhlrc1;Ap3m2	3.1076e-06	0.000200938
MP:0000889	abnormal cerebellar molecular layer	31	1.98816	Mapk8ip2;Bicd2;Rora;Gm2a;Plxna2;Slc9a1;Grid2;Cend1;Foxp2;Ptch1;Bmi1;Fbxo41;Sptbn2;Cntn1;Myh10;Slc9a6;Thrb;Map1a;Aff1;Cacna1a;Nr1d1;Pura;Nfia;Arsa;Kcnj6;Ccnd2;Gpr37l1;Grin2c;Ank3;Afg3l2;Atp2b2	3.46583e-06	0.000221882
MP:0020414	abnormal fibroblast physiology	100	1.45329	Lig4;Zfand5;Gnl3;Recql;Trap1;Ube2o;Coro7;Txnrd2;Mapkap1;Lyar;Trp53;Rassf5;Hus1;Dcun1d1;Rb1cc1;Rapgef1;Ncoa4;Ptk2;Syne2;Fbxo4;Palld;Sertad2;Cacybp;Dcc;Pcbp4;Fen1;Med1;Ski;Fscn1;Ing1;Ehd1;Mapk3;Fzr1;Fgfr3;Ikbkb;Pole4;Jund;Atr;Uimc1;Btrc;Mtss1;Vcl;Apaf1;Pik3cb;Hmgn1;Polb;Txnrd1;Egfr;Npm1;Igfbp7;Bcl2l11;Pak2;Mrc2;Sprtn;Slk;Phf14;Wasl;Cyld;Mcm4;Nfkb2;Stag1;Mdm2;Hat1;Ptges3;Arid5b;Arhgap1;Ncoa6;Ybx1;Ju…	3.62104e-06	0.000227846
MP:0006205	embryonic lethality between implantation and somite formation	132	1.38094	Gnl3;Bmpr1a;Caml;Ncdn;Dld;Nf2;Dnaja3;Amd1;Gnpnat1;Trim33;Pax6;Arf1;Cse1l;Smad2;Bysl;Nfe2l1;Gapdh;Sdhd;Ssrp1;Tjp2;Rapgef1;Kitl;Drap1;Tsg101;Rybp;Paxip1;Pafah1b1;Ezh2;Trpm7;Fgfr1;Ext1;Ppp1r8;Rbx1;Smn1;Atr;Cdc42;Flcn;Cdc7;Taf10;Cul1;Ube2i;Tardbp;Cdan1;Mbd3;Wee1;Cops2;Mnat1;Anapc2;Amot;Chka;Pgm3;Abce1;Egfr;Dicer1;Wdr1;Cdk2ap1;Cops6;Acvr1;Pten;Cdk12;Nup62;Stat3;Mcm4;Mdm2;Kpnb1;Rangap1;Hgs;Smarcc1;Rbbp…	3.62946e-06	0.000227846
MP:0003107	abnormal response to novelty	125	1.39159	Trib2;Ncor1;Zfp148;Atp1a3;Jtb;Cplx2;Crtc1;Tpgs2;Sh3kbp1;Mto1;Grin1;Mapk8ip2;Mpst;Gria4;Shank3;Canx;Isca1;Trmt1l;Hipk2;Zdhhc8;Atp13a2;Rtn4r;Ppt1;Prrt1;Auts2;Sirpa;Grm8;Gria2;Gsk3b;Fmr1;Clock;Bace1;Ttll4;Gtf2i;Hrh1;Atxn3;Chrnb2;Slc9a1;Als2;Ccdc88a;Oprl1;Pde4b;Grid2;Cyb561;Ptprf;Cers1;Gtf2ird1;Car7;Erc2;Htr5a;9930012K11Rik;Arhgap44;Vrk3;Foxp2;Gnas;Lrrc7;Cacna1c;Dact2;Efna3;Igfbp7;Qk;Lypd6b;Ntrk2;Tlr…	4.05806e-06	0.000252302
MP:0001921	reduced fertility	232	1.26748	Nsmf;Lig4;Herc4;Pdgfb;Lrp8;Insl5;Acox1;Smarcad1;Csf1;Abca2;Ubap2l;Grin1;Bckdk;Mapk8ip2;Sgta;Mpst;Olfm1;Atcay;Scyl1;Pax6;Elovl2;Gria3;Lpp;Arhgdia;Smpd3;Bcl2l1;Usp19;Glb1;Strbp;Zfx;Ncoa2;Kitl;Rora;Slc9a3r1;Rfwd3;Mark2;Usf2;Inpp5b;Dmc1;Fancg;Pde4d;Nkd1;Hsd17b4;Dido1;Asph;Rcan1;Hook1;Rif1;Crem;Scd2;Cenpb;Irs2;Psip1;Nacc1;Ddhd1;Ehd4;Epha4;Pex7;Gtf2i;Usp1;Hspa4l;Ghr;Oca2;Vegfa;Zfp105;Zfp318;Sirt1;Fgfr3…	4.09983e-06	0.000252471
MP:0000947	convulsive seizures	73	1.54938	Hcn2;Atp1a3;Bckdk;Dnm1;Prrt2;Kcnq2;Ctsd;Mbp;Ppt1;Grm7;Eml1;Clcn7;Psap;Gria2;Gad2;Syn2;Bsn;Fmr1;Slc25a12;Ppargc1a;Lhx6;Slc9a1;Slc12a5;Kcnc2;Aldh5a1;Zfp219;Scn1b;Mbnl2;Cacnb4;Qk;Slc1a2;Fcgr2b;Kcna2;Scn1a;Senp2;Ube3a;Fyn;Vcp;Atxn7;Scn8a;Sptbn2;Neu1;Celf4;Thrb;Rai1;Nrp2;Rnf10;Cacna1a;Plp1;Kcnj6;Itpr1;Braf;Kcna1;Lgi1;Nr4a3;Msx2;Fosb;Snap91;Clcn3;Hprt;Mecp2;Pmp22;Kdm1a;Ank3;Gabbr1;Akt3;Plcb1;Hdac4;Nhlr…	4.19824e-06	0.000256092
MP:0001362	abnormal anxiety-related response	142	1.36015	Dlgap3;Htr1b;Faah;Atp1a3;Cplx2;Crtc1;Ddr1;Dnajc9;Mto1;Grin1;Mapk8ip2;Mpst;Ptpra;Ulk2;Camk2b;Gria4;Shank3;Mmp24;Git1;Tac1;Gpr83;Cyfip2;Rbfox3;Vamp2;Kdm5c;Cacna1b;Crhbp;Auts2;Grm8;Psap;Hsd17b4;Gad2;Fmr1;Epm2aip1;Crem;Slc25a12;Bace1;Ppargc1a;Dixdc1;Crebrf;Camk2a;Gtf2i;Rnf180;Chrnb2;Galr3;Als2;Adcyap1r1;Pde4b;Slc12a5;Kcnc2;Cpeb3;Rgs2;Gjb6;Cers1;Pcsk1n;Prkcg;Gtf2ird1;Dlg4;Vrk3;Rnf103;Prkcz;Lrrc7;Cacna…	4.4029e-06	0.000266067
MP:0000913	abnormal brain development	259	1.24852	Smurf2;Ldb1;Mkks;Lrp8;Wdr19;Nup50;Cetn2;Nme7;Fkbp8;B4galt2;Dnm2;Mttp;Bmper;Pip5k1c;Pax6;Bicd2;Numb;Smad2;Ick;Trp53;Adam10;Mtf2;Id4;Rere;Pik3c2a;Nfix;Mapk8ip3;Ptpn12;Kdm6a;Kitl;Rab23;Rora;Ipmk;Kif3a;Slc9a3r1;Ptbp2;Eml1;Dscam;Palld;Smarca4;Rybp;Vangl2;Chn2;Vldlr;Pafah1b1;Prmt3;Bcl10;Add1;Lama5;Atp11a;Ttl;Foxg1;Med1;Hspa5;Tom1l2;Fgfr1;Uchl5;Rnf111;Hspg2;Ptpn9;Gtf2i;Ttbk2;Tcof1;Exoc8;Cycs;Vegfa;E2f5;…	4.59013e-06	0.000274813
MP:0002085	abnormal embryonic tissue morphology	358	1.20155	Ldb1;Pik3c3;Npat;Wdr35;Zfp148;Dbn1;Wdr19;Dctn1;Nup50;Bmpr1a;Axin1;Chst11;Prkci;Atad3a;Wnt7a;Ep400;Hdac7;Nf2;Fkbp8;Sec24b;Mettl3;Srf;Mttp;Gnpnat1;Trim33;Pip5k1c;Usp9x;Pik3ca;Notch1;Ppm1b;Numb;Cse1l;Smad2;Adam17;Adamts3;Trp53;Porcn;Adam10;Prrc2b;Noa1;Hipk2;Kif16b;Rere;Pik3c2a;Supv3l1;Hus1;Mdga2;Ptpn12;Kdm6a;Traf3ip1;Ankrd17;Slc25a20;Nfe2l1;Ctdnep1;Tjp2;Rapgef1;Kitl;Rab23;Vezf1;Ipmk;Ptk2;Kif3a;Drap1…	5.57484e-06	0.000330706
MP:0002912	abnormal excitatory postsynaptic potential	49	1.70069	Trib2;Dlgap3;Grasp;Chrm1;Gria4;Shank3;Rps6ka3;Rock2;Sez6;Clstn1;Rbfox3;Vamp2;Cacna1b;Egr3;Adcy1;Tnik;Gria2;Syn2;Camk2a;Nrgn;Mbnl2;Efna3;Ntrk2;Fyn;Grm2;Ophn1;Nlgn3;Asic1;Arhgef9;Spred1;Cnr1;Gad1;Cacna1a;Gfap;Stx1a;Rarb;Wasf1;Grin2b;Dlg2;Rims1;Grik2;Runx3;Snap91;Clcn3;Mecp2;Nhlrc1;Clstn3;Kcnn2;Lrrtm4	5.67879e-06	0.00033381
MP:0000938	motor neuron degeneration	25	2.10727	Dctn1;Atcay;Ltn1;Scyl1;Col25a1;Zfyve26;Eef1a2;Cln8;Sox10;Vegfa;Apaf1;Mapt;Vcp;Sacs;Tbce;Ar;Bcl2;Vps54;Gdap1;Zfp106;Gphn;Ighmbp2;Atp8a2;Fus;Sod1	6.24567e-06	0.000363825
MP:0001259	abnormal body weight	721	1.12663	Trib2;Gck;Sept8;Cspg4;Cacna1d;Htr1b;Derl2;Rmi1;Pank1;Mkks;Ndufs4;Egln1;Lig4;Hcn2;Pik3c3;Ddx10;Zfand5;Tax1bp1;Ncor1;Dact3;Zfp148;Acox1;Smarcad1;Dnajc3;Dbn1;Csf1;Pde6d;Atp1a3;Pex13;Crtc1;Aplp1;Abca2;Eif2ak3;Cetn2;Mto1;Grin1;Sos1;Snx5;Bckdk;Pa2g4;Adk;Trap1;Fkbp8;Sgta;Vegfb;Camk2b;Prkab1;Ltn1;Scyl1;Ltbp4;Gria4;Zdhhc13;Pgam5;Krt10;Lztfl1;Rbm4;Igf1;Gria3;Dgat2;Amacr;Shank3;Pik3ca;Slc30a5;Rps6ka3;Ostm1;…	7.54626e-06	0.000435662
MP:0000771	abnormal brain size	121	1.38361	Thap1;Axin1;Kif1b;Bckdk;Sgta;B4galt2;Prkab1;Zdhhc13;Ptprs;Trp53;Id4;Rere;Nfix;Mapk8ip3;Ppt1;Rbfox3;Rnf112;Mark2;Zfyve26;Syn2;Atf2;Zdhhc17;Dyrk1a;Foxg1;Nipbl;Hspa5;Itsn1;Ptpn9;Ghr;Cycs;Sirt1;Ssbp3;Klf3;Ncam1;Ccdc88a;Pole4;Arfgef1;Atr;Wdfy3;Vcl;Apaf1;Fbxo45;Casp9;Cers1;Tulp3;Bloc1s2;Aatk;Arhgap44;Foxp2;Phf2;Egfr;Gpc1;Fbxo41;Arhgef2;Plaa;Dedd;Lmnb2;Phgdh;Selenbp1;Scn1a;Gli3;Slk;Pten;Dlg5;Ube3a;Atxn7…	8.15665e-06	0.000466733
MP:0001413	abnormal response to new environment	100	1.42521	Trib2;Zfp148;Atp1a3;Jtb;Cplx2;Crtc1;Tpgs2;Sh3kbp1;Grin1;Mapk8ip2;Mpst;Gria4;Shank3;Canx;Isca1;Trmt1l;Hipk2;Zdhhc8;Rtn4r;Ppt1;Prrt1;Auts2;Sirpa;Grm8;Gria2;Gsk3b;Fmr1;Clock;Bace1;Ttll4;Gtf2i;Hrh1;Atxn3;Chrnb2;Slc9a1;Als2;Ccdc88a;Oprl1;Pde4b;Grid2;Cyb561;Ptprf;Gtf2ird1;Car7;Erc2;Htr5a;9930012K11Rik;Foxp2;Gnas;Cacna1c;Dact2;Igfbp7;Lypd6b;Serpini1;Pmpcb;Cers6;Opa1;Ophn1;Pde10a;Arhgef9;Cnr1;Sp4;Ntan1;P…	1.05624e-05	0.00059909
MP:0003997	tonic-clonic seizures	34	1.85752	Hcn2;Bckdk;Dnm1;Kcnq2;Gria2;Gad2;Fmr1;Lhx6;Slc9a1;Slc12a5;Kcnc2;Scn1b;Mbnl2;Fcgr2b;Scn1a;Ube3a;Vcp;Celf4;Rai1;Plp1;Kcnj6;Itpr1;Kcna1;Lgi1;Nr4a3;Fosb;Snap91;Clcn3;Mecp2;Kdm1a;Gabbr1;Akt3;Ryr2;Kcnj11	1.14333e-05	0.000638954
MP:0001525	impaired balance	58	1.59916	Ndufs4;Hcn2;Ireb2;Abca2;Camk2b;Ltn1;Prrt2;Ppp2r5c;Rora;Dscam;Psap;Trpc3;Vangl2;Slc25a12;Tor1a;Kif1a;Ank2;Grid2;Ddhd2;Cers1;Sod2;Dlg4;Gnas;Mapt;Fbxo41;Plaa;Pten;Sacs;Scn8a;Sptbn2;Myh10;Pde10a;Hgs;Ap1s2;Abcd2;Lpin2;Aff1;Cacna1a;Fgf14;Grm1;Reln;Arsa;Wasf1;Itpr1;Nos1;Kcna1;Jag1;Grin2c;Myo6;Nr4a3;Ctnnb1;Afg3l2;Dab1;Sgce;Atp2b2;Lyst;Dst;Ank1	1.14628e-05	0.000638954
MP:0002557	abnormal social/conspecific interaction	144	1.33593	Htr1b;Ndufs4;Aes;Csf1;Crtc1;Grin1;Bckdk;Mapk8ip2;Ptpra;Camk2b;Gria4;Shank3;Oxtr;C9orf72;Mbp;Atp13a2;Glb1;Strbp;Rtn4r;Rora;Kdm5c;Cacna1b;Dscam;Nsdhl;Xrcc5;Gad2;Syn2;Fmr1;Irs2;Cplx1;Crebrf;Camk2a;Dock7;Epha4;Rnf180;Chrnb2;Oca2;Vegfa;Galr3;Sirt1;Ing1;Rgs4;Jund;Sftpb;Dlgap1;Grid2;Ptprf;Ap3b1;Aff4;Gtf2ird1;Nrcam;Glrb;Dlg4;Vrk3;Dlgap2;Lrrc7;Cacna1c;Cdkl5;Mapt;Thra;Mgat5;Shank1;Hnmt;Eif4ebp2;Pten;Ube3a;…	1.23455e-05	0.000682275
MP:0008026	abnormal brain white matter morphology	87	1.45833	Dbn1;Ireb2;Kif1b;Slc33a1;Atcay;Zdhhc13;Pax6;Shank3;Canx;Bicd2;Efnb1;Mbp;Nfix;Mapk8ip3;Rbfox3;Dscam;Psap;Ppm1l;Zdhhc17;Vangl2;Dcc;Tor1a;Ttl;Nipbl;Hspa5;Itsn1;Ptpn9;Epha4;March7;Fscn1;Klc1;Arfgef1;Ank2;Atr;Msi1;Fbxo45;Casp9;Ap3b1;Nfib;Plxna4;Polb;Trim9;Cacnb3;Qk;Bmi1;Plaa;Gli3;Ndst1;Fyn;Srgap3;Abi2;Rab18;Tbr1;Lynx1;Klf7;Sema3b;Nrp2;Dclk1;Efnb2;Gfap;Pura;Galc;Dhx35;Atoh7;Nfia;Csf1r;Arsa;Wasf1;Plp1;A…	1.28758e-05	0.000705552
MP:0011110	preweaning lethality, incomplete penetrance	191	1.28065	Smurf2;Htr1b;Ptms;Elovl6;Dbn1;Atp1a3;Arhgef1;Rundc1;Nme7;Ube2o;Lsm1;Prkab1;Otud6b;Zswim5;Wdr3;Fam49b;Trp53;Kcnq2;Hipk2;Ube2b;Ctsd;Agpat1;Gapdh;Capn7;Lrrk2;Rora;Lypd6;Ctdspl2;Cacna1b;Dnajc21;Bach1;Dnajc16;Agps;Actb;Vangl2;Rif1;Tor1a;Cbx5;Nacc1;Glg1;Ewsr1;Krt5;Chrnb2;Trmt1;Lhx6;Slc9a1;Fscn1;Sirt1;Klf3;Arhgef18;Rala;Smc6;Adcyap1r1;Oat;Ctdsp2;Col4a3bp;Sumo1;Dnmt3a;Rock1;Rhbdl1;Elavl3;Ccnt2;Ptp4a1;Nfa…	1.38816e-05	0.000754271
MP:0008918	microgliosis	28	1.96679	Trib2;Ndufs4;Atp1a3;Slc33a1;Scyl1;Scarb2;Lrrk2;Clcn7;Psap;Hsd17b4;Mfsd8;Slc20a2;Mapt;Cers6;Abhd12;Slc9a6;Hgsnat;Gns;Csf1r;Rho;Ercc2;Plp1;Ercc8;Tnfrsf1b;Zfp106;Ogg1;App;Sod1	1.41725e-05	0.000763663
MP:0000955	abnormal spinal cord morphology	118	1.37597	Lrp8;Dctn1;Kif1b;Slc33a1;Fkbp8;Nefm;Atcay;Ltn1;Scyl1;Pip5k1c;Pax6;Igf1;Shank3;Canx;Mmp24;Col25a1;Nefh;Gas7;C9orf72;Pik3c2a;Rab23;Unc5a;Kif3a;Egr3;Nkx2-9;Psap;Gria2;Zfyve26;Kif5a;Dcc;Tor1a;Dnajc11;Eef1a2;Epha4;Pex7;Cln8;March7;Sox10;Smn1;Vegfa;Als2;Rala;Klc1;Cntn2;Pde4b;Cacng2;Arih2;Ift172;Smad5;Apaf1;Cited2;Fbxo45;Sufu;Cacnb4;Reep1;Glrb;Isl2;Mapt;Igf1r;Ntrk2;Crlf1;Vcp;Hspd1;Sacs;Sema3e;Clip3;Tbce…	1.44995e-05	0.000774824
MP:0005404	abnormal axon morphology	78	1.48461	Sept8;Ireb2;Abca2;Nf2;Nefm;Prkab1;Scyl1;Canx;Mmp24;Nefh;Efnb1;Mbp;Lrrk2;Ptpn13;Psap;Ppm1l;Bace1;Vcan;Hspa5;Ephb3;Hspg2;Epha4;Sox10;Hapln2;Slc9a1;Vegfa;Fscn1;Als2;Klc1;Ank2;Hepacam;Cyth1;Scn1b;Vapb;Nrcam;Reep1;Aatk;Isl2;Trim2;Mapt;Qk;Tlr3;Hgs;Abcd2;L2hgdh;Map1a;Spg20;Dclk1;Cacna1a;Efnb2;Pura;Sept7;Galc;Egln3;Arsa;Vps54;Agrn;Efnb3;Plp1;Lrsam1;Gjb1;Ephb2;Prph;Ldlr;C1qa;Zfp106;Apoe;Pmp22;Gabbr1;Trim3…	1.58154e-05	0.000838216
MP:0000788	abnormal cerebral cortex morphology	119	1.37137	Mkks;Lig4;Lrp8;Pex13;Ireb2;Ptpra;B4galt2;Apc2;Prkab1;Zdhhc13;Pax6;Bicd2;Prrt2;Id4;Nfix;Mapk8ip3;Ppt1;Eml1;Adcy1;Dscam;Clcn7;Zdhhc17;Pafah1b1;Dyrk1a;Gm2a;Ttl;Foxg1;Ppargc1a;Hspa5;Uchl5;Epha4;Pex7;Cycs;Lhx6;E2f5;Ywhae;Gclm;Ccdc88a;Arfgef1;Msi1;Wdfy3;Arl6;Apaf1;Casp9;Ap3b1;Plxna4;Sod2;Sorcs2;Bloc1s2;Polb;Reep1;Xrcc4;Slc20a2;Egfr;Mapt;Pex5;Ntrk2;Lmnb2;Fubp1;Gli3;Pten;Ube3a;Fyn;Bbs1;Ophn1;Arfgef2;Pdcd…	1.61969e-05	0.000851457
MP:0002918	abnormal paired-pulse facilitation	34	1.82375	Add2;Chrm1;Rock2;Shisa9;Rbfox3;Vamp2;Rnf112;Tnik;Ptprd;Bace1;Camk2a;Lrrtm3;Slc8a2;Vdac3;Dlg4;Foxp2;Mapt;Grik3;Unc13c;Lynx1;Cspg5;Spred1;Cnr1;Cacna1a;Stx1a;Sct;Fgf22;Kcna1;Stxbp5l;Rims1;Grik2;Syt2;Snap91;Snph	2.02336e-05	0.00105509
MP:0002229	neurodegeneration	164	1.29713	Cacna1d;Ndufs4;Lrp8;Dctn1;Pex13;Ireb2;Slc33a1;Nefm;Vegfb;Atcay;Ltn1;Scyl1;Pgam5;Lztfl1;Hpca;Col25a1;Nefh;Pitrm1;Scarb2;Atp6ap1;Ctsd;Glb1;Ppt1;Rora;Ptbp2;Coq9;Clcn7;Psap;Hsd17b4;Gria2;Zfyve26;Vldlr;Mef2d;Tor1a;Ppargc1a;Kif1a;Eef1a2;Cln8;March7;Atxn3;Sox10;Slc9a1;Vegfa;Stra6;Als2;Klc1;Mfsd8;Grid2;Apaf1;Gjb6;Slc6a6;Mgrn1;Cers1;Sod2;Nphp4;Vapb;Reep1;Chm;Slc19a2;Flt1;Mpv17;Rpgr;Slc1a3;Trim2;Sdccag8;Ap…	2.43305e-05	0.00125857
MP:0006036	abnormal mitochondrial physiology	71	1.49616	Ndufs4;Pex13;Mto1;Trap1;Esrrg;Pabpn1;Letm1;Pgam5;Ptcd2;Pitrm1;Bid;Noa1;Uqcrfs1;Sdhd;Lrrk2;Coq9;Egln2;Ryr1;Col4a3bp;Vdac3;Tfam;Apaf1;Casp9;Slc25a23;Sod2;Lbr;Sucla2;Thra;Pdss2;Vcp;Hspd1;Rnaseh1;Sacs;Opa1;Sqstm1;Polg2;Ptcd1;Prdx3;Cdk5rap1;Suclg2;Bcs1l;Camkmt;Cisd2;Ppif;Lep;Abcg2;Surf1;Pink1;C1qbp;Opa3;Top1mt;Mtfr1;Rpl13a;Rhot1;Tfb1m;Nos1;Kcna1;Zfp106;Gpx1;Gpt2;Hprt;Mfn2;Afg3l2;Gpx4;Pnpt1;Trp53inp1;P…	2.69248e-05	0.00138171
MP:0020167	abnormal vertical activity	98	1.40348	Trib2;Cplx2;Ireb2;Abca2;Grin1;Wsb2;Bckdk;Ptpra;Gria4;Pgam5;Shank3;Isca1;Pitrm1;Trmt1l;Glb1;Sez6;Vezt;Limk1;Rtn4r;Coq9;Psap;Gad2;Zdhhc17;Vangl2;Fmr1;Slc25a12;Clock;Psip1;Dixdc1;Tom1l2;Crebrf;Gtf2i;Hrh1;Atxn3;Smn1;Rgs4;Ghrhr;Pde4b;Cacng2;Gaa;Slc12a5;Grid2;Tardbp;Ddhd2;Gjb6;Bex2;Pcsk1n;Gtf2ird1;Hmgn1;Nrcam;Dlg4;Grin2d;Creb1;Cers6;Ndfip2;Nlgn3;Pde10a;Cnr1;Sp4;Slc9a6;Thrb;Rai1;L2hgdh;Rnf10;Cpe;Vps35;N…	2.84316e-05	0.00144755
MP:0002888	abnormal NMDA-mediated synaptic currents	16	2.36014	Dlgap3;Grin1;Mapk8ip2;Eps8;Shank3;Clstn1;Cacnb3;Dlg4;Tcf4;Dapk1;Wasf1;Grin2b;Grin2c;Fosb;Grin2a;Slc6a9	3.12164e-05	0.00156469
MP:0004384	small interparietal bone	16	2.36014	Nell1;Wdr19;Bmper;Rps6ka3;Sc5d;Psip1;Fgfr3;Prkra;Chuk;Mn1;Runx2;Mnt;Bmp1;Tgfb2;Msx2;Gja1	3.12164e-05	0.00156469
MP:0009701	abnormal birth body size	95	1.40838	Ilf3;Smarcad1;Esrrg;Stim1;Dnm2;Pax6;Igf1;Dgat2;Hipk2;Sc5d;Kdm6a;Grb10;Bcl11b;Errfi1;Usf2;Cnot3;Slc17a6;Irs2;Abhd5;Glg1;Nipbl;Cebpa;Kif1a;Dock1;Ryr1;Pex7;Epas1;Ghr;Pds5a;Irs1;Gga2;Grid2;Dnajb9;Chuk;Pik3cb;Casp9;Ptp4a2;Dusp16;Polb;Sec23b;Gba;Dgkd;Gnas;Slc4a4;Igf1r;Pds5b;Hspb11;Ercc1;Cyld;Bbs1;Bbs7;Hat1;Bbs4;Baz1b;Nek1;Yy1;Ncoa6;Fkrp;Rasa3;Pknox1;Dact1;Hdac2;Elovl1;Ppp1r15b;Runx2;Tsn;Mnt;Igfbp4;Ola1…	3.15882e-05	0.00157115
MP:0001544	abnormal cardiovascular system physiology	540	1.13955	Cacna1d;Atg5;Mkks;Ndufs4;Egln1;Hcn2;Vav3;Pdgfb;Zfand5;Bbs5;Tax1bp1;Ncor1;Crk;Add2;H1fx;Kif1b;Bin1;Mto1;Grin1;Sos1;Wsb2;Capn2;Hdac7;Tbk1;Aggf1;Esrrg;Stim1;Cog6;Vegfb;Ptk2b;Mttp;Prkab1;Bmper;Ltbp4;Txnrd2;Pax6;Igf1;Pik3ca;Slc30a5;Ptprm;Mapkap1;Ptpro;Adam17;Adamts3;Memo1;Kcnip2;Git1;Rock2;Trp53;Arid2;Prrc2b;Mydgf;Pik3c2a;Prkca;Ppm1a;Ppp2r5c;Agpat1;Ankrd17;Rb1cc1;Sdhd;Inf2;Rnf4;Lrrk2;Vip;C1galt1;Rapge…	3.56145e-05	0.00175789
MP:0001458	abnormal object recognition memory	39	1.71727	Kcnh3;Ncor1;Atp1a3;Camk2b;Gria4;Shank3;Git1;Rbfox3;Prrt1;Auts2;Tnik;Syn2;Fmr1;Gnai1;Camk2a;Fzr1;Ccdc88a;Slc8a2;Pde4b;Nqo2;Tardbp;Carf;Cacnb3;Mapt;Thra;Ywhaz;Zbtb20;Baiap2;Wasf1;Braf;Csk;Mecp2;Gabbr1;Asns;Nhlrc1;App;Lzts1;Dtnbp1;Kcnn2	3.71813e-05	0.00182132
MP:0000951	sporadic seizures	18	2.21264	Usf1;Mbp;Kcnab2;Usf2;Cplx1;Camk2a;Sox10;Cntn2;Kcnc2;Bmi1;Gnao1;Unc13b;Cacna1a;Nid1;Eif2b4;Mecp2;Gabbr1;Akt3	4.54617e-05	0.00221019
MP:0001951	abnormal breathing pattern	115	1.35168	Derl2;Ndufs4;Zfand5;Ilf3;Pex13;Chst11;Grin1;Adk;Fkbp8;Ltbp4;Dvl3;Smpd3;Adam17;Git1;Impad1;Kdm6a;Sox6;Dscam;Kif5a;Dcc;Ttl;Bsg;Foxg1;Hspa5;Cebpa;Eng;Ryr1;Itpa;Epas1;Tcof1;Chrnb2;Vegfa;Fscn1;Sirt1;Pds5a;Ldb3;Fgfr3;Sftpb;Prdm16;Nfib;Fkbp1a;Nr3c1;Itga9;Dgkd;Tmem38b;Foxp2;Egfr;Gnas;Pex5;Ntrk2;Kcna2;Mycn;Plaa;Scn1a;Gli3;Mn1;Pds5b;Ndst1;Phf14;Cpeb2;E2f3;Lpcat1;Scn8a;Neu1;Ptges3;Klf7;Col5a2;Agl;Thrb;Gad1;…	4.90734e-05	0.00236798
MP:0009703	decreased birth body size	93	1.39983	Ilf3;Smarcad1;Esrrg;Stim1;Dnm2;Pax6;Igf1;Dgat2;Hipk2;Sc5d;Kdm6a;Bcl11b;Errfi1;Usf2;Cnot3;Slc17a6;Irs2;Abhd5;Glg1;Nipbl;Cebpa;Kif1a;Dock1;Ryr1;Pex7;Epas1;Ghr;Pds5a;Irs1;Gga2;Grid2;Dnajb9;Chuk;Pik3cb;Casp9;Ptp4a2;Dusp16;Polb;Sec23b;Gba;Dgkd;Gnas;Slc4a4;Igf1r;Pds5b;Hspb11;Ercc1;Cyld;Bbs1;Bbs7;Hat1;Bbs4;Baz1b;Nek1;Yy1;Ncoa6;Fkrp;Rasa3;Pknox1;Dact1;Hdac2;Elovl1;Ppp1r15b;Runx2;Tsn;Mnt;Igfbp4;Ola1;Dhrs3…	5.10254e-05	0.00244393
MP:0001695	abnormal gastrulation	138	1.31331	Pik3c3;Wdr35;Dctn1;Axin1;Prkci;Atad3a;Nf2;Srf;Trim33;Usp9x;Numb;Smad2;Ugcg;Hus1;Ptpn12;Kdm6a;Tjp2;Ipmk;Ptk2;Kif3a;Drap1;Invs;Tsg101;Coq6;Otud5;Strap;Vangl2;Paxip1;Rps6ka6;Ezh2;Fgfr1;Rnf111;Ext1;Ttbk2;Tcof1;Ppp1r8;Mtch2;Nr6a1;Flcn;Dhx30;Ift172;Cul1;Rbbp7;Vcl;Smad5;Cited2;Sufu;Dcps;Cops2;Txnrd1;Flt1;Krit1;Exoc4;Cstf2;Ankrd11;Dnmt1;Qk;Rnf2;Acvr1;Stk11;Pnn;Pten;Wasl;Opa1;Stat3;Glmn;Mdm2;Polg2;Rangap1…	5.19183e-05	0.00246841
MP:0008414	abnormal spatial reference memory	35	1.75011	Kcnh3;Lrp8;Cplx2;Gria4;Shank3;Cacna1b;Gsk3b;Bace1;Camk2a;Cpeb3;Ddhd2;Hdac6;Carf;Mbnl2;Vrk3;Lrrc7;Tlr3;Shank1;Asic1;Eif2ak4;Sp4;Slc9a6;Ntan1;Gabrg2;Reln;Dgkb;Clstn2;Ldlr;Apoe;Hprt;Homer1;Ctnnb1;App;Gria1;Kcnj11	5.35127e-05	0.00252564
MP:0004859	abnormal synaptic plasticity	34	1.75976	Dbn1;Add2;Dpysl4;Camk2b;Pip5k1c;Shank3;Prrt2;Shisa9;Rbfox3;Adcy1;Gria2;Vldlr;Camk2a;Slc8a2;Nrgn;Mbnl2;Dlg4;Btbd9;Foxp2;Ntrk2;Nlgn3;Arhgef9;Cnr1;Thrb;Nrp2;Stx1a;Syngr1;Grin2b;Rims1;Lrfn2;Plat;Snap91;Clcn3;Gria1	5.83292e-05	0.00273302
MP:0011096	embryonic lethality between implantation and somite formation, complete penetrance	117	1.34308	Gnl3;Bmpr1a;Caml;Ncdn;Dld;Dnaja3;Amd1;Gnpnat1;Trim33;Pax6;Arf1;Cse1l;Smad2;Bysl;Sdhd;Ssrp1;Tjp2;Rapgef1;Drap1;Tsg101;Rybp;Paxip1;Pafah1b1;Ezh2;Trpm7;Fgfr1;Ext1;Ppp1r8;Rbx1;Smn1;Atr;Cdc42;Flcn;Cdc7;Taf10;Cul1;Ube2i;Tardbp;Cdan1;Mbd3;Wee1;Cops2;Mnat1;Anapc2;Chka;Pgm3;Abce1;Dicer1;Cops6;Acvr1;Pten;Cdk12;Nup62;Stat3;Mcm4;Mdm2;Kpnb1;Smarcc1;Rbbp6;Nmt1;Dpagt1;Nr5a2;Dhx36;Fh1;Smarca5;Ell;Nbn;Acly;Pknox1…	5.95929e-05	0.00277214
MP:0000950	abnormal seizure response to pharmacological agent	64	1.4985	Grik5;Kcnh3;Hcn2;Atp1a3;Grin1;Letm1;Gria4;Gria3;Stam;Ptpro;Prrt2;Kcnq2;Sez6;Rbfox3;Grm7;Eml1;Bsn;Faim2;Kcnip1;Lhx6;Cntn2;Slc12a5;Kcnc2;Mbnl2;Mt3;Slc1a3;Mapt;Slc1a2;Kcna2;Scn1a;Scn8a;Cnr1;Slc9a6;L2hgdh;Nrp2;Ppp1r9b;Jun;Cacna1a;Gfap;Zbtb20;Fgf14;Slitrk3;Gabrg2;Fgf22;Htr4;Kcnj6;Slc4a10;Kcna1;Lgi1;Grik2;Nr4a3;Clcn3;Mecp2;Kdm1a;Adamts4;Akt3;Plcb1;Nhlrc1;Scn2b;Kcnk2;Mapk10;Ryr2;Ap3m2;Plcl1	6.20482e-05	0.00286574
MP:0005405	axon degeneration	41	1.65695	Ndufs4;Slc33a1;Nefm;Nefh;Ctsd;Psap;Hsd17b4;Zfyve26;Kif1a;Cln8;Slc9a1;Vegfa;Als2;Klc1;Sod2;Vapb;Reep1;Sacs;Opa1;Scn8a;Rab18;Tbce;Lynx1;Hgs;Abcd2;Galc;Cisd2;Csf1r;Stxbp1;Plp1;Opa3;Lrsam1;Abcd1;Fuca1;Zfp106;Pmp22;Afg3l2;Mtmr2;Atp8a2;Mag;Dst	7.40952e-05	0.00339787
MP:0001923	reduced female fertility	113	1.34424	Nsmf;Pdgfb;Insl5;Smarcad1;Csf1;Abca2;Ubap2l;Pax6;Lpp;Arhgdia;Bcl2l1;Zfx;Ncoa2;Kitl;Rora;Rfwd3;Mark2;Dmc1;Fancg;Pde4d;Dido1;Asph;Scd2;Cenpb;Irs2;Nacc1;Gtf2i;Usp1;Sirt1;Fgfr3;Adcyap1r1;Grid2;Pank2;Cpeb3;Top3b;Apaf1;Slc6a6;Adcy3;Dmd;Lbr;Siah1a;Cask;Wwtr1;Fzd1;Thra;Cdc14b;Ube3a;Zbtb7b;Tpst1;Gas2;Nek1;Ap3d1;Atad2b;Per2;Nr2f2;Numbl;Nkx2-2;Tns1;Sp4;Inhbb;Ncoa6;Ovol1;Wnt3a;Nr5a2;Kit;Scai;H3f3a;Cacna1a;Nr…	7.57468e-05	0.00344915
MP:0011702	abnormal fibroblast proliferation	69	1.46448	Lig4;Gnl3;Recql;Trap1;Ube2o;Txnrd2;Lyar;Trp53;Hus1;Dcun1d1;Ncoa4;Ptk2;Fbxo4;Sertad2;Cacybp;Pcbp4;Fen1;Med1;Ski;Ing1;Mapk3;Fgfr3;Pole4;Jund;Uimc1;Btrc;Vcl;Pik3cb;Hmgn1;Polb;Txnrd1;Npm1;Igfbp7;Pak2;Sprtn;Slk;Phf14;Wasl;Mcm4;Stag1;Mdm2;Hat1;Ptges3;Arhgap1;Ncoa6;Ybx1;Jun;Nbn;Ppp1r13l;Ppp5c;Fndc3b;Dok1;Top1mt;Cbx2;Pdgfra;Phc2;Htatip2;Skil;Patz1;Cirbp;Cbx7;Mgea5;Mif;Tln2;Cdkn1a;Lzts1;Shmt2;Sod1;Lum	8.30876e-05	0.00375695
MP:0013189	abnormal exploration in a new environment	84	1.40804	Trib2;Zfp148;Atp1a3;Jtb;Cplx2;Crtc1;Tpgs2;Sh3kbp1;Grin1;Mapk8ip2;Mpst;Gria4;Shank3;Isca1;Trmt1l;Hipk2;Zdhhc8;Rtn4r;Ppt1;Prrt1;Auts2;Sirpa;Grm8;Gria2;Gsk3b;Fmr1;Clock;Bace1;Gtf2i;Hrh1;Atxn3;Slc9a1;Als2;Pde4b;Grid2;Ptprf;Car7;Erc2;Htr5a;9930012K11Rik;Foxp2;Cacna1c;Dact2;Igfbp7;Lypd6b;Serpini1;Pmpcb;Ophn1;Pde10a;Arhgef9;Cnr1;Sp4;Ppp1r9b;Bcl7a;Wfs1;Lamtor5;Grm1;Pkia;P2rx5;Eya3;Ercc2;Htr4;Lrrn1;Slc44a…	8.96997e-05	0.00402777
MP:0001486	abnormal startle reflex	115	1.33571	Htr1b;Grik5;Ndufs4;Atp1a3;Cplx2;Abca2;Mto1;Bicd1;Grin1;Ube2o;Esrrg;Nol8;Aebp2;Gria4;Pip5k1c;Cacna2d3;Gria3;Shank3;Scarb2;Mbp;Cyfip2;Zbtb24;Etfdh;Cacna1b;Auts2;Crbn;Fmr1;Lrrc4;Bace1;Ppargc1a;Dixdc1;Cacfd1;Fgf3;Cntnap4;Cacng2;Acbd3;Tardbp;Dnaja1;Adra2a;Bex2;Cdc123;Kif3c;Hmgn1;Glrb;Dlg4;Fgf11;Foxp2;Rnf103;Trappc2;Ankrd11;Grin2d;Fbxo41;Aldh2;Dnajc5;Pdss2;Fyn;Scn8a;Ctnna2;Gnao1;Nlgn3;Abhd12;Gng7;Ptprg…	9.13178e-05	0.00407214
MP:0013659	abnormal erythroid lineage cell morphology	311	1.18388	Gck;Sept8;Smurf2;Ldb1;Nsmf;Atl2;Egln1;Lig4;Pdgfb;Bbs5;Ncor1;Dbn1;Secisbp2;Ireb2;Zfp451;Add2;Rprd1b;Kif1b;Sos1;Wsb2;Usp38;Snx5;Pa2g4;Ep400;Ptpn2;Smap1;Mttp;Nol8;Prkab1;Ostm1;Hbs1l;Adam17;Adamts3;C9orf72;Jak2;Trp53;Ncor2;Pik3c2a;Tmpo;Zzef1;Agpat1;Chordc1;Nfe2l1;Gapdh;Hk1;Ampd3;Clstn1;Map2k7;Kitl;Kdm5c;Myo1c;Ap2a2;Zfpm1;Mmachc;Laptm5;B4galt1;Pex3;Fam107b;Dido1;Runx1;Scarb1;Tmem165;Smarca4;Dcbld2;Hap…	9.26696e-05	0.00408825
MP:0000778	abnormal nervous system tract morphology	75	1.43678	Ireb2;Kif1b;Slc33a1;Zdhhc13;Pax6;Shank3;Canx;Efnb1;Mbp;Nfix;Mapk8ip3;Dscam;Ppm1l;Vangl2;Dcc;Tor1a;Nipbl;Hspa5;Itsn1;Epha4;March7;Fscn1;Als2;Arfgef1;Ank2;Atr;Msi1;Fbxo45;Casp9;Ap3b1;Nfib;Plxna4;Trim9;Cacnb3;Prickle1;Bmi1;Plaa;Gli3;Ndst1;Fyn;Hspd1;Abi2;Rab18;Tbr1;Lynx1;Klf7;Hgs;Sema3b;Nrp2;Epha8;Dclk1;Efnb2;Gfap;Pura;Galc;Atoh7;Nfia;Csf1r;Wasf1;Efnb3;Ephb2;Sema3f;Psph;Man2c1;Arhgap5;Ctnnb1;Tubb2b;A…	9.29436e-05	0.00408825
MP:0001489	decreased startle reflex	63	1.48689	Htr1b;Ndufs4;Mto1;Bicd1;Aebp2;Gria4;Pip5k1c;Cacna2d3;Gria3;Shank3;Mbp;Cyfip2;Cacna1b;Crbn;Fmr1;Dixdc1;Cacfd1;Fgf3;Cacng2;Adra2a;Kif3c;Hmgn1;Dlg4;Foxp2;Rnf103;Trappc2;Ankrd11;Dnajc5;Scn8a;Gnao1;Nlgn3;Abhd12;Ptprg;Pex5l;Tcf4;Fbxo11;Arrdc1;Arl6ip1;Nedd4l;Ywhaz;Nin;Btg2;Dvl1;Nptn;Comt;Tmod2;Apoe;Myo6;Fbxo2;Peli1;Mecp2;Bbs2;Abl2;Plcb1;Usp53;Atp8a2;Mag;Foxo3;Atp2b2;Elmod1;Dst;Evl;Gipc3	9.48378e-05	0.00414339
MP:0002757	decreased vertical activity	70	1.45431	Trib2;Cplx2;Ireb2;Grin1;Wsb2;Bckdk;Ptpra;Gria4;Pgam5;Shank3;Isca1;Pitrm1;Trmt1l;Glb1;Sez6;Vezt;Rtn4r;Coq9;Vangl2;Psip1;Dixdc1;Gtf2i;Hrh1;Atxn3;Smn1;Ghrhr;Cacng2;Gaa;Slc12a5;Grid2;Ddhd2;Gjb6;Bex2;Pcsk1n;Gtf2ird1;Hmgn1;Nrcam;Dlg4;Grin2d;Creb1;Nlgn3;Pde10a;Cnr1;Sp4;Thrb;Cpe;Vps35;Nr1d1;Wfs1;Adh7;Mfsd2a;Comt;Abcd1;Apoe;Grin2c;Plat;Hprt;Mecp2;Sh3gl2;Crhr2;Ogg1;Grin2a;Ap4e1;Cdh4;Pstpip2;Ubr1;Camk4;Kcnn…	9.77614e-05	0.00424245
MP:0008840	abnormal spike wave discharge	17	2.18057	Kcnh3;Hcn2;Atp1a3;Gria4;Lhx6;Elavl3;Adra2a;Scn1a;Ube3a;Scn8a;Gnao1;Celf4;Ap3d1;Cacna1a;Lgi1;Hdac4;Nhlrc1	0.000101864	0.00439101
MP:0011101	prenatal lethality, incomplete penetrance	140	1.29475	Mkks;Lig4;Nell1;Eif2ak3;Wnt7a;Tbk1;Pgam5;Pax6;Igf1;Smad2;Rock2;Trp53;Kcnq2;Porcn;Tasp1;Srebf2;Bcl2l1;Ctsd;Kdm6a;Mmp14;Kitl;Vezf1;Smchd1;Slc9a3r1;Tial1;Cebpb;Dscam;Psap;Xrcc5;Dido1;Add1;Fgfr1;Kif1a;Itpa;Gtf2i;Epas1;Cbfb;Sox10;Cycs;Pds5a;Twsg1;Atr;Dhcr24;Luzp1;Gopc;Prdm16;Cited2;Casp9;Mgrn1;Ebp;Bloc1s2;Polb;Shb;Lbr;Chm;Atrx;Hnrnpa1;Orai1;Wwtr1;Egfr;Gnas;Ptch1;Spr;Dnmt1;Fubp1;Gli3;Pds5b;Pten;Nup35;E…	0.000104546	0.00447677
MP:0000937	abnormal motor neuron morphology	67	1.46416	Lrp8;Dctn1;Nefm;Atcay;Ltn1;Scyl1;Igf1;Col25a1;Nefh;Gas7;Unc5a;Egr3;Nkx2-9;Zfyve26;Kif5a;Dnajc11;Eef1a2;Epha4;Cln8;Sox10;Smn1;Vegfa;Als2;Cacng2;Apaf1;Fbxo45;Cacnb4;Reep1;Isl2;Mapt;Ntrk2;Crlf1;Vcp;Hspd1;Sacs;Sema3e;Clip3;Tbce;Ntf3;Gli2;Top2b;Sort1;Nkx2-2;Rfx4;Erbb2;Ar;Bcl2;Kif5c;Vps54;Efnb3;Lmx1b;Rhot1;Nos1;Gdap1;Zfp106;Phox2b;Gphn;Ighmbp2;Afg3l2;Gfra1;Islr2;Atp8a2;Fus;Alcam;Lifr;Sod1;Cntfr	0.000105549	0.00449001
MP:0004174	abnormal spine curvature	106	1.34793	Ndufs4;Smarcad1;Nell1;Wdr19;Ireb2;Kif1b;Fkbp8;Zdhhc13;Slc30a5;Cacnb1;Trp53;Mtf2;Nfix;Mmp14;Wdr37;Egr3;Dscam;Psap;Zfyve26;Hapln1;Rxra;Psip1;Ewsr1;Tom1l2;Ryr1;Hspg2;Smn1;Vegfa;Ski;Mllt3;Fgfr3;Atr;Nr6a1;Gaa;Mbtd1;Samd4;Hip1;Fbxo45;Mbnl2;Smad3;Gtf2ird1;Reep1;Lbr;Slc20a2;Cask;Ankrd11;Ptch1;Zmpste24;Plaa;Cdc14b;Sumf1;Slc39a14;Gli3;Sprtn;Lasp1;Vcp;Atxn7;Slc26a2;Ercc1;Sqstm1;Neu1;Stag1;Gli2;Top2b;Col5a2;…	0.000109326	0.00462026
MP:0002885	abnormal AMPA-mediated synaptic currents	18	2.12413	Grin1;Mapk8ip2;Gria4;Rps6ka3;Shisa9;Adarb1;Gria2;Slc17a6;Cacng2;Atad1;Dlg4;Vrk3;Cacng8;Nlgn3;Ppp1r9b;Grin2b;Gria1;Cdc42ep4	0.000110835	0.00465363
MP:0001475	reduced long term depression	24	1.91363	Ptpn4;Chrm1;Shank3;Raver1;Rbfox3;Camk2a;Grid2;Plcb4;Foxp2;Lrrc7;Grm2;Arhgef9;Cspg5;Cnr1;Ube2a;Prkar1b;Ppp1r9b;Gfap;Grm1;Pink1;St8sia4;Wasf1;Scn4b;Camk4	0.000113423	0.00470125
MP:0011634	abnormal mitochondrial inner membrane morphology	24	1.91363	Ndufs4;Pex13;Mto1;Pgam5;Noa1;Lrrk2;Dnajc11;Slc8a1;Tfam;Mpv17;Vcp;Hspd1;Rnaseh1;Opa1;Polg2;Ptcd1;Cdk5rap1;Hgsnat;Acad8;Cisd2;Abcg2;Hprt;Afg3l2;Sod1	0.000113423	0.00470125
MP:0003088	abnormal prepulse inhibition	86	1.39404	Trib2;Atp1a3;Grin1;Rab3ip;Gria4;Akt1;Kcnq2;Zdhhc8;Cyfip2;Grm8;Yipf5;Gad2;Ezh1;Zdhhc17;Gsk3b;Fmr1;Acvr1b;Bace1;Tmem108;Cntnap4;Ccdc88a;Grid2;Fkbp10;Anks1b;Timp2;Clvs1;Adra2a;Tulp3;Hmgn1;Atp6v1c1;Pdlim5;Nrcam;Dnajb12;Mat2a;Rnf103;Lrrc7;Ntrk2;Setmar;Pten;Plekhm1;Gna11;Ctnna2;Srgap3;Mta3;Bbs7;Ptpn5;Tcf4;Arrdc1;Ppp2r5d;Laptm4b;Atp2a2;Nedd4l;Nrxn1;Ywhaz;Nin;Rnf10;Cpe;Lpar1;Slc2a3;Reln;Dars;Ptdss1;Dvl1;…	0.000115548	0.00474235
MP:0001575	cyanosis	94	1.37286	Ilf3;Zfp148;Kif1b;Grin1;Snx5;Fkbp8;Stim1;Dvl3;Col25a1;Smpd3;Adam17;Git1;Mapk8ip3;Errfi1;Epha3;Smarca4;Slc17a6;Atf2;Kif5a;Foxg1;Vcan;Hspa5;Dock1;Ryr1;Epas1;Usp1;Sox10;Vegfa;Ywhae;Ldb3;Sftpb;Luzp1;Nfib;Acvr2b;Nr3c1;Polb;Gba;Tmem38b;Cgn;Egfr;Tmtc3;Igf1r;Mn1;Pds5b;Hspb11;Ndst1;Phf14;Lpcat1;Cyld;Bclaf1;Clip3;Klf7;Cux1;Yy1;Gad1;Ybx1;Nedd4l;Jun;Erbb2;Zeb1;Pou3f1;Hdac2;Kdm6b;Runx2;Ror1;Ola1;Wnt2;Dlg1;Jag…	0.000115882	0.00474235
MP:0002068	abnormal parental behavior	66	1.464	Ndufs4;Crtc1;Grin1;Ptpra;Camk2b;Oxtr;Mbp;Atp13a2;Glb1;Rora;Dscam;Nsdhl;Xrcc5;Crebrf;Dock7;Epha4;Oca2;Sirt1;Ing1;Sftpb;Ptprf;Ap3b1;Gtf2ird1;Glrb;Dlg4;Vrk3;Lrrc7;Cdkl5;Thra;Mgat5;Shank1;Ube3a;Fyn;Tpst1;Mbd2;Ctnna2;Mest;Col5a2;Per2;Gnal;Pex5l;Cspg5;Cux1;Inhbb;Nrxn1;Cacna1a;Zeb1;Grm1;Rims2;Dvl1;Kcnj6;Adcyap1;Peg3;Nos1;Apoe;Rims1;Sox1;Ddc;Fosb;Ocln;Snap91;Mecp2;Ccnd1;Dgcr8;Apc;Oxt	0.000118972	0.00483821
MP:0000136	abnormal microglial cell morphology	40	1.63899	Trib2;Ndufs4;Csf1;Atp1a3;Slc33a1;Scyl1;Scarb2;Ctsd;Lrrk2;Clcn7;Psap;Hsd17b4;Mfsd8;Il18;Slc20a2;Mapt;Sumf1;Cers6;Neu1;Abhd12;Abcd2;Slc9a6;Hgsnat;Gns;Galc;Csf1r;Rho;Arsa;Ercc2;Plp1;Ercc8;Ldlr;Tnfrsf1b;Abcd1;Zfp106;Ogg1;App;Pstpip2;Ins2;Sod1	0.000125108	0.00505592
MP:0002272	abnormal nervous system electrophysiology	121	1.31724	Sept8;Cacna1d;Kcnh3;Hcn2;Atp1a3;Grin1;Chrm1;Nf2;Nefm;Dnm1;Gria4;Shank3;Canx;Git1;Kcnq2;Shisa9;Mbp;Kcnab2;Lrrk2;Kcnab1;Cacna1b;Madd;Gria2;Trpc3;Bsn;Fmr1;Clock;Fgfr1;Hspg2;Lrrtm3;Chrnb2;Per3;Als2;Gclm;Cacng2;Slc12a5;Elavl3;Grid2;Kcnc2;Aldh5a1;Rgs2;Scn1b;Cacnb4;Trpc1;Nrcam;Reep1;Gnaq;Cdkl5;Kcna2;Scn1a;Creb1;Senp2;Ube3a;Kcnj16;Scn8a;Sptbn2;Atp1a2;Ap3d1;Kcnk9;Pde10a;Abcd2;Per2;Tcf4;Thrb;Rai1;Gad1;Kit;…	0.000126325	0.00507341
MP:0006208	lethality throughout fetal growth and development	156	1.27135	Thap1;Lig4;Pdgfb;Ncor1;Wdr19;Crk;Sos1;Capn2;Sec24b;Tbk1;Stim1;Maf;Adam17;Ick;Adamts3;Gabpa;Jak2;Trp53;Ncor2;Rb1cc1;Nfe2l1;Rnf4;C1galt1;Kitl;Vezf1;Ptk2;Aco1;Rictor;Zfpm1;Palld;Runx1;Tgfbr3;Gsk3b;Lama5;Tle3;Rxra;Fgfr1;Dock1;Ryr1;Csnk1d;Ptpn9;Pbx1;Jarid2;Epas1;Cbfb;Smn1;Vegfa;Ski;Morf4l1;Sirt1;Ssbp3;Klf3;Ikbkb;Pole4;Sumo1;Nedd4;Arih2;Thoc1;Senp1;Nfat5;Apaf1;Pik3cb;Cited2;Sufu;Sod2;Tulp3;Fkbp1a;Cul4b…	0.000130422	0.00520559
MP:0004262	abnormal physical strength	184	1.24503	Pik3c3;Bbs5;Ilf3;Ireb2;Slc33a1;Mto1;Bicd1;Wsb2;Mapk8ip2;Ube2o;Smap1;Lsm1;Ctdsp1;Camk2b;Ltn1;Scyl1;Gria4;Shank3;Maf;Slc30a5;Akt1;Arhgdia;Gas7;Trmt1l;Ctsd;Klhl8;Usp19;Zzef1;Ppp2r5c;Syt7;Rbfox3;Rora;Wdr37;Cacna1b;Trak1;Otub1;Psap;Gria2;Fmr1;Tor1a;Psip1;Bace1;Cbx5;Ppargc1a;Ryr1;Eef1a2;Epha4;Cycs;Trmt1;Lhx6;Smn1;Vegfa;Als2;Ghrhr;Itsn2;Rab11fip5;Gaa;Dnmt3a;Tardbp;Dnaja1;Ramp1;Wdr47;Xbp1;Sod2;Gtf2ird1;G…	0.000135059	0.00532592
MP:0002092	abnormal eye morphology	497	1.13398	Smurf2;Thap1;Mkks;Ndufs4;Kcnh3;Tbc1d20;Npat;Pdgfb;Bbs5;Prps1;Dbn1;Wdr19;Secisbp2;Pde6d;Lca5;Chst11;Megf10;Rundc1;Sos1;Wsb2;Ncdn;Adk;Fkbp8;Sec24b;Ptpn2;Dnm2;Vegfb;Lsm1;Prkab1;Hs2st1;Hip1r;Scyl1;Bmper;Pgam5;Dvl3;Pax6;Lztfl1;Maf;Pik3ca;Idh3a;Ostm1;Notch1;Sema6a;Hbs1l;Mapkap1;Smad2;Adam17;Adamts3;Fam49b;Slc30a4;Itgb1bp1;Rock2;Trp53;Snip1;Prrc2b;Srebf2;Hipk2;Rere;Ctsd;Nfix;Snrnp27;Zbtb24;Sdc2;Mapk8ip3…	0.000135084	0.00532592
MP:0030190	small snout	62	1.47509	Ddx10;Adamts2;Dvl3;Pax6;Ostm1;Hbs1l;Itgb1bp1;Impad1;Rere;Mdga2;Mmp14;Asph;Hapln1;Fgfr1;Dock1;Hspg2;Pbx1;Gtf2i;Sirt1;Fgfr3;Prkra;Ift172;Prdm16;Apaf1;Chuk;Gtf2ird1;Egfr;Prickle1;Cdk2ap1;Gpc6;Pds5b;Trpm6;Slc35d1;Baz1b;Nek1;Mia3;Arid5b;Fbxo11;Rai1;Dhx35;Lpar1;Bcl2;Col11a1;Dlg1;Opa3;Ryk;Wwp2;Gldc;Satb2;Hic1;Tubb2b;Rpl38;Gja1;Gusb;Inppl1;Tmco1;Col11a2;Fgfr2;Nisch;Tiparp;E2f4;Ddr2	0.000143885	0.00562877
MP:0003948	abnormal gas homeostasis	197	1.23394	Cspg4;Bbs5;Ncor1;Ilf3;Zfp148;Kif1b;Grin1;Wsb2;Snx5;Bckdk;Fkbp8;Stim1;Letm1;Dvl3;Akt1;Col25a1;Smpd3;Pitrm1;Adam17;Mgll;Git1;Mark4;Hipk2;Ncor2;Mapk8ip3;Tnks;Ampd3;Errfi1;Epha3;Ccny;Cnot3;Egln2;Smarca4;Actb;Slc17a6;Sertad2;Atf2;Kif5a;Rps6kb1;Prmt3;Ube3c;Foxg1;Ppargc1a;Vcan;Hspa5;Fgfr1;Dock1;Ryr1;Ddah1;Epas1;Usp1;Sox10;Vegfa;Ywhae;Sirt1;Tbc1d4;Ldb3;Klf3;Fosl2;Sftpb;Nr6a1;Luzp1;Grid2;Cyb561;Samd4;Pnrc…	0.000144506	0.00562877
MP:0001574	abnormal oxygen level	105	1.34099	Ilf3;Zfp148;Kif1b;Grin1;Snx5;Fkbp8;Stim1;Dvl3;Col25a1;Smpd3;Adam17;Git1;Mapk8ip3;Errfi1;Epha3;Smarca4;Slc17a6;Atf2;Kif5a;Foxg1;Vcan;Hspa5;Dock1;Ryr1;Epas1;Usp1;Sox10;Vegfa;Ywhae;Ldb3;Fosl2;Sftpb;Luzp1;Grid2;Xbp1;Nfib;Sod2;Acvr2b;Nr3c1;Polb;Gba;Tmem38b;Cgn;Egfr;Tmtc3;Igf1r;Mn1;Pds5b;Hspb11;Ndst1;Phf14;Lpcat1;Cyld;Bclaf1;Clip3;Klf7;Cux1;Yy1;Gad1;Ybx1;Nedd4l;Jun;Erbb2;Zeb1;Pou3f1;Hdac2;Kdm6b;Hif1a;R…	0.000150506	0.00582737
MP:0011704	decreased fibroblast proliferation	51	1.5353	Lig4;Gnl3;Recql;Trap1;Ube2o;Txnrd2;Lyar;Hus1;Dcun1d1;Ncoa4;Ptk2;Sertad2;Fen1;Med1;Mapk3;Pole4;Jund;Uimc1;Btrc;Pik3cb;Polb;Txnrd1;Npm1;Igfbp7;Sprtn;Slk;Wasl;Mcm4;Stag1;Hat1;Ptges3;Arhgap1;Ncoa6;Ybx1;Jun;Nbn;Ppp1r13l;Ppp5c;Fndc3b;Top1mt;Cbx2;Phc2;Skil;Patz1;Cirbp;Mgea5;Mif;Tln2;Lzts1;Shmt2;Sod1	0.000153821	0.00592027
MP:0010053	decreased grip strength	110	1.33	Pik3c3;Bbs5;Ireb2;Slc33a1;Bicd1;Mapk8ip2;Lsm1;Ctdsp1;Camk2b;Ltn1;Scyl1;Gria4;Shank3;Gas7;Trmt1l;Klhl8;Zzef1;Ppp2r5c;Syt7;Rbfox3;Rora;Wdr37;Cacna1b;Otub1;Gria2;Fmr1;Tor1a;Psip1;Bace1;Ppargc1a;Ryr1;Epha4;Trmt1;Smn1;Ghrhr;Itsn2;Rab11fip5;Gaa;Tardbp;Dnaja1;Ramp1;Wdr47;Gtf2ird1;Nrcam;Dmd;Dlg4;Btbd9;Zmpste24;Thra;Kcna2;Fbxo41;Plaa;Dnajc5;Plekha3;Vcp;Sacs;Nsf;Dtna;Scn8a;Bbs4;Rwdd3;Rabac1;Ube2d3;Agl;Dcx;…	0.000158633	0.00603778
MP:0001943	abnormal respiration	199	1.23079	Derl2;Ndufs4;Egln1;Pdgfb;Zfand5;Ilf3;Nell1;Atp1a3;Pex13;Chst11;Kif1b;Grin1;Snx5;Adk;Fkbp8;Stim1;Bmper;Ltbp4;Dvl3;Pax6;Igf1;Col25a1;Smpd3;Adam17;Git1;Impad1;Mapk8ip3;Kdm6a;Glce;Sox6;Rora;Ptbp2;Dscam;Clcn7;Madd;Slc17a6;Atf2;Wnt7b;Kif5a;Ttll1;Dcc;Ttl;Bsg;Foxg1;Hspa5;Cebpa;Eng;Ryr1;Hspg2;Itpa;Jarid2;Epas1;Tcof1;Chrnb2;Sox10;Vegfa;Fscn1;Morf4l1;Sirt1;Pds5a;Ldb3;Fgfr3;Sftpb;Slc12a5;Prdm16;Pdgfa;Fbxo45;…	0.000158742	0.00603778
MP:0000102	abnormal nasal bone morphology	33	1.708	Nell1;Chst11;Pax6;Nkd1;Psip1;Fgfr1;Hspg2;Tcof1;Fgfr3;Prkra;Prdm16;Ankrd11;Prickle1;Baz1b;Arid5b;Rai1;Brd4;Runx2;Crkl;Mbd5;Ryk;Pdgfra;Wwp2;Satb2;Rpl38;Gja1;Gusb;Tmco1;Col11a2;Fgfr2;Tiparp;Fbln1;Ddr2	0.000167955	0.00635087
MP:0003887	increased hepatocyte apoptosis	27	1.81034	Adamts3;Entpd5;Rb1cc1;Adar;Ikbkb;Sec61a1;Xbp1;Sod2;Polb;Gba;Map2k4;Mycn;Aldh2;Sumf1;Cbs;Ercc1;Rbck1;Ncoa6;Jun;Il6ra;Rnf139;Ldlr;Iqgap2;Ctnnb1;Meis2;Slc20a1;Ikbkg	0.000171884	0.00646165
MP:0005452	abnormal adipose tissue amount	257	1.19589	Htr1b;Atl2;Ptms;Zfand5;Bbs5;Ncor1;Dbn1;Crtc1;H1fx;Sh3kbp1;Usp38;Bckdk;Ube2o;Ptpn2;Vegfb;Prkab1;Hip1r;Zdhhc13;Lztfl1;Dgat2;Amacr;Rps6ka3;Ostm1;Hbs1l;Akt1;Trp53;Mark4;Ncor2;Pik3c2a;Zzef1;Ppp2r5c;Ankrd26;Prdm4;Mark2;Ctdspl2;Ccny;Atp6v0a1;Cnot3;Pigf;Cebpb;Tnik;B4galt1;Pex3;Ppm1l;Adipor1;Sertad2;Irs2;Slc25a30;Rab6b;Fen1;Psip1;Ppargc1a;Ewsr1;Nipbl;Hspa5;Tom1l2;Cebpa;Ryr1;Dock7;Sra1;Hrh1;Ghr;Sirt1;Pds5a…	0.000181135	0.00677007
MP:0012349	increased susceptibility to induction of seizure by inducing agent	52	1.5189	Grik5;Kcnh3;Hcn2;Atp1a3;Letm1;Stam;Ptpro;Prrt2;Kcnq2;Rbfox3;Grm7;Eml1;Bsn;Faim2;Chrnb2;Kcnip1;Lhx6;Cntn2;Slc12a5;Kcnc2;Mbnl2;Mt3;Slc1a3;Slc1a2;Kcna2;Scn1a;Cnr1;Slc9a6;L2hgdh;Nrp2;Cacna1a;Gfap;Zbtb20;Fgf14;Slitrk3;Gabrg2;Htr4;Kcnj6;Kcna1;Lgi1;Grik2;Nr4a3;Mecp2;Adamts4;Akt3;Plcb1;Nhlrc1;Scn2b;Kcnk2;Ryr2;Ap3m2;Plcl1	0.000189768	0.00705197
MP:0000890	thin cerebellar molecular layer	15	2.21264	Mapk8ip2;Rora;Grid2;Cend1;Foxp2;Bmi1;Sptbn2;Thrb;Map1a;Aff1;Cacna1a;Grin2c;Ank3;Afg3l2;Atp2b2	0.000204147	0.00754295
MP:0009936	abnormal dendritic spine morphology	35	1.66542	Dbn1;Rps6ka5;Shank3;Rps6ka3;Git1;Rock2;Zdhhc8;Cyfip2;Clstn1;Rbfox3;Kdm5c;Rnf112;Fmr1;Bace1;Chmp2b;Nedd9;Lrrtm3;Tmem108;Ccdc88a;Slc12a5;Cpeb3;Dlg4;Arhgap44;Vrk3;Dlgap2;Srgap2;Scn1a;Srgap3;Nrp2;Dact1;Nptn;Lrfn2;Tspan7;Prss12;Lzts1	0.000214001	0.00781767
MP:0010292	increased alimentary system tumor incidence	35	1.66542	Smurf2;Lig4;Msh2;Ltbp4;Pax6;Trp53;Msh6;Dcc;Ptprt;Gnai2;Tff1;Smad3;Bap1;Ptch1;Stk11;Pten;Mdm2;Per2;Msh3;Atp2a2;Kit;Fem1a;Ssbp2;Atp2c1;Ppard;Htatip2;Men1;Ctnnb1;Pole;Mlh1;Apc;Trp53inp1;Lzts1;Pold1;Tcf7	0.000214001	0.00781767
MP:0001417	decreased exploration in new environment	48	1.53922	Trib2;Atp1a3;Cplx2;Crtc1;Tpgs2;Mapk8ip2;Mpst;Gria4;Shank3;Isca1;Trmt1l;Hipk2;Zdhhc8;Rtn4r;Ppt1;Auts2;Grm8;Gria2;Gsk3b;Bace1;Gtf2i;Hrh1;Atxn3;Slc9a1;Als2;Grid2;Car7;Foxp2;Cacna1c;Serpini1;Pde10a;Arhgef9;Cnr1;Sp4;Wfs1;Grm1;Ercc2;Htr4;Lrrn1;Atp1a1;Apoe;Plat;Hprt;App;Grin2a;Sppl3;Kcnj11;Adora2a	0.000219616	0.00797437
MP:0011635	abnormal mitochondrial crista morphology	23	1.88484	Ndufs4;Pex13;Pgam5;Noa1;Lrrk2;Dnajc11;Slc8a1;Tfam;Mpv17;Vcp;Hspd1;Rnaseh1;Opa1;Polg2;Ptcd1;Cdk5rap1;Hgsnat;Acad8;Cisd2;Abcg2;Hprt;Afg3l2;Sod1	0.000220757	0.00797437
MP:0002957	increased intestinal adenocarcinoma incidence	16	2.14559	Smurf2;Lig4;Msh2;Ltbp4;Dcc;Gnai2;Smad3;Msh3;Ssbp2;Ppard;Htatip2;Ctnnb1;Pole;Mlh1;Apc;Pold1	0.000225157	0.00808814
MP:0009358	environmentally induced seizures	21	1.93606	Ndufs4;Atp1a3;Usf1;Shank3;Prrt2;Mbp;Fmr1;Lhx6;Scn1b;Car7;Scn1a;Senp2;Ube3a;Fyn;Thrb;Nrp2;Plp1;Kcnj6;Lgi1;Gabbr1;Hdac4	0.000239475	0.00855495
MP:0004811	abnormal neuron physiology	203	1.21973	Cacna1d;Ndufs4;Lig4;Hcn2;Grasp;Lrp8;Atp1a3;Kif1b;Grin1;Nefm;Stim1;Dnm1;Apc2;Prkab1;Ltn1;Scyl1;Gria4;Zdhhc13;Pip5k1c;Rps6ka5;Pax6;Igf1;Shank3;Hpca;Bicd2;Ptprs;Gas7;Trp53;Kcnq2;Scarb2;Hipk2;Ncor2;Bcl2l1;Mbp;Mapk8ip3;Sdhd;Rbfox3;Rora;Unc5a;Myo1c;Eml1;Auts2;Coq9;Psap;Faf1;Xrcc5;Gria2;Zdhhc17;Bsn;Gsk3b;Pafah1b1;Fmr1;Tor1a;Cplx1;Foxg1;Med1;Hspa5;Kif1a;Itsn1;Camk2a;Pex7;Plxna2;Lhx6;Vegfa;Ywhae;Als2;Gclm…	0.000248887	0.00884231
MP:0001922	reduced male fertility	109	1.31791	Nsmf;Herc4;Lrp8;Insl5;Smarcad1;Csf1;Grin1;Mpst;Atcay;Elovl2;Gria3;Usp19;Strbp;Ncoa2;Kitl;Rfwd3;Usf2;Inpp5b;Fancg;Nkd1;Hsd17b4;Dido1;Hook1;Crem;Irs2;Psip1;Nacc1;Ddhd1;Ehd4;Epha4;Gtf2i;Hspa4l;Ghr;Oca2;Zfp105;Zfp318;Sirt1;Ghrhr;Odf2;Btrc;Grid2;Dnaja1;Apaf1;Hip1;Nr2c2;Adcy3;Lbr;Glrb;Ap1g1;Qk;Thra;Cdc14b;Cdk4;Ube3a;Pcyt1b;Ctnna2;Spag9;Nkx2-2;Cux1;Arid5b;Dcx;Ncoa6;Rad21;Ovol1;Aff1;Kit;Scai;H3f3a;Cacna1…	0.000261489	0.00923926
MP:0005391	vision/eye phenotype	534	1.12048	Smurf2;Thap1;Mkks;Ndufs4;Kcnh3;Tbc1d20;Npat;Pdgfb;Bbs5;Prps1;Dbn1;Wdr19;Secisbp2;Csf1;Pde6d;Lca5;Chst11;Megf10;Slc33a1;Rundc1;Sos1;Wsb2;Ncdn;Adk;Fkbp8;Sec24b;Ptpn2;Dnm2;Vegfb;Xpc;Lsm1;Prkab1;Hs2st1;Hip1r;Scyl1;Bmper;Pgam5;Dvl3;Pax6;Lztfl1;Shank3;Maf;Pik3ca;Idh3a;Ostm1;Notch1;Sema6a;Hbs1l;Mapkap1;Smad2;Adam17;Adamts3;Fam49b;Slc30a4;Itgb1bp1;Rock2;Trp53;Snip1;Prrc2b;Srebf2;Hipk2;Rere;Ctsd;Nfix;Snrn…	0.000290098	0.0101944
MP:0002906	increased susceptibility to pharmacologically induced seizures	51	1.50459	Grik5;Kcnh3;Hcn2;Atp1a3;Letm1;Stam;Ptpro;Prrt2;Kcnq2;Rbfox3;Grm7;Eml1;Bsn;Faim2;Kcnip1;Lhx6;Cntn2;Slc12a5;Kcnc2;Mbnl2;Mt3;Slc1a3;Slc1a2;Kcna2;Scn1a;Cnr1;Slc9a6;L2hgdh;Nrp2;Cacna1a;Gfap;Zbtb20;Fgf14;Slitrk3;Gabrg2;Htr4;Kcnj6;Kcna1;Lgi1;Grik2;Nr4a3;Mecp2;Adamts4;Akt3;Plcb1;Nhlrc1;Scn2b;Kcnk2;Ryr2;Ap3m2;Plcl1	0.000294253	0.0102845
MP:0000774	decreased brain size	95	1.34099	Thap1;Axin1;Kif1b;Bckdk;B4galt2;Prkab1;Zdhhc13;Ptprs;Trp53;Id4;Rere;Mapk8ip3;Ppt1;Rbfox3;Rnf112;Zfyve26;Syn2;Atf2;Zdhhc17;Dyrk1a;Foxg1;Nipbl;Hspa5;Itsn1;Ptpn9;Ghr;Cycs;Sirt1;Ssbp3;Ncam1;Ccdc88a;Pole4;Arfgef1;Atr;Vcl;Fbxo45;Cers1;Tulp3;Bloc1s2;Aatk;Foxp2;Egfr;Gpc1;Fbxo41;Arhgef2;Plaa;Dedd;Lmnb2;Phgdh;Scn1a;Ube3a;Atxn7;Pdcd6ip;Nlgn3;Tbr1;Top2b;Hgs;Tcf4;Slc9a6;Gnb1;Tkt;Ppp1r9b;Mbd1;Hdac2;Six3;Frs2;S…	0.000304321	0.0105792
MP:0002447	abnormal erythrocyte morphology	286	1.17514	Gck;Sept8;Smurf2;Nsmf;Atl2;Egln1;Pdgfb;Bbs5;Ncor1;Dbn1;Secisbp2;Ireb2;Zfp451;Add2;Rprd1b;Kif1b;Sos1;Wsb2;Usp38;Snx5;Pa2g4;Ep400;Ptpn2;Smap1;Mttp;Nol8;Prkab1;Ostm1;Hbs1l;Adam17;Adamts3;C9orf72;Jak2;Trp53;Pik3c2a;Tmpo;Zzef1;Agpat1;Chordc1;Nfe2l1;Gapdh;Hk1;Ampd3;Clstn1;Map2k7;Kitl;Kdm5c;Myo1c;Ap2a2;Zfpm1;Mmachc;Laptm5;B4galt1;Pex3;Fam107b;Dido1;Runx1;Scarb1;Tmem165;Smarca4;Dcbld2;Hapln1;Ints12;Prkaa…	0.000320623	0.0110864
MP:0004197	abnormal fetal growth/weight/body size	114	1.30357	Lig4;Npat;Smarcad1;Bmper;Otud6b;Pax6;Dgat2;Pik3ca;Akt1;Smpd3;Adam17;Slc43a2;Gabpa;Sc5d;Grb10;Inf2;Kitl;Ssr1;Xrcc5;Slc17a6;Vangl2;Lama5;Rxra;Glg1;Vcan;Nipbl;Hspa5;Ryr1;Csnk1d;Jarid2;Ghr;Ski;Morf4l1;Pds5a;Smc6;Pole4;Irs1;Col4a3bp;Nedd4;Senp1;Pdgfa;Cited2;Nfib;Sod2;Ptp4a2;Cul4b;Xrcc4;Dgkd;Sucla2;Egfr;Ptch1;Mycn;Fubp1;Gpc6;Creb1;Pds5b;Hspb11;Trpm6;E2f3;Ercc1;Mest;Stat3;Mcm4;Stag1;Celf4;Baz1b;Ptges3;M…	0.00032299	0.0111088
MP:0011088	neonatal lethality, incomplete penetrance	119	1.29547	Derl2;Zfp148;Smarcad1;Mospd3;Snx5;Sgta;Stim1;Dnm2;Pax6;Igf1;Maf;Pik3ca;Smad2;Adam17;Ptprs;Git1;Kcnq2;Efnb1;Tasp1;Tcf3;Ppp2r5c;Zfx;Sox6;Ranbp9;Cebpb;Dscam;B4galt1;Psap;Scarb1;Blmh;Rybp;Hapln1;Vangl2;Scd2;Cebpa;Kif1a;Pex7;Gtf2a1;Sox10;Oca2;Vegfa;Fscn1;Fgf3;Sirt1;Ldb3;Twsg1;Rara;Klf3;Mllt3;Sftpb;Ank2;Sumo1;Gga2;Grid2;Mbtd1;Ap3b1;Nfib;Aff4;Nr3c1;Polb;Gnaq;Cald1;Gnas;Ntrk2;Mn1;Cebpg;Sv2a;Sema3c;Ctnna2…	0.000326961	0.0111859
MP:0009142	decreased prepulse inhibition	64	1.43039	Trib2;Atp1a3;Grin1;Gria4;Akt1;Kcnq2;Zdhhc8;Grm8;Gad2;Ezh1;Zdhhc17;Gsk3b;Bace1;Tmem108;Ccdc88a;Fkbp10;Anks1b;Timp2;Clvs1;Adra2a;Tulp3;Hmgn1;Atp6v1c1;Nrcam;Mat2a;Lrrc7;Ntrk2;Pten;Plekhm1;Gna11;Ctnna2;Srgap3;Mta3;Ppp2r5d;Laptm4b;Atp2a2;Nedd4l;Nrxn1;Ywhaz;Nin;Rnf10;Cpe;Lpar1;Slc2a3;Dars;Dvl1;Atf7;Nptn;Comt;Tmod2;Prep;Stxbp5l;Lrfn2;Ppm1g;Mecp2;Ctnnb1;Dgcr8;Plcb1;Gnb1l;Mag;Foxo3;Elmod1;Dtnbp1;Gipc3	0.00034458	0.0117266
MP:0011099	lethality throughout fetal growth and development, complete penetrance	95	1.33461	Thap1;Lig4;Ncor1;Wdr19;Sec24b;Tbk1;Stim1;Ick;Adamts3;Gabpa;Jak2;Ncor2;Rb1cc1;Rnf4;C1galt1;Kitl;Vezf1;Rictor;Palld;Runx1;Tgfbr3;Gsk3b;Lama5;Rxra;Fgfr1;Ryr1;Pbx1;Jarid2;Epas1;Cbfb;Smn1;Vegfa;Morf4l1;Klf3;Ikbkb;Arih2;Thoc1;Senp1;Nfat5;Apaf1;Cited2;Sufu;Tulp3;Xrcc4;Dicer1;Npm1;Cacna1c;Stk11;Mapk14;Slk;Pcbp2;E2f3;Foxp1;Mcm4;Stag1;Myh10;Ate1;Gab1;Ncoa6;Ybx1;Kit;Jun;Rasa3;Sox4;Pknox1;Pde2a;Gfi1b;Runx2;M…	0.000373266	0.012604
MP:0001177	atelectasis	49	1.50582	Grin1;Snx5;Ltbp4;Igf1;Kcnq2;Impad1;Mapk8ip3;Sc5d;Kdm6a;Madd;Kif5a;Hspa5;Dock1;Epas1;Vegfa;Hmgb1;Sftpb;Slc12a5;Pdgfa;Nfib;Nr3c1;Polb;Eln;Tmem38b;Egfr;Igf1r;Ndst1;Lpcat1;Cyld;Hat1;Ptges3;Gad1;Nedd4l;Agrn;Tgfb2;Mapk6;Trps1;Slc32a1;Anp32b;Lhx4;Hhip;Syne1;Mgea5;Slit3;Fbxw8;Prop1;Lyst;Fstl1;Man1a2	0.00037426	0.012604
MP:0010293	increased integument system tumor incidence	40	1.57343	Nf2;Msh2;Trp53;Prkca;Errfi1;Msh6;Fbxo4;Smarca4;Actb;Tom1l2;Fzr1;Nqo2;Chuk;Bap1;Ptch1;Pten;Cyld;Mcm4;Mdm2;Atp2a2;Nbn;Plcd1;Grm1;Becn1;Ercc2;Atp2c1;Tnfrsf1b;Trim62;Ppard;Men1;Etv6;Hprt;Kras;Mlh1;Apc;Cdkn1a;Lzts1;Pold1;Tcf7;Cd34	0.000398137	0.0133386
MP:0011616	abnormal nonassociative learning	13	2.25602	Atp1a3;Auts2;Psap;Bace1;Chrnb2;Ccdc88a;Slc12a5;Cers6;Thrb;L2hgdh;Hprt;Dtnbp1;Psmc5	0.000407427	0.0135795
MP:0011089	perinatal lethality, complete penetrance	101	1.31844	Pdgfb;Nell1;Nup50;Crk;Grin1;Stim1;Hs2st1;Otud6b;Pax6;Cacnb1;L3mbtl3;Adam17;Mapk8ip3;Sc5d;Kdm6a;Tapt1;Kitl;Rfng;Vangl2;Tor1a;Rxra;Foxg1;Ryr1;Crim1;Jarid2;Sox10;Vegfa;Ywhae;Ski;Morf4l1;Fgfr3;Luzp1;Nedd4;Wdfy3;Ift172;Prdm16;Nfat5;Apaf1;Chuk;Cited2;Sod2;Nr3c1;Polb;Gba;Orai1;Sucla2;Egfr;Qk;Gli3;Pnn;Pik3r1;Mn1;Ndst1;Stat3;Znrf3;Itga6;Hat1;Gli2;Ptges3;Lmo4;Mia3;Rfx4;Gad1;Fbxw7;Kit;Erbb2;Fkrp;Zeb1;Nup98;…	0.000424859	0.0140879
MP:0009454	impaired contextual conditioning behavior	32	1.65624	Atp1a3;Camk2b;Git1;Kcnab2;Kdm5c;Crbn;Itsn1;Tmem108;Nrep;Ccdc88a;Carf;Hspa4;Atrx;Cdkl5;Efna3;Mapt;Cdc14b;Ube3a;Nlgn3;C1ql3;Sp4;Ube2a;Stx1a;Comt;Fuca1;Klf9;Mecp2;Tspan7;Homer1;Ctnnb1;Grin2a;Camk4	0.000451843	0.0148531
MP:0001954	respiratory distress	84	1.35418	Derl2;Ndufs4;Zfand5;Pex13;Chst11;Grin1;Fkbp8;Ltbp4;Dvl3;Smpd3;Adam17;Git1;Impad1;Kdm6a;Sox6;Dscam;Dcc;Bsg;Foxg1;Hspa5;Cebpa;Eng;Ryr1;Epas1;Tcof1;Vegfa;Pds5a;Ldb3;Fgfr3;Sftpb;Prdm16;Nfib;Fkbp1a;Nr3c1;Itga9;Dgkd;Tmem38b;Egfr;Gnas;Pex5;Mycn;Plaa;Gli3;Mn1;Pds5b;Ndst1;Phf14;E2f3;Lpcat1;Scn8a;Neu1;Ptges3;Col5a2;Thrb;Gad1;Nedd4l;Zeb1;Ednrb;Smpd1;Ror1;Ola1;Dlg1;Jag2;Tgfb2;Mapk6;Crb3;Trps1;Suco;Sox5;Prox1…	0.00045253	0.0148531
MP:0001258	decreased body length	125	1.27603	Ndufs4;Hcn2;Axin1;Tpgs2;Sos1;Sgta;Nol8;Bmper;Pax6;Igf1;Dgat2;Pik3ca;Rps6ka3;Hbs1l;Smpd3;Adam17;Itgb1bp1;Id4;Acsl3;Glce;Mark2;Cfl2;Usp42;Cnot3;Tnik;Ezh1;Dyrk1a;Prmt3;Ube3c;Adar;Rab6b;Abhd5;Cbx5;Ppargc1a;Ryr1;Dock7;Hspg2;Ghr;Stra6;Twsg1;Fgfr3;Ghrhr;Pole4;Irs1;Atr;Tpd52l2;Rab11fip5;Dnajc10;Rap2b;Ncald;Samd4;Clvs1;Sod2;Dusp11;Pias2;Btbd9;Hnrnpa1;Slc20a2;Phf2;Gnas;Ankrd11;Iqce;Prickle1;Thra;Mycn;Maf1;…	0.000493219	0.0160701
MP:0000266	abnormal heart morphology	486	1.1219	Smurf2;Plekhg5;Ldb1;Slc25a4;Egln1;Herc4;Vav3;Npat;Pdgfb;Tax1bp1;Ncor1;Wdr35;Smarcad1;Dbn1;Mospd3;Ireb2;Axin1;Crk;Chst11;Prkci;Bin1;Mto1;Sos1;Capn2;Hdac7;Sgta;Fjx1;Sec24b;Cog6;Dnm2;Vegfb;Prkab1;Letm1;Ltbp4;Otud6b;Txnrd2;Ptcd2;Pip5k1c;Snx25;Dvl3;Usp9x;Pik3ca;Dusp7;Pde12;Notch1;Mapkap1;Akt1;Numb;Smad2;Adam17;Adamts3;Memo1;Trp53;Arid2;Adam10;Prrc2b;Ncor2;Ube2b;Rere;Prkca;Cyfip2;Ppp2r5c;Sc5d;Ptpn12;Kd…	0.000499163	0.0160701
MP:0002199	abnormal brain commissure morphology	63	1.41879	Ireb2;Kif1b;Slc33a1;Zdhhc13;Pax6;Shank3;Canx;Efnb1;Mbp;Nfix;Mapk8ip3;Dscam;Ppm1l;Vangl2;Dcc;Nipbl;Hspa5;Itsn1;Epha4;March7;Fscn1;Arfgef1;Ank2;Atr;Msi1;Fbxo45;Casp9;Nfib;Plxna4;Trim9;Bmi1;Plaa;Gli3;Ndst1;Fyn;Abi2;Rab18;Tbr1;Lynx1;Klf7;Sema3b;Nrp2;Dclk1;Efnb2;Gfap;Galc;Nfia;Csf1r;Wasf1;Ephb2;Sema3f;Psph;Man2c1;Arhgap5;Ctnnb1;Tubb2b;Akt3;Nrp1;App;Ap4e1;Fgfr2;Arid1b;Enah	0.000503657	0.0160701
MP:0001650	abnormal seizure response to electrical stimulation	18	1.96679	Atp1a3;Dnm1;Kcnq2;Crem;Slc1a3;Prickle1;Fcgr2b;Scn1a;Gfra2;Gnao1;Celf4;Scn9a;Apoe;Fosb;Akt3;Nhlrc1;Grin2a;Ap3m2	0.000504713	0.0160701
MP:0003484	abnormal channel response	18	1.96679	Hcn2;Cacna1b;Trpm7;Bace1;Cacnb3;Ptpre;Kcna2;Kcnd2;Gnao1;Cacna1a;Kcnip3;Arpp21;Dpp6;Cacna1e;Nalcn;Cacna2d1;Il6st;Slc8a3	0.000504713	0.0160701
MP:0001364	decreased anxiety-related response	65	1.41001	Htr1b;Faah;Atp1a3;Ddr1;Dnajc9;Mto1;Mapk8ip2;Ptpra;Camk2b;Shank3;Mmp24;Git1;Tac1;Gpr83;Rbfox3;Vamp2;Kdm5c;Cacna1b;Auts2;Psap;Fmr1;Crem;Bace1;Crebrf;Camk2a;Chrnb2;Adcyap1r1;Pde4b;Pcsk1n;Prkcg;Gtf2ird1;Dlg4;Vrk3;Prkcz;Cdkl5;Mapt;Tlr3;Ophn1;C1ql3;Tcf4;Ovol1;Ywhaz;Adcy8;Zbtb20;Stx1a;Arid3a;Synpo;Wasf1;Jakmip1;Adcyap1;Grin2b;Slc4a10;Csk;Plat;Fosb;Snap91;Hprt;Mecp2;Crhr1;Nhlrc1;Gria1;Grin2a;Dtnbp1;Camk4…	0.000511975	0.0160701
MP:0003894	abnormal Purkinje cell innervation	7	2.95018	Tor1a;Cacng2;Grid2;Plcb4;Dner;Atp2b2;Cbln1	0.000511976	0.0160701
MP:0011620	abnormal habituation to a new environment	7	2.95018	Atp1a3;Auts2;Chrnb2;Ccdc88a;Cers6;Hprt;Dtnbp1	0.000511976	0.0160701
MP:0012131	small visceral yolk sac	7	2.95018	Ptk2;Fgfr1;Exoc4;Dnmt1;Tfdp1;Hnf4a;Lmo2	0.000511976	0.0160701
MP:0005238	increased brain size	30	1.66991	Sgta;Trp53;Nfix;Mark2;Ghr;Cycs;Sirt1;Klf3;Wdfy3;Apaf1;Casp9;Arhgap44;Phf2;Selenbp1;Gli3;Slk;Pten;Dlg5;Ophn1;Pura;Six3;Ddit3;Ids;Mbd5;Kcna1;Mecp2;Ctnnb1;Akt3;Igf2r;Cdkn1a	0.000559761	0.0174851
MP:0008503	abnormal spinal cord grey matter morphology	76	1.36716	Lrp8;Dctn1;Kif1b;Nefm;Atcay;Ltn1;Scyl1;Pax6;Igf1;Col25a1;Nefh;Gas7;C9orf72;Unc5a;Egr3;Nkx2-9;Zfyve26;Kif5a;Dnajc11;Eef1a2;Epha4;Cln8;Sox10;Smn1;Vegfa;Als2;Cntn2;Cacng2;Apaf1;Fbxo45;Cacnb4;Reep1;Glrb;Isl2;Mapt;Ntrk2;Crlf1;Vcp;Hspd1;Sacs;Sema3e;Clip3;Tbce;Ntf3;Gli2;Top2b;Hgs;Sort1;Nkx2-2;Rfx4;Erbb2;Ar;Bcl2;Kif5c;Vps54;Efnb3;Lmx1b;Rhot1;Nos1;Gdap1;Zfp106;Runx3;Evx1;Phox2b;Gphn;Ighmbp2;Afg3l2;Gfra1;I…	0.000584991	0.0181853
MP:0020135	abnormal heart ventricle wall thickness	65	1.39972	Mospd3;Crk;Bin1;Capn2;Hdac7;Ltbp4;Txnrd2;Ptcd2;Adam17;Ncor2;Kdm6a;Rb1cc1;Speg;Yipf5;Rxra;Med1;Itpa;Epas1;Slc8a1;Vegfa;Ywhae;Ldb3;Col4a3bp;Nfat5;Pdgfa;Slc6a6;Xbp1;Sod2;Fkbp1a;Dmd;Zmpste24;Pfkfb2;Slc2a4;Myh10;Ptcd1;Leprotl1;Gab1;Ncoa6;Atp2a2;Hopx;Jun;Rnf10;Erbb2;Nr1d1;Hdac2;Ppp1r13l;Hhex;Pnmt;Nos1ap;Gata5;Zdhhc16;Fkbp1b;Ptpn11;Men1;Hand1;Ighmbp2;Kras;Gja1;Il6st;Mybbp1a;Igf2r;Ryr2;Fgfr2;Bcl6;Hexim1	0.000655939	0.0202933
MP:0003008	enhanced long term potentiation	32	1.62769	Icam5;Nell2;Clstn1;Kcnab1;Ptprd;Gria2;Fmr1;Camk2a;Slc8a2;Oprl1;Pde4b;Nrgn;Atad1;Cacnb3;Dlg4;Btbd9;Arhgef9;Tcf4;Cnr1;Gfap;Hdac2;Baiap2;Kcnip3;Wasf1;Grin2b;Tmod2;Lrfn2;Ptprz1;Dgcr8;Nhlrc1;Ap3m2;Itpka	0.000683263	0.0209722
MP:0002200	abnormal brain ventricular system morphology	125	1.26726	Smurf2;Thap1;Mkks;Lrp8;Ncor1;Cetn2;Nme7;B4galt2;Dnm2;Rps6ka5;Lztfl1;Bicd2;Ick;Adamts3;Mtf2;Id4;Atp6ap1;Nfix;Mapk8ip3;Kif3a;Slc9a3r1;Eml1;Dscam;Psap;Ppm1l;Slc17a6;Atf2;Vangl2;Pafah1b1;Prmt3;Add1;Slc25a12;Tom1l2;Uchl5;Ptpn9;Cycs;E2f5;Stra6;Fscn1;Rala;Arnt2;Pole4;Arfgef1;Ank2;Luzp1;Msi1;Wdfy3;Ift172;Celsr2;Prdm16;Arl6;Vcl;Apaf1;Casp9;Nfib;Gtf2ird1;Bloc1s2;Lbr;Sdccag8;Cacna1c;Prickle1;Asah1;Pigu;Phgd…	0.000684369	0.0209722
MP:0001363	increased anxiety-related response	82	1.34397	Dlgap3;Atp1a3;Cplx2;Crtc1;Mpst;Ulk2;Gria4;Shank3;Crhbp;Grm8;Hsd17b4;Gad2;Fmr1;Epm2aip1;Crem;Slc25a12;Ppargc1a;Dixdc1;Gtf2i;Rnf180;Galr3;Als2;Slc12a5;Kcnc2;Cpeb3;Rgs2;Gjb6;Gtf2ird1;Dlg4;Rnf103;Lrrc7;Cacna1c;Mapt;Ntrk2;Thra;Shank1;Scn8a;Ophn1;Nlgn3;Bbs4;Atp1a2;Arhgef9;Spred1;Cnr1;Rai1;Ntan1;Hgsnat;Wfs1;Gabrg2;Slc2a3;Csf1r;Nr1d2;Kif13a;Kcnip3;Htr4;Ids;Lrrn1;Atf7;Atp1a1;Nenf;Comt;Fkbp5;Nos1;Apoe;Cacn…	0.000701057	0.0213822
MP:0003224	neuron degeneration	131	1.25887	Cacna1d;Ndufs4;Lrp8;Dctn1;Pex13;Ireb2;Slc33a1;Vegfb;Atcay;Ltn1;Scyl1;Pgam5;Lztfl1;Hpca;Col25a1;Pitrm1;Scarb2;Atp6ap1;Ctsd;Glb1;Ppt1;Rora;Clcn7;Psap;Hsd17b4;Gria2;Zfyve26;Vldlr;Mef2d;Kif1a;Eef1a2;Cln8;Atxn3;Sox10;Slc9a1;Vegfa;Stra6;Mfsd8;Grid2;Apaf1;Gjb6;Slc6a6;Cers1;Sod2;Nphp4;Chm;Slc19a2;Flt1;Mpv17;Rpgr;Slc1a3;Trim2;Sdccag8;Ap1g1;Mapt;Qk;Grid1;Bmi1;Dnajc5;Vcp;Lpcat1;Atxn7;Sacs;Opa1;Scn8a;Sptbn2;…	0.00071093	0.0215816
MP:0002925	abnormal cardiovascular development	270	1.16796	Plekhg5;Ldb1;Egln1;Vav3;Npat;Wdr35;Zfp148;Axin1;Chst11;Prkci;Capn2;Hdac7;Sec24b;Aggf1;Cog6;Ptk2b;Pip5k1c;Dvl3;Usp9x;Pik3ca;Ets2;Notch1;Numb;Smad2;Adamts3;Trp53;Arid2;Adam10;Prrc2b;Ncor2;Rere;Hus1;Ppm1a;Ppp2r5c;Ptpn12;Kdm6a;Ankrd17;Mmp14;Slc25a20;Map2k5;C1galt1;Rora;Vezf1;Ssr1;Ptk2;Kif3a;Rspo3;Speg;Cd82;Bcar1;Epha3;Invs;Zfpm1;B4galt1;Cxadr;Runx1;Strap;Smarca4;Dcbld2;Tgfbr3;Atf2;Vangl2;Paxip1;Rps6k…	0.00073127	0.0220953
MP:0002127	abnormal cardiovascular system morphology	656	1.09712	Smurf2;Plekhg5;Ldb1;Slc25a4;Ndufs4;Egln1;Herc4;Vav3;Npat;Pdgfb;Zfand5;Tax1bp1;Ncor1;Wdr35;Zfp148;Smarcad1;Dbn1;Csf1;Mospd3;Ddr1;Ireb2;Axin1;Crk;Chst11;Prkci;Bin1;Mto1;Rundc1;Sos1;Wsb2;Capn2;Hdac7;Sgta;Fjx1;Sec24b;Aggf1;Cog6;Dnm2;Vegfb;Ptk2b;Lsm1;Prkab1;Letm1;Bmper;Ltbp4;Otud6b;Zdhhc13;Txnrd2;Ptcd2;Pip5k1c;Snx25;Dvl3;Usp9x;Pik3ca;Ets2;Dusp7;Pde12;Notch1;Mapkap1;Akt1;Arhgdia;Numb;Smad2;Adam17;Adamt…	0.000735288	0.0221134
MP:0001399	hyperactivity	176	1.216	Ptms;Atp1a3;Cplx2;Ddr1;Abca2;Sh3kbp1;Kif1b;Mto1;Grin1;Wsb2;Chrm1;Ctdsp1;Gria4;Rsbn1;Snx25;Cacna2d3;Shank3;Oxtr;Akt1;Mgll;Git1;Prrt2;Mark4;Ankib1;Gpr83;Cyfip2;Limk1;Lrrk2;Rbfox3;Usp42;Ccny;Cacna1b;Grk6;Tnik;Psap;Gria2;Atf2;Zdhhc17;Vldlr;Afmid;Fmr1;Adam11;Crem;Lrrc4;Slc25a12;Tor1a;Clock;Bace1;Ppargc1a;Ewsr1;Tom1l2;Crebrf;Camk2a;Chrnb2;Oca2;Fscn1;Fgf3;Rgs4;Mapk3;Adcyap1r1;Arvcf;Cacng2;Tmem63b;Grid2;…	0.000749817	0.0223085
MP:0000746	weakness	53	1.44777	Ilf3;Smap1;Ltn1;Maf;Slc30a5;Akt1;Arhgdia;Ctsd;Trak1;Psap;Gria2;Tor1a;Eef1a2;Cycs;Lhx6;Smn1;Sod2;Gabpb1;Gnas;Zmpste24;Mapt;Qk;Plaa;Scn8a;Cntn1;Rab18;Tns1;Spg20;Cacna1a;Pura;Galc;Cisd2;Fgf14;Grm1;Chsy1;Araf;Agrn;Wasf1;Plp1;Mad2l2;Itpr1;Mocs2;Cdon;Ndrg1;Syne1;Kifap3;Gabbr1;Trim32;Dab1;Snrpn;Pi4k2a;Lyst;Dst	0.000751489	0.0223085
MP:0001547	abnormal lipid level	387	1.13491	Gck;Cspg4;Pank1;Slc25a4;Kcnh3;Elovl6;Vav3;Sgpp2;Bbs5;Ncor1;Ppp6c;Acox1;Dbn1;Crtc1;Abca2;Tpgs2;Eif2ak3;Snx5;Ube2o;Mttp;Prkab1;Rsbn1;Cacna2d3;Elovl2;Cygb;Dgat2;Amacr;Sgpp1;Zfp715;Ostm1;Akt1;Arhgdia;Smpd3;Slc43a2;Mgll;Rock2;Entpd5;Mark4;Srebf2;Kpna1;Ube2b;Pik3c2a;Mbp;Zzef1;Sc5d;Ampd2;Kbtbd2;Tysnd1;Ndufs1;Ankrd26;Usp47;Lrrk2;Socs2;Rora;Strn;Mark2;Agpat3;Ccny;Cacna1b;Ap2a2;Cnot3;Pigf;Cebpb;Tnik;Bpnt1;…	0.000752128	0.0223085
MP:0010279	increased gastrointestinal tumor incidence	31	1.63314	Smurf2;Lig4;Msh2;Ltbp4;Pax6;Trp53;Msh6;Dcc;Ptprt;Gnai2;Tff1;Smad3;Bap1;Ptch1;Stk11;Pten;Msh3;Kit;Fem1a;Ssbp2;Ppard;Htatip2;Men1;Ctnnb1;Pole;Mlh1;Apc;Trp53inp1;Lzts1;Pold1;Tcf7	0.000764365	0.022568
MP:0006007	abnormal basal ganglion morphology	43	1.51021	Dlgap3;Mkks;Lig4;Ireb2;Zdhhc13;Shank3;Bicd2;Hipk2;Id4;Dscam;Ppm1l;Zdhhc17;Vangl2;Slc25a12;Tor1a;Clock;Foxg1;Ppargc1a;Arl6;Dlg4;Gba;Slc20a2;Prickle1;Qk;Bbs1;Vps13a;Bbs7;Bbs4;Lynx1;Rfx4;Slc9a6;Reln;Adh7;Wasf1;Kcnj6;Jakmip1;Sox1;Ocln;Bbs2;Ctnnb1;Tubb2b;Nr4a2;Plxnb2	0.000771913	0.0226872
MP:0011087	neonatal lethality, complete penetrance	200	1.19926	Atg5;Zfand5;Ilf3;Atp1a3;Pex13;Chst11;Kif1b;Bin1;Grin1;Fkbp8;Eif2s1;Creb3l2;Hs2st1;Bmper;Pip5k1c;Krt10;Pax6;Igf1;Dgat2;Maf;Col25a1;Adam17;Kcnq2;Impad1;Cyfip2;Mapk8ip3;Glce;Nfe2l1;Bcl11b;Ssr1;Vamp2;Ptbp2;Nlk;Auts2;Dscam;Madd;Slc17a6;Atf2;Wnt7b;Kif5a;Phf21a;Gsk3b;Dcc;Scd2;Tor1a;Fen1;Ttl;Foxg1;Vcan;Krt5;Hspa5;Fgfr1;Cebpa;Ryr1;Epas1;Tcof1;Cbfb;Sox10;Magi2;Pds5a;Fgfr3;Hmgb1;Oat;Arfgef1;Slc12a5;Cnn3;Gri…	0.000786938	0.0230242
MP:0000445	short snout	57	1.42509	Ddx10;Adamts2;Dvl3;Pax6;Ostm1;Hbs1l;Itgb1bp1;Impad1;Mdga2;Mmp14;Asph;Hapln1;Fgfr1;Dock1;Hspg2;Gtf2i;Sirt1;Fgfr3;Prkra;Ift172;Prdm16;Apaf1;Chuk;Gtf2ird1;Prickle1;Cdk2ap1;Pds5b;Trpm6;Slc35d1;Baz1b;Nek1;Mia3;Arid5b;Fbxo11;Rai1;Dhx35;Lpar1;Bcl2;Col11a1;Dlg1;Opa3;Ryk;Wwp2;Gldc;Satb2;Hic1;Tubb2b;Rpl38;Gusb;Inppl1;Tmco1;Col11a2;Fgfr2;Nisch;Tiparp;E2f4;Ddr2	0.000795451	0.0231075
MP:0001914	hemorrhage	197	1.2008	Ndufs4;Pdgfb;Zfand5;Tax1bp1;Crk;Kif1b;Grin1;Sos1;Hdac7;Tbk1;Aggf1;Stim1;Cog6;Mttp;Pik3ca;Adam17;Adamts3;Memo1;Git1;Rock2;Trp53;Arid2;Prrc2b;Ankrd17;Rb1cc1;C1galt1;Rapgef1;Kitl;Vezf1;Ptk2;Rspo3;Epha3;Cxadr;Nsdhl;Runx1;Wnt7b;Vangl2;Rad17;Adar;Hspa5;Tom1l2;Eng;Hspg2;Ptpn9;Crim1;Jarid2;Gtf2i;Epas1;Cbfb;Cycs;Vegfa;E2f5;Ski;Twsg1;Klf3;Rala;Ikbkb;Msi1;Nedd4;Ift172;Fbxl5;Smad5;Pdgfa;Apaf1;Il18;Sufu;Casp9…	0.000796934	0.0231075
MP:0008428	abnormal spatial working memory	34	1.59216	Kcnh3;Gria4;Map2k7;Grm7;Bace1;Camk2a;Tmem108;Pde4b;Nqo2;Cers1;Dlg4;Mapt;Ntrk2;Tlr3;Shank1;Srgap3;Spred1;L2hgdh;Ywhaz;Adra2c;Stx1a;Zc3h14;Dgkb;Ids;Comt;Ldlr;Apoe;Hprt;Tspan7;Ptprz1;Dgcr8;Grin2a;Arl6ip5;Lzts1	0.000802451	0.0231618
MP:0011617	abnormal habituation	11	2.318	Atp1a3;Auts2;Psap;Chrnb2;Ccdc88a;Slc12a5;Cers6;Thrb;L2hgdh;Hprt;Dtnbp1	0.000805971	0.0231618
MP:0001454	abnormal cued conditioning behavior	50	1.46049	Dbn1;Crtc1;Add2;Git1;Limk1;Kdm5c;Auts2;Vldlr;Fmr1;Crem;Camk2a;Pde4b;Vdac3;Timp2;Vdac1;Gtf2ird1;Btbd9;Cacna1c;Cdkl5;Mapt;Creb1;Ctnna2;Nlgn3;Tbr1;Lynx1;Ptprg;Epha6;Cnr1;Sp4;Rai1;Wfs1;Stx1a;Fez1;P2rx5;Jakmip1;Grin2b;Comt;Tmod2;Fuca1;Prkacb;Grik2;Plat;Spire1;Mecp2;Ctnnd2;Kctd16;App;Dtnbp1;Camk4;Kcnn2	0.000815486	0.0233315
MP:0008489	slow postnatal weight gain	73	1.36306	Trib2;Tax1bp1;Zfp148;Csf1;Fkbp8;Camk2b;Prkab1;Ltn1;Zdhhc13;Igf1;Slc43a2;Nfix;Invs;Psap;Runx1;Hadhb;Cebpa;Eef1a2;Pex7;Vegfa;Sirt1;Klf3;Ghrhr;Tardbp;Ptp4a2;Gtf2ird1;Gpam;Foxp2;Abcc9;Gnas;Ap1g1;Rrm2b;G0s2;Prkdc;E2f3;Maf1;Ttc8;Agt;Rapgef3;Ate1;Sp4;Plagl2;Arid5b;Rhbdf1;Col7a1;Kit;Bcs1l;Bhmt;Pura;Wfs1;Galc;Runx2;Reln;Tsn;Mad2l2;Mocs2;Adcyap1;Slc4a10;Tmeff2;Ptpn11;Pcsk1;Mecp2;Kras;Fbxw8;Gga1;Fgfr2;Dst;S…	0.000825729	0.0235205
MP:0003115	abnormal respiratory system development	67	1.38225	Zfp148;Bmper;Pax6;Adam17;Git1;Mapk8ip3;Mmp14;Ptk2;Errfi1;Wnt7b;Vangl2;Fen1;Foxg1;Cebpa;Epas1;Tcof1;Vegfa;Fgfr3;Pdgfa;Cited2;Nfib;Nr3c1;Eln;Tmem38b;Foxp2;Wwtr1;Egfr;Ptch1;Tmtc3;Mycn;Fubp1;Stk11;Creb1;Gli3;Cbs;Cyld;Bclaf1;Hat1;Gli2;Ptges3;Cux1;Itga3;Hopx;Kdm6b;Rarb;Six3;Ola1;Wnt2;Foxm1;Hhex;Mapk6;Pdgfra;Nubp1;Csk;Gak;Stk36;Rc3h2;Pkd2;Rdh10;Igf2r;Fgfr2;Lyst;Nisch;Fstl1;Fras1;Fbln1;Man1a2	0.000836594	0.0237255
MP:0013663	increased myeloid cell number	98	1.30233	Egln1;Pdgfb;Add2;Slc29a3;Smap1;Prkab1;Adam17;Jak2;Pik3c2a;Chordc1;Hk1;Map2k7;Kitl;Zfpm1;Fbxo4;Fam107b;Dido1;Runx1;Dcbld2;Prkaa1;Dcc;Add1;Glg1;Epas1;Chrnb2;Cbfb;Klf3;Smc6;Pole4;Lrba;Nqo2;Atad5;Cyb561;Slc19a2;Gpi1;Sesn1;Fech;Npm1;Arntl;Slc4a4;Dact2;Rrm2b;Prkdc;Asah1;Clic1;Dck;Bnip3l;Anxa7;Ctnna2;Ndfip2;Mcm4;Lpin2;Ulk1;Usp33;Wars;Ccdc88b;Unc93b1;Kit;Rasa3;Cpox;Pklr;Man2a1;Ppm1d;Rab5a;Prkg1;Mdm4;Stea…	0.000854161	0.0240488
MP:0000790	abnormal stratification in cerebral cortex	20	1.84386	Apc2;Bicd2;Id4;Clcn7;Pafah1b1;Ttl;Hspa5;Wdfy3;Bloc1s2;Lmnb2;Fubp1;Gli3;Fyn;Top2b;Fkrp;Reln;Usp22;Psen1;Braf;Dab1	0.00085915	0.0240488
MP:0002919	enhanced paired-pulse facilitation	20	1.84386	Add2;Shisa9;Vamp2;Tnik;Ptprd;Bace1;Slc8a2;Dlg4;Foxp2;Mapt;Unc13c;Cspg5;Spred1;Cacna1a;Stx1a;Fgf22;Rims1;Syt2;Snap91;Snph	0.00085915	0.0240488
MP:0005369	muscle phenotype	475	1.1166	Cthrc1;Kcnv1;Slc25a4;Ndufs4;Egln1;Vav3;Npat;Pdgfb;Zfand5;Ilf3;Wdr35;Wdr19;Csf1;Atp1a3;Pex13;Mospd3;Crk;Chst11;Kif1b;Bin1;Mto1;Rundc1;Sos1;Bckdk;Pabpn1;Dnm2;Vegfb;Ptk2b;Atcay;Ltn1;Scyl1;Aebp2;Ltbp4;Zdhhc13;Txnrd2;Ptcd2;Igf1;Pik3ca;Ptprm;Notch1;Akt1;Cacnb1;Col25a1;Adam17;Gas7;Trp53;Arid2;Prrc2b;Hipk2;Prkca;Usp19;Ppp2r5c;Kdm6a;Ankrd17;Rb1cc1;Mmp14;Syt7;Grb10;Tnks;Map2k5;Ppt1;Vip;Rapgef1;Rora;Ptk2;Ki…	0.000921423	0.0256807
MP:0000077	abnormal interparietal bone morphology	25	1.71522	Nell1;Wdr19;Bmper;Rps6ka3;Sc5d;Mmp14;Psip1;Tcof1;Ski;Fgfr3;Prkra;Mbtd1;Apaf1;Chuk;Gtf2ird1;Ptch1;Mn1;Runx2;Mnt;Bmp1;Tgfb2;Lmx1b;Msx2;Scube1;Gja1	0.000937177	0.0260077
MP:0002086	abnormal extraembryonic tissue morphology	249	1.1716	Ldb1;Egln1;Pdgfb;Gnl3;Zfp148;Axin1;Chst11;Prkci;Atad3a;Sos1;Capn2;Nf2;Sec24b;Aggf1;Cog6;Mttp;Gnpnat1;Trim33;Ccnc;Pik3ca;Ets2;Notch1;Akt1;Numb;Smad2;Adam17;Adamts3;Rock2;Adam10;Prrc2b;Noa1;Ugcg;Hus1;Ptpn12;Kdm6a;Ankrd17;Slc25a20;Zfx;Ctdnep1;Grb10;Trip12;Inf2;Ptk2;Rspo3;Smchd1;Rictor;Tsg101;Zfpm1;Ctcf;Cxadr;Nsdhl;Usp7;Ehmt2;Rybp;Atf2;Wnt7b;Vangl2;Paxip1;Ezh2;Lama5;Adar;Tle3;Ppp3r1;Fen1;Rxra;Acvr1b;…	0.000952636	0.0263237
MP:0001899	absent long term depression	18	1.89654	Gria2;Camk2a;Grid2;Atad1;Gnaq;Nlgn3;Spred1;Cnr1;Ppp1r9b;Adcy8;Rarb;Grin2b;Caly;Nos1;Prkacb;Plat;C1ql1;Gria1	0.000966955	0.0266057
MP:0012315	impaired learning	41	1.51197	Atp1a3;Grin1;Shank3;Gpr83;Rbfox3;Kcnab1;Kdm5c;Prrt1;Eml1;Cacna1b;Fmr1;Gm2a;Bace1;Nedd9;Rnf180;Chrnb2;Nrep;Ccdc88a;Slc12a5;Ddhd2;Vrk3;Tbr1;Ap1s2;Tcf4;Sp4;Thrb;Ube2a;L2hgdh;Camkmt;Fgf14;Clstn2;Fosb;Hprt;Tspan7;Gabbr1;Nr4a2;Dgcr8;Syn3;App;Tmco1;Camkk2	0.000983511	0.0269465
MP:0010559	heart block	32	1.6001	Cacna1d;Mto1;Esrrg;Vegfb;Slc30a5;Epha3;Rxra;Hadhb;Vegfa;Fnip1;Vcl;Nrcam;Dmd;Egfr;Thra;Scn1a;Senp2;Phf19;Sp4;Hopx;Erbb2;Tssk5;Eya3;Pbx3;Kcna1;Akap10;Mecp2;Syne1;Ighmbp2;Gja1;Setd2;Foxo3	0.00101251	0.027624
MP:0006254	thin cerebral cortex	38	1.53571	Mkks;Lig4;Pex13;B4galt2;Pax6;Bicd2;Prrt2;Ppt1;Dscam;Foxg1;Arfgef1;Wdfy3;Arl6;Bloc1s2;Polb;Xrcc4;Egfr;Gli3;Bbs1;Ophn1;Pdcd6ip;Bbs7;Bbs4;Slc9a6;Gnb1;Frs2;Magoh;Wasf1;Sox11;Cdon;Braf;Psph;Arhgap5;Bbs2;Tubb2b;Asns;Arid1b;Jam3	0.00101751	0.0276438
MP:0008942	abnormal induced cell death	91	1.30959	Lig4;Tigar;Xpc;Apbb1;Mapkap1;Akt1;Trove2;Trp53;Noa1;Hipk2;Dab2ip;Usp47;Rfwd3;Cebpb;Faf1;Xrcc5;Paxip1;Rif1;Adar;Fen1;Eef1a2;Ero1l;Cycs;Sirt1;Ing1;Gclm;Map3k5;Pafah2;Pole4;Jund;Atr;Uimc1;Apaf1;Casp9;Ccng1;Wee1;Sod2;Hmgn1;Polb;Xrcc4;Slc1a3;Ercc3;Prkdc;Cops6;Ercc1;Wrn;Parp2;Eef2k;Ivns1abp;Mdm2;Rasa1;Per2;Scai;Dapk1;Jun;Nbn;Smug1;Ppif;Setd7;Mre11a;Fancc;Atf6;Tradd;Mta1;Pink1;Ercc2;Rchy1;Ercc8;Mdm4;Trp…	0.00103808	0.0280846
MP:0010274	increased organ/body region tumor incidence	144	1.23496	Smurf2;Lig4;Acox1;Slc33a1;Slc29a3;Nf2;Msh2;Smap1;Ppp2r1a;Xpc;Ltbp4;Pax6;Jak2;Trp53;Entpd5;Tcf3;Rassf5;Prkca;Chordc1;Kitl;Errfi1;Msh6;Nkx2-9;Fbxo4;Suv39h1;Trim24;Runx1;Smarca4;Actb;Dcc;Dclre1a;Pcbp4;Fen1;Tom1l2;Cebpa;Ext1;Mtus1;Ptprt;Gnai2;Ski;Ing1;Fzr1;Pole4;Ranbp2;Uimc1;Flcn;Cdc73;Chfr;Nqo2;Mtss1;Fancm;Atad5;Chuk;Tff1;Ccng1;Sod2;Smad3;Gtf2ird1;Hmgn1;Bap1;Txnip;Dok3;Ptch1;Blnk;Prkdc;Inpp5d;Acvr1;…	0.00104874	0.0282548
MP:0005356	positive geotaxis	8	2.62238	Ndufs4;Canx;Pitrm1;Foxp2;Zfp106;Jag1;Sod1;Dst	0.0010905	0.0292581
MP:0002128	abnormal blood circulation	243	1.1714	Ndufs4;Pdgfb;Zfand5;Tax1bp1;Crk;Kif1b;Grin1;Sos1;Capn2;Hdac7;Tbk1;Aggf1;Stim1;Cog6;Mttp;Txnrd2;Pik3ca;Mapkap1;Adam17;Adamts3;Memo1;Git1;Rock2;Trp53;Arid2;Prrc2b;Ankrd17;Rb1cc1;C1galt1;Rapgef1;Kitl;Vezf1;Ptk2;Rspo3;Epha3;Cxadr;Nsdhl;Runx1;Dcbld2;Wnt7b;Vangl2;Rad17;Adar;Rxra;Ppargc1a;Hspa5;Tom1l2;Eng;Hspg2;Ptpn9;Crim1;Ddah1;Jarid2;Gtf2i;Epas1;Cbfb;Slc8a1;Cycs;Vegfa;E2f5;Ski;Rgs4;Twsg1;Klf3;Rala;Ikb…	0.00110652	0.0295652
MP:0004098	abnormal cerebellar granule cell morphology	23	1.73985	Apc2;Prkab1;Pax6;Rora;Tnik;Gm2a;Plxna2;Grid2;Nfib;Sorcs2;Scn8a;Cntn1;Nr1d1;Pura;Nfia;Astn1;Kcnj6;Lgi1;Afg3l2;Akt3;Atp2b2;Lyst;Plxnb2	0.00113791	0.0302788
MP:0010273	increased classified tumor incidence	140	1.2366	Smurf2;Lig4;Acox1;Slc33a1;Slc29a3;Nf2;Msh2;Smap1;Ppp2r1a;Xpc;Ltbp4;Pax6;Trp53;Entpd5;Tcf3;Rassf5;Prkca;Chordc1;Kitl;Errfi1;Msh6;Nkx2-9;Fbxo4;Suv39h1;Trim24;Runx1;Smarca4;Actb;Dcc;Dclre1a;Pcbp4;Fen1;Tom1l2;Cebpa;Mtus1;Ptprt;Gnai2;Ski;Ing1;Fzr1;Pole4;Ranbp2;Hivep3;Uimc1;Flcn;Cdc73;Chfr;Mtss1;Atad5;Chuk;Tff1;Sod2;Smad3;Gtf2ird1;Hmgn1;Bap1;Dgkd;Txnip;Dok3;Ptch1;Blnk;Prkdc;Inpp5d;Stk11;Prdm2;Pten;Rbm1…	0.00114749	0.0302959
MP:0004953	decreased spleen weight	37	1.53742	Atl2;Lig4;Csf1;Trp53;Psap;Eef1a2;Hoxa9;Ghr;Tbc1d4;Pole4;Atr;Nras;Ptp4a2;Coro1a;Arntl;Dedd;Selenbp1;Nkx2-3;Nfkb2;Mdm2;Rnf10;Pura;Adh5;Ets1;Bcl2;Mxra7;Braf;Slc14a1;Lyn;Grb14;Usp28;Il17rd;Cideb;Elmod1;Gpc3;Rras2;Akap13	0.00114793	0.0302959
MP:0008535	enlarged lateral ventricles	34	1.56728	Mkks;B4galt2;Lztfl1;Bicd2;Nfix;Dscam;Ppm1l;Vangl2;Slc25a12;Ptpn9;Fscn1;Arfgef1;Ank2;Wdfy3;Bloc1s2;Lbr;Sdccag8;Cacna1c;Prickle1;Phgdh;Bbs1;Pdcd6ip;Bbs7;Bbs4;Zc3h14;Csf1r;Wasf1;Atp1b2;Cdon;Clcn3;Bbs2;Asns;Ap4e1;Fgfr2	0.00116022	0.0304959
MP:0008272	abnormal endochondral bone ossification	47	1.45956	Wdr19;Hs2st1;Igf1;Smpd3;Nfix;Mmp14;Nsdhl;Vangl2;Gsk3b;Nipbl;Hspg2;Ghr;Pds5a;Twsg1;Fosl2;Mllt3;Fgfr3;Chuk;Prickle1;Rnf2;Thra;Asah1;Gli3;Pds5b;Phf14;Lasp1;Clec11a;Slc26a2;Inpp5e;Arid5b;Thrb;Zeb1;Kdm6b;Runx2;Csf1r;Col11a1;Sox11;Trps1;Suco;Sox5;Sp7;Gja1;Hdac4;Tshr;Gpc3;Fgfr2;Flnb	0.00117325	0.0307136
MP:0000878	abnormal Purkinje cell number	27	1.65948	Ireb2;B4galt2;Scyl1;Rora;Psap;Atf2;Trpc3;Fmr1;Als2;Grid2;Cers1;Trim2;Egfr;Bmi1;Sumf1;Scn8a;Slc9a6;Thrb;Pura;Herc1;Reln;Kcnj6;Ank3;Pi4k2a;Atp2b2;Lyst;Camk4	0.00119	0.0310264
MP:0000822	abnormal brain ventricle morphology	103	1.28215	Thap1;Mkks;Lrp8;Ncor1;Cetn2;Nme7;B4galt2;Rps6ka5;Lztfl1;Bicd2;Ick;Adamts3;Id4;Atp6ap1;Nfix;Mapk8ip3;Eml1;Dscam;Psap;Ppm1l;Slc17a6;Atf2;Vangl2;Pafah1b1;Slc25a12;Uchl5;Ptpn9;E2f5;Stra6;Fscn1;Rala;Arnt2;Pole4;Arfgef1;Ank2;Luzp1;Msi1;Wdfy3;Ift172;Celsr2;Prdm16;Arl6;Vcl;Apaf1;Casp9;Nfib;Bloc1s2;Lbr;Sdccag8;Cacna1c;Prickle1;Asah1;Phgdh;Gli3;Dlg5;Opa1;Scn8a;Bbs1;Ophn1;Srgap3;Pdcd6ip;Neu1;Bbs7;Myh10;Bbs4…	0.00122284	0.0317545
MP:0000352	decreased cell proliferation	243	1.16948	Cthrc1;Cspg4;Cacna1d;Lig4;Pik3c3;Sgpp2;Gnl3;Bmpr1a;Arhgef1;Topbp1;Pa2g4;Recql;Trap1;Ube2o;Gnpnat1;Txnrd2;Tex10;Pik3ca;Lyar;Hipk3;Git1;Trp53;Arid2;Tasp1;Hipk2;Bcl2l1;Hus1;Dcun1d1;Chordc1;St3gal2;Mmp14;Map2k5;Tjp2;Ncoa4;Kitl;Rora;Ptk2;Ruvbl1;Mark2;Rictor;Tsg101;Mmachc;Cebpb;Dido1;Impdh1;Dcbld2;Sertad2;Rcan1;Paxip1;Rif1;Bcl10;Ezh2;Dclre1a;Fen1;Rxra;Med1;Hspa5;Cebpa;Hspg2;Ptpn9;Pbx1;Gtf2i;Hrh1;Tcof1;…	0.00122872	0.0317796
MP:0001402	hypoactivity	166	1.2122	Mkks;Faah;Ndufs4;Hcn2;Atp1a3;Cplx2;Ireb2;Zfp451;Eif2ak3;Grin1;Bckdk;Chd4;Ptpn2;Smap1;Ptpra;Zdhhc13;Pgam5;Shank3;Fam49b;Id4;Mbp;Sypl;Ppp2r5c;Atp13a2;Glb1;Mmp14;Sez6;Vezt;Tysnd1;Ndufs1;Rtn4r;Rora;Errfi1;Eml1;Tsg101;Coq9;Psap;Adipor1;Gria2;Fmr1;Psip1;Dixdc1;Kif1a;Lrfn4;Smn1;Vegfa;Galr3;Gcnt2;Als2;Sirt1;Elmod2;Rab11fip5;Gaa;Grid2;Plcb4;Cpeb3;Cyb561;Samd4;Hip1;Bex2;Cers1;Cacnb4;Sod2;Gtf2ird1;Atp6v1c1;…	0.00123378	0.0317834
MP:0004994	abnormal brain wave pattern	30	1.60919	Dnm1;Git1;Bsn;Per3;Cacng2;Elavl3;Kcnc2;Aldh5a1;Scn1b;Cacnb4;Kcna2;Scn1a;Senp2;Ube3a;Ap3d1;Per2;Rai1;Gad1;Cacna1a;Gabrg2;Slc2a3;Nos1;Kcna1;Lgi1;Nalcn;Snap91;Mecp2;Kdm1a;Trpm2;Ryr2	0.00127646	0.0327524
MP:0000880	decreased Purkinje cell number	26	1.66749	Ireb2;B4galt2;Scyl1;Rora;Psap;Atf2;Trpc3;Fmr1;Als2;Grid2;Cers1;Trim2;Egfr;Bmi1;Sumf1;Scn8a;Slc9a6;Thrb;Pura;Herc1;Reln;Kcnj6;Ank3;Pi4k2a;Lyst;Camk4	0.00132666	0.0338939
MP:0002792	abnormal retinal vasculature morphology	61	1.38432	Pdgfb;Wsb2;Prkab1;Bmper;Pik3ca;Notch1;Rock2;Trp53;Zbtb24;Fgfr1op;Etfdh;Cd82;Klhl20;Dcbld2;Vldlr;Vegfa;Ccdc88a;Mfsd8;Anxa3;Adam15;Ncald;Cyb561;Il18;Cdc123;Nphp4;Adam9;Rpgr;Mapt;Cbs;Lpcat1;Sema3e;Bbs4;Per2;Ephx2;Dhx40;Tub;Rnf10;Fkrp;Lef1;Cisd2;Ndp;Optc;Lep;Atoh7;Bcl2;Rho;Cant1;Nrarp;Nos1ap;Apoe;Itgb3;Slc4a7;Pde6b;Nrp1;Gsr;Limk2;Ins2;Rras2;Clic4;Egfl7;Rpl24	0.0013352	0.0338939
MP:0005508	abnormal skeleton morphology	692	1.08823	Cthrc1;Smurf2;Htr1b;Tob2;Derl2;Ndufs4;Herc4;Ddx10;Npat;Zfand5;Bbs5;Wdr35;Dact3;Smarcad1;Nell1;Dbn1;Wdr19;Dctn1;Secisbp2;Csf1;Ddr1;Ireb2;Axin1;Adamts2;Tgds;Chst11;Tpgs2;Kif1b;Eif2ak3;Cetn2;Siah2;Rundc1;Sos1;Wsb2;Usp38;Ncdn;Rab3ip;Hibadh;Wnt7a;Nme7;Nf2;Fkbp8;Msh2;Ptpn2;Creb3l2;Stim1;Cog6;Prkab1;Hs2st1;Scyl1;Bmper;Med25;Zdhhc13;Pgam5;Dvl3;Pax6;Igf1;Slc30a5;Rps6ka3;Chpf;Sf3b1;Ostm1;Notch1;Bicd2;Hbs1l…	0.00134304	0.0338939
MP:0002968	increased circulating alkaline phosphatase level	78	1.33014	2700097O09Rik;Slc25a4;Elovl6;Acox1;Rab3ip;Ctdsp1;Amacr;Ostm1;Hbs1l;Entpd5;Pik3c2a;Fgfr1op;Wdr37;Ap2a2;Chd9;Bpnt1;Clcn7;Mtmr3;Ube3c;Ppargc1a;Ewsr1;Ncoa1;Gpld1;Mtss1;Ncald;Wdr47;Bex2;Sod2;Nucb2;Bap1;Btbd9;Gmds;Elk4;Slc20a2;Prkcz;Fech;Akap9;Thra;Slc24a4;Tmem127;Hook3;Mta3;Sgms1;Myh10;Rab5c;Rdx;Leprotl1;Per2;Hpn;Gse1;Naga;Agl;Sema4d;Slc12a1;Wars;Lztr1;Nrxn1;Dclk1;Zbtb20;Tmem106b;Cbx6;Tnfaip1;Atp6v1h;…	0.00134574	0.0338939
MP:0008569	lethality at weaning	41	1.4933	Hcn2;Bckdk;Dnm2;Ostm1;Ctsd;Nfix;Mmp14;Bcl11b;Rora;Psap;Atf2;Dock1;Sox10;Slc9a1;Twsg1;Fgfr3;Grid2;Scn1b;Map3k11;Pax5;Ercc1;Cntn1;Kit;Cacna1a;Zbtb20;Stx1a;Gabrg2;Reln;Ednrb;Plp1;Kcnj6;Itpr1;Tmeff2;Syt2;Snap91;Clcn3;Pmp22;Plcb1;Atp8a2;Tshr;Dab1	0.00134716	0.0338939
MP:0001900	impaired synaptic plasticity	21	1.77011	Dbn1;Add2;Dpysl4;Pip5k1c;Shank3;Rbfox3;Adcy1;Gria2;Vldlr;Nrgn;Mbnl2;Ntrk2;Nlgn3;Thrb;Stx1a;Syngr1;Grin2b;Rims1;Plat;Clcn3;Gria1	0.00136692	0.0342578
MP:0000886	abnormal cerebellar granule layer morphology	38	1.51496	Apc2;Prkab1;Pax6;Bicd2;Trp53;Rora;Tnik;Gm2a;Plxna2;Grid2;Nfib;Sorcs2;Scn8a;Ctnna2;Cntn1;Myh10;Hgs;Mthfr;Nr1d1;Pura;Reln;Nfia;Astn1;Plp1;Atp1b2;Kcnj6;Ccnd2;Lgi1;Grin2c;Msx2;Mecp2;Afg3l2;Akt3;Dab1;Atp2b2;Cbln1;Lyst;Plxnb2	0.001416	0.0353508
MP:0005560	decreased circulating glucose level	173	1.20373	Gck;Derl2;Rmi1;Pank1;Dbn1;Kif1b;Hibadh;Trap1;Sgta;Eif2s1;Vegfb;Pgam5;Cacna2d3;Igf1;Dgat2;Isca1;Slc43a2;Entpd5;Mark4;Ppm1a;Agpat1;Nfe2l1;Tnks;Vezt;Mark2;Mrps25;Cacna1b;Cnot3;Dnaja4;Cebpb;Tnik;Actb;Sertad2;Crbn;Gsk3b;Epm2aip1;Abhd5;Hadhb;Ppargc1a;Cebpa;Ipo11;Ghr;Cabp1;Tbc1d4;Phip;Ghrhr;Hmgb1;Irs1;Jund;Atr;Prkaa2;Ncoa1;Gga2;Wdr13;Dnajb9;Zfp219;Ncald;Cyb561;Samd4;Adra2a;Fabp3;Nr2c2;Adcy3;Mier1;Sod2;T…	0.00142938	0.0355477
MP:0013152	abnormal organ/body region tumor incidence	145	1.22572	Smurf2;Lig4;Acox1;Slc33a1;Slc29a3;Nf2;Msh2;Smap1;Ppp2r1a;Xpc;Ltbp4;Pax6;Jak2;Trp53;Entpd5;Tcf3;Rassf5;Prkca;Chordc1;Kitl;Errfi1;Msh6;Nkx2-9;Fbxo4;Suv39h1;Trim24;Runx1;Smarca4;Actb;Dcc;Dclre1a;Pcbp4;Fen1;Tom1l2;Cebpa;Ext1;Mtus1;Ptprt;Gnai2;Ski;Ing1;Fzr1;Pole4;Ranbp2;Uimc1;Flcn;Cdc73;Chfr;Nqo2;Mtss1;Fancm;Atad5;Chuk;Tff1;Ccng1;Sod2;Smad3;Gtf2ird1;Hmgn1;Bap1;Txnip;Dok3;Ptch1;Blnk;Prkdc;Inpp5d;Acvr1;…	0.00145274	0.0359901
MP:0000288	abnormal pericardium morphology	86	1.30781	Axin1;Sos1;Hdac7;Pip5k1c;Notch1;Adamts3;Memo1;Adam10;Ptpn12;Ankrd17;Map2k5;Kif3a;Rspo3;Speg;Cxadr;Nsdhl;Runx1;Tgfbr3;Paxip1;Ppp3r1;Rxra;Med1;Eng;Hspg2;Jarid2;Gtf2i;Cbfb;Slc8a1;Smn1;Spint1;Nr6a1;Fhod3;Xbp1;Mgrn1;Ccm2;Gtf2ird1;Bloc1s2;Gata2;Qk;Gli3;Senp2;Pten;Ubp1;Ece1;Glmn;Rasa1;Myh10;Gps1;Itga4;Gab1;Ncoa6;Commd9;Hopx;Efnb2;Pofut1;Kif3b;Hif1a;Gna13;Wasf2;Aph1a;Tgfbr2;Tdg;Lats2;Mb;Flt4;Piezo1;Ptprj…	0.0014761	0.0363047
MP:0008262	abnormal hippocampus region morphology	25	1.67624	Trib2;Dpysl4;Nfix;Gria2;Chmp2b;Ncam1;Rgs2;Nfib;Mapt;Slc1a2;Tlr3;Eif4ebp2;Abi2;Ss18l1;Slc9a6;Dcx;Abcb1a;Lef1;Zbtb20;Hdac2;Reln;Sox11;Mecp2;Dab1;Clstn3	0.0014775	0.0363047
MP:0014062	nervous system inclusion bodies	20	1.78799	Trib2;Csf1;Pitrm1;Atp13a2;Lrrk2;Psap;Ide;Klc1;Hspa4;Gba;Vps35;Zbtb20;Pin1;Psen1;Ldlr;Apoe;Nhlrc1;App;Nefl;Sorcs1	0.00149024	0.0363047
MP:0001588	abnormal hemoglobin	155	1.21616	Gck;Smurf2;Nsmf;Atl2;Egln1;Pdgfb;Bbs5;Ireb2;Zfp451;Add2;Rprd1b;Kif1b;Ptpn2;Smap1;Prkab1;Ostm1;Hbs1l;C9orf72;Pik3c2a;Zzef1;Agpat1;Chordc1;Gapdh;Hk1;Kitl;Kdm5c;Myo1c;Zfpm1;Mmachc;Laptm5;B4galt1;Pex3;Runx1;Hapln1;Prkaa1;Zfp275;Trnt1;Ezh2;Add1;Mtus1;Epas1;Eif2b2;Tbc1d4;Klf3;Ehd1;Usp54;Ghrhr;Itsn2;Dnajc10;Fkbp10;Senp1;Lsm11;Ncald;Cyb561;Pik3cb;Wdr47;Tnfrsf18;Nr2c2;Atp6v1c1;Mpv17;Gba;Bcl11a;Fbxo9;Txnip…	0.00150225	0.0363047
MP:0003234	enhanced NMDA-mediated synaptic currents	6	2.95018	Dlgap3;Mapk8ip2;Eps8;Cacnb3;Tcf4;Slc6a9	0.00151222	0.0363047
MP:0003240	loss of hippocampal neurons	6	2.95018	Prkab1;Cacng2;Dcx;Cst3;Nr4a3;Plcb1	0.00151222	0.0363047
MP:0009309	increased small intestine adenocarcinoma incidence	6	2.95018	Smurf2;Ssbp2;Htatip2;Pole;Mlh1;Apc	0.00151222	0.0363047
MP:0010011	ectopic hippocampus pyramidal cells	6	2.95018	Apc2;Fyn;Ctnna2;Ywhaz;Kcnj6;Lyst	0.00151222	0.0363047
MP:0003961	decreased lean body mass	109	1.26602	Smurf2;Ptms;Ddx10;Bbs5;Usp38;Chd4;Ptpn2;Prkab1;Pik3ca;Ostm1;Hbs1l;Akt1;Pik3c2a;Acsl3;Usp42;Ric8b;Ctr9;Pigf;Tnik;Otub1;Pcx;Ttll1;Ube3c;Slc25a30;Ppargc1a;Ewsr1;Hspa5;Ghr;Stra6;Ghrhr;Rab11fip5;Btrc;Fbxo33;Dnajc10;Sec61a1;Ncald;Clvs1;Bex2;Tulp3;Idh1;Elk4;Foxp2;Slc20a2;Gnas;Dpp10;Iqce;Gstcd;Akap9;Rrm2b;Grin2d;Scp2;Enox1;Cbx4;Maf1;Hook3;Inpp1;Acot11;Pde10a;Cttn;Lpin2;Slc25a25;Usp33;Ppp1r9b;Gart;Rnf10;U…	0.00152137	0.0363047
MP:0020188	abnormal classified tumor incidence	140	1.22924	Smurf2;Lig4;Acox1;Slc33a1;Slc29a3;Nf2;Msh2;Smap1;Ppp2r1a;Xpc;Ltbp4;Pax6;Trp53;Entpd5;Tcf3;Rassf5;Prkca;Chordc1;Kitl;Errfi1;Msh6;Nkx2-9;Fbxo4;Suv39h1;Trim24;Runx1;Smarca4;Actb;Dcc;Dclre1a;Pcbp4;Fen1;Tom1l2;Cebpa;Mtus1;Ptprt;Gnai2;Ski;Ing1;Fzr1;Pole4;Ranbp2;Hivep3;Uimc1;Flcn;Cdc73;Chfr;Mtss1;Atad5;Chuk;Tff1;Sod2;Smad3;Gtf2ird1;Hmgn1;Bap1;Dgkd;Txnip;Dok3;Ptch1;Blnk;Prkdc;Inpp5d;Stk11;Prdm2;Pten;Rbm1…	0.00152158	0.0363047
MP:0000189	hypoglycemia	47	1.44436	Gck;Derl2;Eif2s1;Dgat2;Entpd5;Tnks;Mark2;Cebpb;Ppargc1a;Cebpa;Ghr;Phip;Hmgb1;Gga2;Dnajb9;Adra2a;Fabp3;Txnip;Abcc9;Pik3r1;Gcgr;Agl;Cpe;Zbtb20;Lep;Kcnb1;Adcyap1;Acads;Tcf7l2;Rraga;Mbd5;Nlrp1a;Ppard;Pcsk1;Suco;Men1;Acadvl;Atp8a2;Acadl;Ubr1;Jak1;Gga1;Gpc3;Fgfr2;Slc37a4;Gga3;Kcnj11	0.00155291	0.0369159
MP:0000228	abnormal thrombopoiesis	9	2.41378	Stim1;Pik3c2a;C1galt1;Pgm3;Npm1;Wdr1;Bnip3l;Myh9;Il6st	0.00156319	0.0370242
MP:0001524	impaired limb coordination	31	1.57682	Dnm1;Rora;Psap;Ppm1l;Atf2;Trpc3;Slc25a12;Epha4;Cycs;Ldb3;Grid2;Cacnb4;Cdk4;Scn8a;Cntn1;Ntf3;Gli2;Cacna1a;Galc;Grm1;Agrn;Efnb3;Zfp106;Etv1;Rnf170;Atp8a2;Ntrk3;Fus;Atp2b2;Dst;Kcnn2	0.00165793	0.0390131
MP:0000598	abnormal liver morphology	351	1.13171	Cthrc1;Gck;Cspg4;Atg5;Pank1;Thap1;Elovl6;Agpat5;Pdgfb;Bbs5;Ncor1;Acox1;Dbn1;Csf1;Pex13;Ireb2;Add2;Eif2ak3;Rundc1;Bckdk;Adk;Trap1;Tbk1;Smap1;Cog6;Mttp;Prkab1;Zdhhc13;Txnrd2;Ptcd2;Amacr;Akt1;Adamts3;Mgll;Jak2;Trp53;Prrc2b;Entpd5;Srebf2;Ncor2;Sc5d;Ptpn12;Glb1;Rtn4rl1;Chordc1;Rb1cc1;Rhbdd3;Slc25a20;Nfe2l1;Hk1;Grb10;Kbtbd2;Tysnd1;Ppt1;Socs2;Kitl;Ptk2;Mark2;Bcar1;Epha3;Ccny;Invs;Zfpm1;Cnot3;Sirpa;Rfx5;…	0.00165955	0.0390131
MP:0000443	abnormal snout morphology	76	1.32671	Ddx10;Csf1;Adamts2;Dvl3;Pax6;Ostm1;Hbs1l;Itgb1bp1;Impad1;Hipk2;Rere;Mdga2;Mmp14;Bcl11b;Asph;Hapln1;Nipbl;Fgfr1;Dock1;Hspg2;Pbx1;Gtf2i;Sirt1;Fgfr3;Prkra;Ift172;Prdm16;Cyb561;Apaf1;Chuk;Gtf2ird1;Cask;Egfr;Prickle1;Cdk2ap1;Gpc6;Pds5b;Trpm6;Cbs;Slc35d1;Baz1b;Nek1;Mia3;Arid5b;Fbxo11;Rai1;Lef1;Dhx35;Lpar1;Bcl2;Col11a1;Vps54;Dlg1;Ids;Opa3;Ryk;Wwp2;Ptpn11;Gldc;Satb2;Hic1;Ctnnb1;Tubb2b;Rpl38;Kras;Gja1;Gus…	0.00168017	0.0390131
MP:0000823	abnormal lateral ventricle morphology	61	1.37375	Mkks;Lrp8;Cetn2;Nme7;B4galt2;Lztfl1;Bicd2;Adamts3;Id4;Nfix;Mapk8ip3;Dscam;Ppm1l;Vangl2;Slc25a12;Uchl5;Ptpn9;E2f5;Fscn1;Arfgef1;Ank2;Msi1;Wdfy3;Celsr2;Apaf1;Casp9;Bloc1s2;Lbr;Sdccag8;Cacna1c;Prickle1;Phgdh;Gli3;Dlg5;Opa1;Bbs1;Ophn1;Pdcd6ip;Bbs7;Myh10;Bbs4;Nek1;Smarcc1;Fkrp;Zc3h14;Nfia;Csf1r;Wasf1;Atp1b2;Mdm4;Mboat7;Cdon;Psen1;Ppard;Clcn3;Arhgap5;Bbs2;Asns;Ap4e1;Fgfr2;Jam3	0.00168442	0.0390131
MP:0002189	abnormal myocardial trabeculae morphology	61	1.37375	Egln1;Mospd3;Sos1;Txnrd2;Notch1;Adam17;Kdm6a;Ankrd17;Rb1cc1;Map2k5;Tgfbr3;Rxra;Med1;Jarid2;Slc8a1;Vegfa;Ywhae;Fhod3;Rbm24;Nfat5;Xbp1;Fkbp1a;Dmd;Mycn;Mapk14;Ubp1;Mest;Ntf3;Myh10;Baz1b;Nr2f2;Trim37;Ncoa6;Erbb2;Efnb2;Itgav;Hdac2;Hif1a;Wasf2;Lats2;Rbp4;Btaf1;Tgfb2;Hhex;Ptprj;Gata5;Men1;Kifap3;Hand1;Gja1;Arid1a;Map3k3;Slit3;Tek;Ryr2;Fgfr2;Smyd1;Akap13;Cflar;Por;Nodal	0.00168442	0.0390131
MP:0001176	abnormal lung development	59	1.38143	Zfp148;Bmper;Adam17;Git1;Mapk8ip3;Mmp14;Ptk2;Errfi1;Wnt7b;Vangl2;Fen1;Cebpa;Epas1;Vegfa;Fgfr3;Pdgfa;Cited2;Nfib;Nr3c1;Eln;Tmem38b;Foxp2;Wwtr1;Egfr;Tmtc3;Mycn;Fubp1;Stk11;Creb1;Cbs;Cyld;Bclaf1;Hat1;Gli2;Ptges3;Cux1;Itga3;Hopx;Kdm6b;Rarb;Ola1;Wnt2;Foxm1;Mapk6;Pdgfra;Nubp1;Gak;Stk36;Rc3h2;Pkd2;Rdh10;Igf2r;Fgfr2;Lyst;Nisch;Fstl1;Fras1;Fbln1;Man1a2	0.00168831	0.0390131
MP:0002106	abnormal muscle physiology	293	1.14642	Kcnv1;Slc25a4;Ndufs4;Vav3;Atp1a3;Pex13;Crk;Kif1b;Bin1;Mto1;Sos1;Dnm2;Ptk2b;Atcay;Ltn1;Scyl1;Aebp2;Ltbp4;Txnrd2;Igf1;Ptprm;Cacnb1;Adam17;Gas7;Arid2;Hipk2;Prkca;Kdm6a;Syt7;Tnks;Ppt1;Rora;Speg;Prdm4;Cfl2;Rtn2;Bcar1;Ifrd1;Adra1a;Eml1;Cnot3;Bach1;Trak1;Coq9;Cebpb;Pde4d;Dscam;Psap;Cxadr;Scarb1;Egln2;Gad2;Asph;Tgfbr3;Prkag2;Col19a1;Prkaa1;Bsn;Rps6kb1;Smarca2;Crem;Irs2;Dnajc11;Rxra;Hadhb;Bace1;Ppargc1a;C…	0.0016894	0.0390131
MP:0000180	abnormal circulating cholesterol level	188	1.1902	Gck;Cspg4;Kcnh3;Elovl6;Bbs5;Dbn1;Snx5;Ube2o;Mttp;Prkab1;Rsbn1;Cygb;Amacr;Zfp715;Ostm1;Arhgdia;Rock2;Mark4;Kpna1;Pik3c2a;Ampd2;Usp47;Rora;Mark2;Ccny;Ap2a2;Pigf;Tnik;Pex3;Adipor1;Scarb1;Actb;Sertad2;Vldlr;4930402H24Rik;Txndc5;Irs2;Adar;Clock;Osbpl8;Ppargc1a;Hspa5;Cebpa;Ptpn23;Cacfd1;Ghr;Oca2;Lhx6;Rgs4;Ide;Elmod2;Smc6;Ghrhr;Irs1;Jund;Dhcr24;Ncoa1;Dnmt3a;Rhbdl1;Gpld1;Sec61a1;Ncald;Cyb561;Samd4;Pik3cb…	0.00169859	0.0390856
MP:0002114	abnormal axial skeleton morphology	451	1.11248	Smurf2;Derl2;Ndufs4;Ddx10;Npat;Zfand5;Wdr35;Dact3;Smarcad1;Nell1;Dbn1;Wdr19;Dctn1;Secisbp2;Csf1;Ddr1;Ireb2;Axin1;Adamts2;Tgds;Chst11;Kif1b;Eif2ak3;Cetn2;Rundc1;Sos1;Wsb2;Ncdn;Hibadh;Wnt7a;Nme7;Nf2;Fkbp8;Creb3l2;Cog6;Hs2st1;Bmper;Zdhhc13;Dvl3;Pax6;Slc30a5;Rps6ka3;Sf3b1;Ostm1;Notch1;Bicd2;Hbs1l;Cacnb1;Smpd3;Smad2;Adamts3;Itgb1bp1;Prrt2;Trp53;Porcn;Impad1;Prrc2b;Efnb1;Ap1b1;Tasp1;Hipk2;Mtf2;Spopl;Nf…	0.00174394	0.0399869
MP:0013661	abnormal myeloid cell number	182	1.19318	Smurf2;Egln1;Pdgfb;Bbs5;Ncor1;Ireb2;Zfp451;Add2;Grin1;Usp38;Slc29a3;Ep400;Ptpn2;Smap1;Stim1;Mttp;Prkab1;Adam17;Jak2;Trp53;Bcl2l1;Kpna1;Pik3c2a;Chordc1;Hk1;Map2k7;C1galt1;Kitl;Myo1c;Usp42;Zfpm1;Sirpa;Fbxo4;B4galt1;Fam107b;Dido1;Runx1;Dcbld2;Prkaa1;Dcc;Add1;Plek;Dnajc11;Glg1;Ppargc1a;Tom1l2;Mtus1;Pbx1;Jarid2;Epas1;Chrnb2;Cbfb;Twsg1;Klf3;Mllt3;Smc6;Ghrhr;Pole4;Lrba;Nqo2;Senp1;Atad5;Cyb561;Atp6v1c1;R…	0.00175136	0.0400151
MP:0001589	abnormal mean corpuscular hemoglobin	79	1.31675	Nsmf;Bbs5;Ireb2;Zfp451;Add2;Ptpn2;Prkab1;Hbs1l;Zzef1;Agpat1;Hk1;Kitl;Kdm5c;Myo1c;Mmachc;Laptm5;Pex3;Prkaa1;Ezh2;Add1;Eif2b2;Tbc1d4;Ehd1;Ghrhr;Itsn2;Lsm11;Pik3cb;Atp6v1c1;Gpi1;Apbb2;Dlg5;Sqstm1;Hook3;Sgms1;Pld3;Rab5c;Mgat4b;Rhbdf1;Usp33;Wars;Kit;Eif2ak1;Dkk3;Pacsin2;Rasa3;Chsy1;Btg2;Elmo1;Prkg1;Arid3a;Steap3;Nptn;Pitpnm1;Zfp106;Picalm;Klf9;Itch;Itgb3;Wrb;Maneal;Pnpt1;Ppp2r2b;Slc7a1;Atp6v1b2;Ap4e1;…	0.00178657	0.0406758
MP:0005382	craniofacial phenotype	385	1.12346	Ldb1;Mkks;Ddx10;Zfand5;Nell1;Dbn1;Wdr19;Csf1;Ddr1;Axin1;Crk;Adamts2;Tgds;Chst11;Kif1b;Cetn2;Sos1;Wsb2;Hdac7;Nme7;Nf2;Creb3l2;Dnm2;Hs2st1;Bmper;Krt10;Dvl3;Pax6;Maf;Rps6ka3;Ostm1;Notch1;Bicd2;Hbs1l;Smpd3;Smad2;Ick;Adamts3;Itgb1bp1;Trp53;Adam10;Impad1;Prrc2b;Efnb1;Hipk2;Mtf2;Rere;Supv3l1;Nfix;Zzef1;Mdga2;Sc5d;Kdm6a;Glce;Mmp14;Ppt1;Tapt1;Bcl11b;Kitl;Vezf1;Kif3a;Errfi1;Akap6;Rfng;Eml1;Hps1;Mmachc;Cebp…	0.0017956	0.0407381
MP:0012734	abnormal response to radiation	27	1.62561	Bid;Trp53;Kitl;Ewsr1;Usp1;Ing1;Uimc1;Ccng1;Hmgn1;Jam2;Ptch1;Prkdc;Cops6;Parp2;Mdm2;Per2;Scai;Nbn;Mre11a;Tsn;Ercc2;Mdm4;Trp53bp1;Gpx4;Fus;Mdc1;Cdkn1a	0.00180278	0.0407579
MP:0001256	abnormal body length	138	1.22628	Ndufs4;Hcn2;Axin1;Tpgs2;Sos1;Sgta;Nol8;Bmper;Pax6;Igf1;Dgat2;Pik3ca;Rps6ka3;Hbs1l;Smpd3;Adam17;Itgb1bp1;Id4;Acsl3;Glce;Ankrd26;Socs2;Mark2;Cfl2;Usp42;Cnot3;Tnik;Ezh1;Dyrk1a;Prmt3;Ube3c;Adar;Rab6b;Abhd5;Cbx5;Ppargc1a;Ryr1;Dock7;Hspg2;Jarid2;Ghr;Stra6;Twsg1;Fgfr3;Ghrhr;Pole4;Irs1;Atr;Tpd52l2;Rab11fip5;Dennd1b;Dnajc10;Rap2b;Ncald;Samd4;Clvs1;Sod2;Car7;Dusp11;Pias2;Btbd9;Hnrnpa1;Slc20a2;Phf2;Gnas;Ank…	0.00182946	0.041217
MP:0002224	abnormal spleen size	236	1.16429	Smurf2;Atl2;Egln1;Lig4;Csf1;Arhgef1;Add2;Sos1;Trap1;Slc29a3;Tbk1;Ptpn2;Smap1;Stim1;Prkab1;Ltbp4;Zdhhc13;Asb1;C9orf72;Jak2;Trp53;Ap1b1;Ncor2;Tcf3;Rassf5;Gpr83;Pik3c2a;Dcun1d1;Tank;Glb1;Chordc1;Hk1;Rora;Mxi1;Mark2;Ascc2;Nlk;Invs;Zfpm1;Grk6;Sirpa;Cebpb;B4galt1;Psap;Xrcc5;Dido1;Runx1;Scarb1;Prkaa1;Cacybp;Dcc;Dnajc11;Fen1;Psip1;Ewsr1;Tom1l2;Cebpa;Nedd9;Eef1a2;Jarid2;Hoxa9;Epas1;Ghr;Cycs;Oca2;Sirt1;Ing…	0.00189085	0.0422238
MP:0001499	abnormal kindling response	10	2.26937	Atp1a3;Dnm1;Crem;Slc1a3;Gfra2;Gnao1;Scn9a;Apoe;Grin2a;Ap3m2	0.00189374	0.0422238
MP:0003412	abnormal afterhyperpolarization	10	2.26937	Hcn2;Kcnq2;Kcnab2;Kcnab1;Kcnc2;Gnaq;Dpp6;C1ql1;Kcnq5;Kcnn2	0.00189374	0.0422238
MP:0002138	abnormal hepatobiliary system morphology	380	1.12332	Cthrc1;Gck;Smurf2;Cspg4;Atg5;Pank1;Thap1;Elovl6;Agpat5;Pdgfb;Bbs5;Ncor1;Acox1;Dbn1;Csf1;Pex13;Ireb2;Add2;Eif2ak3;Rundc1;Bckdk;Adk;Trap1;Msh2;Tbk1;Smap1;Cog6;Mttp;Prkab1;Zdhhc13;Txnrd2;Ptcd2;Amacr;Akt1;Adamts3;Mgll;Jak2;Trp53;Prrc2b;Entpd5;Srebf2;Ncor2;Rassf5;Sc5d;Ptpn12;Glb1;Rtn4rl1;Chordc1;Rb1cc1;Rhbdd3;Slc25a20;Nfe2l1;Hk1;Grb10;Kbtbd2;Tysnd1;Ppt1;Socs2;Kitl;Ptk2;Mark2;Bcar1;Epha3;Ccny;Invs;Zfpm…	0.00194339	0.0431819
MP:0004470	small nasal bone	22	1.708	Chst11;Nkd1;Psip1;Fgfr1;Hspg2;Tcof1;Fgfr3;Prkra;Prdm16;Ankrd11;Prickle1;Baz1b;Arid5b;Rai1;Brd4;Runx2;Ryk;Wwp2;Gja1;Gusb;Tmco1;Tiparp	0.0020247	0.044775
MP:0000280	thin ventricular wall	47	1.42947	Mospd3;Crk;Capn2;Hdac7;Txnrd2;Ptcd2;Ncor2;Kdm6a;Rb1cc1;Speg;Rxra;Med1;Itpa;Slc8a1;Vegfa;Ywhae;Ldb3;Col4a3bp;Nfat5;Slc6a6;Xbp1;Sod2;Fkbp1a;Zmpste24;Pfkfb2;Myh10;Gab1;Ncoa6;Jun;Rnf10;Erbb2;Nr1d1;Ppp1r13l;Hhex;Gata5;Zdhhc16;Ptpn11;Men1;Hand1;Ighmbp2;Kras;Gja1;Il6st;Mybbp1a;Fgfr2;Bcl6;Hexim1	0.00203586	0.044775
MP:0000852	small cerebellum	47	1.42947	Lrp8;Prkab1;Bicd2;Trp53;Rora;Psap;Vldlr;Pole4;Arfgef1;Grid2;Plcb4;Cers1;Nrcam;Foxp2;Egfr;Bmi1;Fbxo41;Plaa;Ube3a;Opa1;Scn8a;Ctnna2;Cntn1;Myh10;Gli2;Ss18l1;Hgs;Slc9a6;Thrb;Mthfr;Cacna1a;Pura;Reln;Smpd1;Astn1;Sox11;Lmx1b;Kcnj6;Ccnd2;Pnkp;Ank3;Ctnnb1;Tubb2b;Dab1;Atp2b2;Jam3;Plxnb2	0.00203586	0.044775
MP:0001515	abnormal grip strength	141	1.21987	Pik3c3;Bbs5;Ireb2;Slc33a1;Mto1;Bicd1;Wsb2;Mapk8ip2;Ube2o;Lsm1;Ctdsp1;Camk2b;Ltn1;Scyl1;Gria4;Shank3;Gas7;Trmt1l;Klhl8;Usp19;Zzef1;Ppp2r5c;Syt7;Rbfox3;Rora;Wdr37;Cacna1b;Otub1;Gria2;Fmr1;Tor1a;Psip1;Bace1;Cbx5;Ppargc1a;Ryr1;Epha4;Trmt1;Smn1;Vegfa;Ghrhr;Itsn2;Rab11fip5;Gaa;Dnmt3a;Tardbp;Dnaja1;Ramp1;Wdr47;Xbp1;Gtf2ird1;Nrcam;Dmd;Dlg4;Btbd9;Slc20a2;Iqce;Zmpste24;Thra;Kcna2;Fbxo41;Plaa;Dpm1;Dnajc5;Pl…	0.00209043	0.0455978
MP:0008410	increased cellular sensitivity to ultraviolet irradiation	15	1.92403	Xpc;Trove2;Trp53;Usp47;Sirt1;Ing1;Jund;Atr;Hmgn1;Ercc3;Prkdc;Rasa1;Ercc2;Ercc8;Cdkn1a	0.00209246	0.0455978
MP:0003329	amyloid beta deposits	11	2.16347	Trib2;Csf1;Pitrm1;Psap;Ide;Zbtb20;Pin1;Ldlr;Apoe;App;Sorcs1	0.00209442	0.0455978
MP:0006035	abnormal mitochondrion morphology	51	1.40616	Ndufs4;Pex13;Mto1;Esrrg;Pgam5;Ptcd2;Noa1;Lrrk2;Cxadr;Dnajc11;Ryr1;Slc8a1;Col4a3bp;Grid2;Vdac3;Tfam;Mpv17;Sucla2;Pdss2;Vcp;Hspd1;Rnaseh1;Opa1;Bcl2l2;Polg2;Ptcd1;Ulk1;Cdk5rap1;Bcs1l;Hgsnat;Acad8;Cisd2;Abcg2;Prkg1;Pink1;Opa3;Top1mt;Rhot1;Gdap1;Kif5b;Hprt;Mfn2;Cbl;Afg3l2;Pvalb;Trp53inp1;Ins2;Sod1;Dst;Snph;Pisd	0.00210788	0.0457367
MP:0012468	decreased striatum area	14	1.96679	Mkks;Zdhhc13;Bicd2;Dscam;Ppm1l;Zdhhc17;Slc25a12;Foxg1;Arl6;Bbs1;Vps13a;Bbs7;Slc9a6;Wasf1	0.00216992	0.0469254
MP:0002921	abnormal post-tetanic potentiation	13	2.01854	Add2;Shank3;Syn2;Slc8a2;Pde4b;Nrgn;Grik3;Atxn7;Stx1a;Sct;Syngr1;Agrn;Rims1	0.00220855	0.0476016
